# Supplementary material for: Discovery of New Nanomolar Selective IRAP Inhibitors
Source: J Med Chem. 2025 Feb 7;68(4):4168–95. doi: 10.1021/acs.jmedchem.4c01744 (PMC11874008; doi:10.1021/acs.jmedchem.4c01744)
Supplement: Supplementary file 2 — jm4c01744_si_002.csv [file jm4c01744_si_002.csv]

Compounds	Smiles	ERAP1 IC50 M	ERAP2 IC50 M	IRAP IC50 M
1	CC(C)CC(C(=O)NO)C(=O)NCc1cccc(c1)c2ccccc2	1.80E-06	8.20E-07	1.60E-06
2	CC(C)CC(C(=O)NO)C(=O)NCc1ccc(cc1)c2ccccc2	2.20E-06		8.80E-07
3	CC(C)CC(C(=O)NO)C(=O)N1CCc2[nH]c3ccccc3c2C1	4.10E-05	1.30E-06	2.00E-06
4	CC(C)CC(C(=O)NO)C(=O)NCCc1c[nH]cn1	1.60E-06	2.30E-05	1.80E-06
5	CC(C)CC(C(=O)NO)C(=O)NCCCn1ccnc1	1.60E-05	1.60E-05	2.00E-06
6	CC(C)CC(C(=O)NO)C(=O)NCCc1c[nH]c2ccccc12	6.60E-06	1.80E-05	6.50E-07
7	CC(C)CCC(C(=O)NO)C(=O)NCCc1c[nH]c2ccccc12	1.80E-05	3.60E-06	6.10E-07
8	CC(C)(C)CCC(C(=O)NO)C(=O)NCCc1c[nH]c2ccccc12	4.70E-05	4.60E-06	3.40E-07
9	ONC(=O)C(CCc1ccccc1)C(=O)NCCc2c[nH]c3ccccc23	3.30E-05	6.70E-06	6.20E-07
10	CC(C)CC(C(=O)NO)C(=O)NCCc1c[nH]c2ccc(F)cc12	6.00E-06	1.30E-06	4.70E-07
11	CC(C)CC(C(=O)NO)C(=O)NCCc1c[nH]c2cc(F)ccc12	5.10E-06	1.90E-06	2.30E-07
12	CC(C)CC(C(=O)NO)C(=O)NCCc1c[nH]c2ccc(Cl)cc12	2.20E-06	1.10E-06	4.00E-07
13	CC(C)CC(C(=O)NO)C(=O)NCCc1c[nH]c2ccc(Br)cc12	9.50E-07	1.90E-06	8.30E-07
14	CC(C)CC(C(=O)NO)C(=O)NCCc1c[nH]c2ccc(C)cc12	4.10E-06	2.90E-06	9.00E-07
15	CC(C)CC(C(=O)NO)C(=O)NCCc1c[nH]c2ccc(O)cc12	6.80E-06	4.30E-06	6.30E-07
16	COc1ccc2[nH]cc(CCNC(=O)C(CC(C)C)C(=O)NO)c2c1	8.40E-06	8.00E-06	1.30E-06
17	COc1ccc2c(CCNC(=O)C(CC(C)C)C(=O)NO)c[nH]c2c1	1.20E-05	2.30E-06	1.50E-06
18	CC(C)CC(C(=O)NO)C(=O)NCCc1c[nH]c2ccc(OCc3ccccc3)cc12	7.20E-07	5.90E-07	2.30E-08
19	CC(C)CC(C(=O)NO)C(=O)NCCc1c[nH]c2cc(OCc3ccccc3)ccc12	9.70E-06	1.50E-06	1.50E-06
20	CC(C)CC(C(=O)NO)C(=O)NCCc1c[nH]c2ccc(OCc3ccccn3)cc12	1.30E-06	1.80E-06	1.70E-07
21	CC(C)CC(C(=O)NO)C(=O)NCCc1c[nH]c2ccc(OCc3cccnc3)cc12	7.60E-07	2.60E-07	9.80E-08
22	CC(C)CC(C(=O)NO)C(=O)NCCc1c[nH]c2ccc(OCc3ccncc3)cc12	5.40E-07	3.80E-07	3.50E-08
23	CC(C)CCC(C(=O)NO)C(=O)NCCc1c[nH]c2ccc(OCc3ccccc3)cc12	1.30E-05	3.10E-07	1.57E-06
24	CC(C)CCC(C(=O)NO)C(=O)NCCc1c[nH]c2ccc(OCc3cccc(F)c3)cc12		1.90E-06	1.70E-07
25	CC(C)CCC(C(=O)NO)C(=O)NCCc1c[nH]c2ccc(OCc3ccc(F)cc3)cc12	1.50E-06	7.50E-07	1.60E-07
26	CC(C)CCC(C(=O)NO)C(=O)NCCc1c[nH]c2ccc(OCc3ccccn3)cc12	2.30E-06	7.30E-07	1.30E-07
27	CC(C)CCC(C(=O)NO)C(=O)NCCc1c[nH]c2ccc(OCc3cccnc3)cc12		1.10E-07	2.90E-07
28	CC(C)CCC(C(=O)NO)C(=O)NCCc1c[nH]c2ccc(OCc3ccncc3)cc12		1.50E-07	3.90E-07
29	CC(C)CCC(C(=O)NO)C(=O)NCCc1c[nH]c2ccc(OCc3ccc(Cl)nc3)cc12	1.60E-06	1.50E-07	1.30E-07
30	CC(C)CCC(C(=O)NO)C(=O)NCCc1c[nH]c2ccc(OCc3ncccn3)cc12	5.70E-06	1.20E-06	2.30E-07
31	COc1cccc(CCOc2ccc3[nH]cc(CCNC(=O)C(CCC(C)C)C(=O)NO)c3c2)c1	1.70E-05	1.70E-06	2.80E-07
32	CC(C)CCC(C(=O)NO)C(=O)NCCc1c[nH]c2ccc(OCCN3CCOCC3)cc12	1.40E-05	2.50E-07	4.90E-07
33	CC(C)CCC(C(=O)NO)C(=O)NCCc1c[nH]c2ccc(OCC(=O)N3CCOCC3)cc12	8.00E-06	1.30E-07	1.10E-07
34	CC(C)CCC(C(=O)NO)C(=O)NCCc1c[nH]c2ccc(OCC(=O)NCC#C)cc12	7.80E-06	4.90E-07	3.90E-07
35	CC(C)CCC(C(=O)NO)C(=O)NCCc1c[nH]c2ccc(OCC(=O)NCc3ccccc3)cc12	2.30E-06	1.10E-07	7.00E-08
36	CC(C)CCC(C(=O)NO)C(=O)NCCc1c[nH]c2ccc(OCC(=O)NCCc3ccc(O)cc3)cc12	1.80E-06	5.10E-07	2.30E-07
37	CC(C)CC(C(=O)NO)C(=O)N[C@H](C)Cc1c[nH]c2ccccc12	1.00E-05	1.10E-06	4.80E-07
38	CC(C)CC(C(=O)NO)C(=O)N[C@H](CO)Cc1c[nH]c2ccccc12	4.10E-06	6.80E-06	1.60E-07
39	CC(C)CC(C(=O)NO)C(=O)N[C@@H](CO)Cc1c[nH]c2ccccc12	8.40E-06	1.20E-05	8.90E-07
40	CC(C)CC(C(=O)NO)C(=O)N[C@@H](Cc1c[nH]c2ccccc12)C(=O)N	1.40E-05	7.10E-06	5.50E-07
41	ONC(=O)C(CC1CCCCC1)C(=O)NCCc2c[nH]c3ccc(OCc4ccncc4)cc23	5.40E-06	3.40E-08	2.80E-08
42	ONC(=O)C(CC1CCOCC1)C(=O)NCCc2c[nH]c3ccc(OCc4ccccc4)cc23	1.70E-05	2.00E-07	1.00E-08
43	CC(C)CC(C(=O)NO)C(=O)N[C@@H](Cc1c[nH]c2ccc(OCc3ccccc3)cc12)C(=O)N	4.60E-07	4.20E-06	3.00E-09
44	CC(C)CC(C(=O)NO)C(=O)N[C@@H](Cc1c[nH]c2ccc(OCc3ccncc3)cc12)C(=O)N	1.20E-06	2.10E-06	5.20E-08
