# Supplementary material for: Discovery of New Nanomolar Selective IRAP Inhibitors
Source: J Med Chem. 2025 Feb 7;68(4):4168–95. doi: 10.1021/acs.jmedchem.4c01744 (PMC11874008; doi:10.1021/acs.jmedchem.4c01744)
Supplement: Supplementary file 3 — jm4c01744_si_003.zip [file jm4c01744_si_003.zip]

Archive with 3 entries (3 files):
- Coordinated_modeled_structure_43RS_IRAP.pdb
- Coordinated_modeled_structure_43SS_IRAP.pdb
- Coordinated_modeled_structure_43SS_IRAPsemiopen.pdb
