# Supplementary material for: Discovery of New Nanomolar Selective IRAP Inhibitors
Source: J Med Chem. 2025 Feb 7;68(4):4168–95. doi: 10.1021/acs.jmedchem.4c01744 (PMC11874008; doi:10.1021/acs.jmedchem.4c01744)
Supplement: Supplementary file 3 — jm4c01744_si_003.zip [file jm4c01744_si_003.zip › Coordinated_modeled_structure_43SS_IRAP.pdb]

HETATM    1  C           0      71.287   9.864 149.232  1.00  0.00           C  
HETATM    2  C           0      71.151   8.588 149.833  1.00  0.00           C  
HETATM    3  C           0      70.865   7.478 149.011  1.00  0.00           C  
HETATM    4  C           0      70.680   7.640 147.624  1.00  0.00           C  
HETATM    5  C           0      70.759   8.927 147.066  1.00  0.00           C  
HETATM    6  C           0      71.061  10.073 147.857  1.00  0.00           C  
HETATM    7  C           0      71.035  11.255 147.006  1.00  0.00           C  
HETATM    8  C           0      70.747  10.807 145.766  1.00  0.00           C  
HETATM    9  N           0      70.594   9.436 145.793  1.00  0.00           N  
HETATM   10  C           0      71.221  12.686 147.415  1.00  0.00           C  
HETATM   11  C           0      69.989  13.267 148.142  1.00  0.00           C  
HETATM   12  N           0      68.909  13.395 147.155  1.00  0.00           N  
HETATM   13  C           0      63.441  15.605 146.972  1.00  0.00           C  
HETATM   14  C           0      67.600  13.374 147.444  1.00  0.00           C  
HETATM   15  C           0      66.605  13.353 146.263  1.00  0.00           C  
HETATM   16  O           0      67.200  13.396 148.609  1.00  0.00           O  
HETATM   17  C           0      65.162  13.776 146.654  1.00  0.00           C  
HETATM   18  C           0      66.662  11.937 145.639  1.00  0.00           C  
HETATM   19  C           0      64.886  15.298 146.560  1.00  0.00           C  
HETATM   20  C           0      65.850  16.173 147.379  1.00  0.00           C  
HETATM   21  N           0      66.612  11.877 144.307  1.00  0.00           N  
HETATM   22  O           0      66.747  10.900 146.310  1.00  0.00           O  
HETATM   23  O           0      66.347  10.596 143.794  1.00  0.00           O  
HETATM   24  O           0      71.279   8.366 151.190  1.00  0.00           O  
HETATM   25  C           0      71.264   9.485 152.081  1.00  0.00           C  
HETATM   26  C           0      69.914  10.188 152.141  1.00  0.00           C  
HETATM   27  C           0      69.757  11.502 151.648  1.00  0.00           C  
HETATM   28  C           0      68.490  12.116 151.650  1.00  0.00           C  
HETATM   29  C           0      67.383  11.440 152.194  1.00  0.00           C  
HETATM   30  C           0      67.547  10.152 152.733  1.00  0.00           C  
HETATM   31  C           0      68.803   9.519 152.693  1.00  0.00           C  
HETATM   32  C           0      70.312  14.594 148.866  1.00  0.00           C  
HETATM   33  O           0      71.469  14.989 148.994  1.00  0.00           O  
HETATM   34  N           0      69.291  15.301 149.349  1.00  0.00           N  
HETATM   35  H           0      71.549  10.731 149.812  1.00  0.00           H  
HETATM   36  H           0      70.769   6.496 149.451  1.00  0.00           H  
HETATM   37  H           0      70.451   6.788 147.002  1.00  0.00           H  
HETATM   38  H           0      70.632  11.434 144.893  1.00  0.00           H  
HETATM   39  H           0      70.348   8.920 144.958  1.00  0.00           H  
HETATM   40  H           0      71.462  13.284 146.536  1.00  0.00           H  
HETATM   41  H           0      72.104  12.711 148.055  1.00  0.00           H  
HETATM   42  H           0      69.686  12.558 148.913  1.00  0.00           H  
HETATM   43  H           0      69.168  13.417 146.177  1.00  0.00           H  
HETATM   44  H           0      63.273  15.395 148.029  1.00  0.00           H  
HETATM   45  H           0      62.746  14.996 146.400  1.00  0.00           H  
HETATM   46  H           0      63.188  16.651 146.799  1.00  0.00           H  
HETATM   47  H           0      66.974  14.051 145.509  1.00  0.00           H  
HETATM   48  H           0      64.910  13.423 147.656  1.00  0.00           H  
HETATM   49  H           0      64.449  13.264 146.004  1.00  0.00           H  
HETATM   50  H           0      64.993  15.586 145.513  1.00  0.00           H  
HETATM   51  H           0      65.840  15.894 148.434  1.00  0.00           H  
HETATM   52  H           0      66.875  16.096 147.017  1.00  0.00           H  
HETATM   53  H           0      65.572  17.226 147.313  1.00  0.00           H  
HETATM   54  H           0      66.277  12.595 143.678  1.00  0.00           H  
HETATM   55  H           0      66.645  10.666 142.877  1.00  0.00           H  
HETATM   56  H           0      71.485   9.106 153.079  1.00  0.00           H  
HETATM   57  H           0      72.069  10.185 151.855  1.00  0.00           H  
HETATM   58  H           0      70.600  12.048 151.254  1.00  0.00           H  
HETATM   59  H           0      68.369  13.113 151.251  1.00  0.00           H  
HETATM   60  H           0      66.411  11.912 152.205  1.00  0.00           H  
HETATM   61  H           0      66.698   9.632 153.150  1.00  0.00           H  
HETATM   62  H           0      68.906   8.518 153.080  1.00  0.00           H  
HETATM   63  H           0      68.351  14.934 149.236  1.00  0.00           H  
HETATM   64  H           0      69.456  16.174 149.828  1.00  0.00           H  
CRYST1   73.478  120.051  141.246  90.00 103.28  90.00 P 1 21 1      0
ATOM     65  N   GLY B 158      38.667  40.371 147.041  1.00 62.27      A    N  
ANISOU   65  N   GLY B 158     7168   8516   7974    889    744   1493  A    N  
ATOM     66  CA  GLY B 158      38.383  40.270 148.464  1.00 62.12      A    C  
ANISOU   66  CA  GLY B 158     7188   8458   7958    896    754   1463  A    C  
ATOM     67  C   GLY B 158      37.061  39.557 148.720  1.00 62.47      A    C  
ANISOU   67  C   GLY B 158     7202   8573   7960    890    730   1468  A    C  
ATOM     68  O   GLY B 158      36.267  39.974 149.562  1.00 62.28      A    O  
ANISOU   68  O   GLY B 158     7187   8554   7923    932    761   1488  A    O  
ATOM     69  N   LYS B 159      36.813  38.502 147.943  1.00 63.51      A    N  
ANISOU   69  N   LYS B 159     7298   8761   8069    840    675   1452  A    N  
ATOM     70  CA  LYS B 159      35.551  37.769 147.923  1.00 65.14      A    C  
ANISOU   70  CA  LYS B 159     7469   9048   8234    828    647   1461  A    C  
ATOM     71  C   LYS B 159      35.564  36.431 148.678  1.00 67.45      A    C  
ANISOU   71  C   LYS B 159     7781   9324   8524    767    597   1392  A    C  
ATOM     72  O   LYS B 159      34.741  35.568 148.350  1.00 70.74      A    O  
ANISOU   72  O   LYS B 159     8162   9808   8907    737    560   1390  A    O  
ATOM     73  CB  LYS B 159      35.115  37.542 146.474  1.00 65.25      A    C  
ANISOU   73  CB  LYS B 159     7426   9148   8218    816    624   1498  A    C  
ATOM     74  N   LEU B 160      36.462  36.223 149.664  1.00 65.83      A    N  
ANISOU   74  N   LEU B 160     7627   9033   8352    746    594   1337  A    N  
ATOM     75  CA  LEU B 160      36.490  34.945 150.403  1.00 63.85      A    C  
ANISOU   75  CA  LEU B 160     7394   8765   8100    689    547   1272  A    C  
ATOM     76  C   LEU B 160      37.041  33.750 149.633  1.00 59.13      A    C  
ANISOU   76  C   LEU B 160     6788   8177   7502    618    488   1229  A    C  
ATOM     77  O   LEU B 160      36.310  33.165 148.816  1.00 60.60      A    O  
ANISOU   77  O   LEU B 160     6933   8439   7654    598    461   1244  A    O  
ATOM     78  CB  LEU B 160      35.092  34.578 150.945  1.00 67.19      A    C  
ANISOU   78  CB  LEU B 160     7795   9248   8486    700    543   1287  A    C  
ATOM     79  CG  LEU B 160      34.886  33.570 152.091  1.00 67.34      A    C  
ANISOU   79  CG  LEU B 160     7838   9244   8503    663    514   1232  A    C  
ATOM     80  CD1 LEU B 160      35.056  32.114 151.622  1.00 66.38      A    C  
ANISOU   80  CD1 LEU B 160     7706   9141   8373    587    450   1183  A    C  
ATOM     81  CD2 LEU B 160      35.801  33.866 153.253  1.00 68.03      A    C  
ANISOU   81  CD2 LEU B 160     7983   9238   8628    668    533   1193  A    C  
ATOM     82  N   PHE B 161      38.355  33.489 149.717  1.00 53.37      A    N  
ANISOU   82  N   PHE B 161     6093   7376   6808    584    473   1181  A    N  
ATOM     83  CA  PHE B 161      38.937  32.275 149.152  1.00 46.33      A    C  
ANISOU   83  CA  PHE B 161     5202   6484   5919    516    418   1132  A    C  
ATOM     84  C   PHE B 161      38.017  31.063 149.341  1.00 45.44      A    C  
ANISOU   84  C   PHE B 161     5073   6420   5773    476    377   1109  A    C  
ATOM     85  O   PHE B 161      37.637  30.737 150.475  1.00 45.21      A    O  
ANISOU   85  O   PHE B 161     5064   6372   5743    474    376   1085  A    O  
ATOM     86  CB  PHE B 161      40.299  31.956 149.773  1.00 41.25      A    C  
ANISOU   86  CB  PHE B 161     4605   5750   5317    482    405   1072  A    C  
ATOM     87  CG  PHE B 161      41.202  31.199 148.841  1.00 37.93      A    C  
ANISOU   87  CG  PHE B 161     4185   5321   4905    430    364   1040  A    C  
ATOM     88  CD1 PHE B 161      41.810  31.854 147.784  1.00 37.29      A    C  
ANISOU   88  CD1 PHE B 161     4090   5243   4834    444    378   1070  A    C  
ATOM     89  CD2 PHE B 161      41.390  29.831 148.971  1.00 34.11      A    C  
ANISOU   89  CD2 PHE B 161     3713   4830   4416    369    313    983  A    C  
ATOM     90  CE1 PHE B 161      42.618  31.179 146.896  1.00 33.92      A    C  
ANISOU   90  CE1 PHE B 161     3663   4811   4413    400    342   1043  A    C  
ATOM     91  CE2 PHE B 161      42.205  29.146 148.078  1.00 33.32      A    C  
ANISOU   91  CE2 PHE B 161     3616   4724   4322    325    277    955  A    C  
ATOM     92  CZ  PHE B 161      42.816  29.825 147.038  1.00 32.51      A    C  
ANISOU   92  CZ  PHE B 161     3500   4625   4230    341    291    985  A    C  
ATOM     93  N   PRO B 162      37.701  30.337 148.260  1.00 43.32      A    N  
ANISOU   93  N   PRO B 162     4772   6212   5476    442    343   1112  A    N  
ATOM     94  CA  PRO B 162      36.697  29.264 148.296  1.00 41.76      A    C  
ANISOU   94  CA  PRO B 162     4553   6073   5242    407    309   1098  A    C  
ATOM     95  C   PRO B 162      37.175  27.867 148.679  1.00 41.03      A    C  
ANISOU   95  C   PRO B 162     4490   5943   5156    340    262   1026  A    C  
ATOM     96  O   PRO B 162      36.507  26.896 148.308  1.00 45.32      A    O  
ANISOU   96  O   PRO B 162     5013   6539   5668    302    230   1015  A    O  
ATOM     97  CB  PRO B 162      36.168  29.279 146.855  1.00 44.03      A    C  
ANISOU   97  CB  PRO B 162     4789   6445   5494    405    301   1142  A    C  
ATOM     98  CG  PRO B 162      37.372  29.647 146.045  1.00 42.47      A    C  
ANISOU   98  CG  PRO B 162     4602   6211   5322    401    302   1139  A    C  
ATOM     99  CD  PRO B 162      38.105  30.669 146.883  1.00 42.37      A    C  
ANISOU   99  CD  PRO B 162     4627   6121   5352    443    342   1141  A    C  
ATOM    100  N   TRP B 163      38.278  27.723 149.411  1.00 39.63      A    N  
ANISOU  100  N   TRP B 163     4360   5680   5018    324    257    978  A    N  
ATOM    101  CA  TRP B 163      38.815  26.393 149.690  1.00 36.09      A    C  
ANISOU  101  CA  TRP B 163     3940   5195   4576    262    211    910  A    C  
ATOM    102  C   TRP B 163      39.727  26.473 150.904  1.00 35.29      A    C  
ANISOU  102  C   TRP B 163     3887   5005   4516    261    217    868  A    C  
ATOM    103  O   TRP B 163      40.617  27.328 150.956  1.00 35.23      A    O  
ANISOU  103  O   TRP B 163     3895   4951   4539    284    242    875  A    O  
ATOM    104  CB  TRP B 163      39.579  25.862 148.468  1.00 32.58      A    C  
ANISOU  104  CB  TRP B 163     3494   4754   4131    223    182    894  A    C  
ATOM    105  CG  TRP B 163      40.053  24.432 148.559  1.00 32.10      A    C  
ANISOU  105  CG  TRP B 163     3462   4665   4070    160    136    828  A    C  
ATOM    106  CD1 TRP B 163      41.338  24.006 148.751  1.00 30.85      A    C  
ANISOU  106  CD1 TRP B 163     3344   4433   3943    132    117    777  A    C  
ATOM    107  CD2 TRP B 163      39.258  23.247 148.419  1.00 32.08      A    C  
ANISOU  107  CD2 TRP B 163     3450   4706   4033    119    106    807  A    C  
ATOM    108  CE2 TRP B 163      40.125  22.142 148.554  1.00 30.03      A    C  
ANISOU  108  CE2 TRP B 163     3231   4392   3787     69     71    742  A    C  
ATOM    109  CE3 TRP B 163      37.898  23.012 148.200  1.00 33.69      A    C  
ANISOU  109  CE3 TRP B 163     3615   4990   4196    119    106    837  A    C  
ATOM    110  NE1 TRP B 163      41.388  22.633 148.756  1.00 29.56      A    N  
ANISOU  110  NE1 TRP B 163     3200   4263   3766     79     78    725  A    N  
ATOM    111  CZ2 TRP B 163      39.674  20.824 148.478  1.00 30.18      A    C  
ANISOU  111  CZ2 TRP B 163     3257   4430   3780     22     41    705  A    C  
ATOM    112  CZ3 TRP B 163      37.453  21.703 148.125  1.00 32.26      A    C  
ANISOU  112  CZ3 TRP B 163     3438   4831   3990     68     74    801  A    C  
ATOM    113  CH2 TRP B 163      38.339  20.627 148.262  1.00 31.14      A    C  
ANISOU  113  CH2 TRP B 163     3340   4629   3863     21     43    736  A    C  
ATOM    114  N   ALA B 164      39.512  25.579 151.870  1.00 34.31      A    N  
ANISOU  114  N   ALA B 164     3785   4861   4391    232    196    824  A    N  
ATOM    115  CA  ALA B 164      40.204  25.647 153.153  1.00 36.83      A    C  
ANISOU  115  CA  ALA B 164     4146   5106   4743    233    203    786  A    C  
ATOM    116  C   ALA B 164      40.976  24.377 153.495  1.00 36.85      A    C  
ANISOU  116  C   ALA B 164     4183   5061   4759    174    159    715  A    C  
ATOM    117  O   ALA B 164      41.389  24.211 154.651  1.00 33.90      A    O  
ANISOU  117  O   ALA B 164     3841   4635   4406    169    158    679  A    O  
ATOM    118  CB  ALA B 164      39.204  25.960 154.269  1.00 34.97      A    C  
ANISOU  118  CB  ALA B 164     3908   4884   4496    265    227    803  A    C  
ATOM    119  N   GLN B 165      41.211  23.498 152.527  1.00 36.37      A    N  
ANISOU  119  N   GLN B 165     4120   5016   4684    133    124    694  A    N  
ATOM    120  CA  GLN B 165      41.932  22.255 152.744  1.00 32.53      A    C  
ANISOU  120  CA  GLN B 165     3670   4487   4205     82     84    626  A    C  
ATOM    121  C   GLN B 165      43.279  22.322 152.035  1.00 30.18      A    C  
ANISOU  121  C   GLN B 165     3388   4149   3930     68     73    606  A    C  
ATOM    122  O   GLN B 165      43.420  22.982 151.001  1.00 30.16      A    O  
ANISOU  122  O   GLN B 165     3361   4172   3925     85     86    646  A    O  
ATOM    123  CB  GLN B 165      41.125  21.051 152.239  1.00 32.85      A    C  
ANISOU  123  CB  GLN B 165     3700   4573   4208     45     55    611  A    C  
ATOM    124  CG  GLN B 165      39.891  20.707 153.079  1.00 34.57      A    C  
ANISOU  124  CG  GLN B 165     3908   4823   4406     48     59    617  A    C  
ATOM    125  CD  GLN B 165      38.690  21.583 152.781  1.00 36.34      A    C  
ANISOU  125  CD  GLN B 165     4083   5119   4604     88     88    685  A    C  
ATOM    126  NE2 GLN B 165      37.977  21.981 153.829  1.00 36.00      A    N  
ANISOU  126  NE2 GLN B 165     4036   5081   4560    118    110    701  A    N  
ATOM    127  OE1 GLN B 165      38.403  21.894 151.625  1.00 38.34      A    O  
ANISOU  127  OE1 GLN B 165     4303   5427   4839     95     92    723  A    O  
ATOM    128  N   ILE B 166      44.273  21.629 152.597  1.00 26.44      A    N  
ANISOU  128  N   ILE B 166     2955   3615   3475     40     49    545  A    N  
ATOM    129  CA  ILE B 166      45.609  21.666 152.009  1.00 26.81      A    C  
ANISOU  129  CA  ILE B 166     3020   3625   3543     28     37    523  A    C  
ATOM    130  C   ILE B 166      45.603  21.016 150.637  1.00 26.29      A    C  
ANISOU  130  C   ILE B 166     2944   3593   3451      4     15    524  A    C  
ATOM    131  O   ILE B 166      46.221  21.520 149.690  1.00 25.71      A    O  
ANISOU  131  O   ILE B 166     2859   3524   3387     11     21    546  A    O  
ATOM    132  CB  ILE B 166      46.630  20.975 152.931  1.00 23.78      A    C  
ANISOU  132  CB  ILE B 166     2682   3179   3174      5     14    454  A    C  
ATOM    133  CG1 ILE B 166      46.734  21.688 154.277  1.00 24.11      A    C  
ANISOU  133  CG1 ILE B 166     2730   3188   3241     26     37    455  A    C  
ATOM    134  CG2 ILE B 166      47.985  20.911 152.260  1.00 18.58      A    C  
ANISOU  134  CG2 ILE B 166     2040   2491   2529     -7      1    430  A    C  
ATOM    135  CD1 ILE B 166      47.600  20.941 155.264  1.00 22.30      A    C  
ANISOU  135  CD1 ILE B 166     2542   2912   3019      4     12    388  A    C  
ATOM    136  N   ARG B 167      44.890  19.910 150.496  1.00 25.53      A    N  
ANISOU  136  N   ARG B 167     2851   3524   3324    -23     -7    504  A    N  
ATOM    137  CA  ARG B 167      44.910  19.159 149.256  1.00 24.96      A    C  
ANISOU  137  CA  ARG B 167     2775   3484   3226    -50    -28    499  A    C  
ATOM    138  C   ARG B 167      43.860  19.721 148.316  1.00 26.63      A    C  
ANISOU  138  C   ARG B 167     2933   3775   3412    -37    -13    564  A    C  
ATOM    139  O   ARG B 167      42.774  20.120 148.744  1.00 27.44      A    O  
ANISOU  139  O   ARG B 167     3008   3915   3501    -17      5    597  A    O  
ATOM    140  CB  ARG B 167      44.686  17.674 149.530  1.00 23.48      A    C  
ANISOU  140  CB  ARG B 167     2618   3287   3017    -85    -55    444  A    C  
ATOM    141  CG  ARG B 167      45.921  17.053 150.178  1.00 24.75      A    C  
ANISOU  141  CG  ARG B 167     2901   3352   3149    -85    -67    426  A    C  
ATOM    142  CD  ARG B 167      45.927  15.543 150.130  1.00 23.53      A    C  
ANISOU  142  CD  ARG B 167     2770   3202   2967   -118    -88    398  A    C  
ATOM    143  NE  ARG B 167      46.070  15.045 148.766  1.00 24.13      A    N  
ANISOU  143  NE  ARG B 167     2770   3333   3065   -153   -107    370  A    N  
ATOM    144  CZ  ARG B 167      46.256  13.766 148.455  1.00 25.37      A    C  
ANISOU  144  CZ  ARG B 167     2952   3492   3196   -185   -123    347  A    C  
ATOM    145  NH1 ARG B 167      46.342  12.854 149.415  1.00 27.70      A    N1+
ANISOU  145  NH1 ARG B 167     3344   3741   3440   -179   -118    350  A    N1+
ATOM    146  NH2 ARG B 167      46.365  13.400 147.183  1.00 26.34      A    N  
ANISOU  146  NH2 ARG B 167     3139   3628   3241   -191   -119    393  A    N  
ATOM    147  N   LEU B 168      44.208  19.780 147.036  1.00 26.69      A    N  
ANISOU  147  N   LEU B 168     2924   3809   3408    -44    -19    582  A    N  
ATOM    148  CA  LEU B 168      43.363  20.426 146.057  1.00 26.86      A    C  
ANISOU  148  CA  LEU B 168     2893   3909   3404    -27     -3    645  A    C  
ATOM    149  C   LEU B 168      42.073  19.633 145.872  1.00 29.25      A    C  
ANISOU  149  C   LEU B 168     3172   4277   3664    -50    -14    650  A    C  
ATOM    150  O   LEU B 168      41.997  18.455 146.229  1.00 29.83      A    O  
ANISOU  150  O   LEU B 168     3275   4333   3728    -86    -37    601  A    O  
ATOM    151  CB  LEU B 168      44.097  20.534 144.724  1.00 27.06      A    C  
ANISOU  151  CB  LEU B 168     2908   3948   3426    -35    -10    659  A    C  
ATOM    152  CG  LEU B 168      45.378  21.372 144.694  1.00 24.85      A    C  
ANISOU  152  CG  LEU B 168     2643   3611   3187    -12      3    661  A    C  
ATOM    153  CD1 LEU B 168      45.964  21.395 143.289  1.00 24.35      A    C  
ANISOU  153  CD1 LEU B 168     2566   3572   3114    -22     -6    678  A    C  
ATOM    154  CD2 LEU B 168      45.128  22.784 145.203  1.00 23.35      A    C  
ANISOU  154  CD2 LEU B 168     2433   3420   3019     39     43    708  A    C  
ATOM    155  N   PRO B 169      41.030  20.267 145.341  1.00 33.16      A    N  
ANISOU  155  N   PRO B 169     3616   4851   4133    -29      4    709  A    N  
ATOM    156  CA  PRO B 169      39.864  19.500 144.904  1.00 33.54      A    C  
ANISOU  156  CA  PRO B 169     3636   4973   4136    -56     -8    716  A    C  
ATOM    157  C   PRO B 169      40.266  18.486 143.843  1.00 32.77      A    C  
ANISOU  157  C   PRO B 169     3546   4889   4017   -104    -36    688  A    C  
ATOM    158  O   PRO B 169      41.347  18.553 143.252  1.00 30.97      A    O  
ANISOU  158  O   PRO B 169     3335   4628   3804   -109    -44    676  A    O  
ATOM    159  CB  PRO B 169      38.919  20.567 144.338  1.00 32.03      A    C  
ANISOU  159  CB  PRO B 169     3385   4864   3922    -17     19    790  A    C  
ATOM    160  CG  PRO B 169      39.330  21.825 145.011  1.00 32.28      A    C  
ANISOU  160  CG  PRO B 169     3424   4852   3990     37     50    815  A    C  
ATOM    161  CD  PRO B 169      40.812  21.719 145.227  1.00 33.02      A    C  
ANISOU  161  CD  PRO B 169     3565   4856   4124     26     40    771  A    C  
ATOM    162  N   THR B 170      39.372  17.536 143.601  1.00 33.49      A    N  
ANISOU  162  N   THR B 170     3623   5030   4071   -140    -49    677  A    N  
ATOM    163  CA  THR B 170      39.570  16.536 142.565  1.00 33.90      A    C  
ANISOU  163  CA  THR B 170     3678   5105   4095   -188    -71    653  A    C  
ATOM    164  C   THR B 170      38.690  16.801 141.356  1.00 36.46      A    C  
ANISOU  164  C   THR B 170     3942   5536   4375   -194    -67    706  A    C  
ATOM    165  O   THR B 170      38.699  16.012 140.408  1.00 38.28      A    O  
ANISOU  165  O   THR B 170     4167   5801   4576   -236    -83    693  A    O  
ATOM    166  CB  THR B 170      39.271  15.145 143.127  1.00 33.53      A    C  
ANISOU  166  CB  THR B 170     3666   5035   4040   -228    -87    597  A    C  
ATOM    167  CG2 THR B 170      40.415  14.668 144.022  1.00 32.39      A    C  
ANISOU  167  CG2 THR B 170     3710   4768   3828   -205    -99    591  A    C  
ATOM    168  OG1 THR B 170      38.064  15.196 143.897  1.00 34.07      A    O  
ANISOU  168  OG1 THR B 170     3711   5138   4096   -220    -75    615  A    O  
ATOM    169  N   ALA B 171      37.954  17.914 141.360  1.00 39.13      A    N  
ANISOU  169  N   ALA B 171     4234   5927   4707   -151    -44    767  A    N  
ATOM    170  CA  ALA B 171      36.951  18.162 140.331  1.00 40.25      A    C  
ANISOU  170  CA  ALA B 171     4314   6178   4802   -153    -38    820  A    C  
ATOM    171  C   ALA B 171      37.581  18.490 138.984  1.00 42.30      A    C  
ANISOU  171  C   ALA B 171     4553   6467   5051   -156    -43    843  A    C  
ATOM    172  O   ALA B 171      37.082  18.058 137.938  1.00 45.22      A    O  
ANISOU  172  O   ALA B 171     4888   6915   5377   -188    -53    857  A    O  
ATOM    173  CB  ALA B 171      36.036  19.300 140.778  1.00 43.48      A    C  
ANISOU  173  CB  ALA B 171     4682   6629   5208    -98     -9    879  A    C  
ATOM    174  N   VAL B 172      38.677  19.242 138.985  1.00 37.64      A    N  
ANISOU  174  N   VAL B 172     3984   5818   4499   -125    -35    847  A    N  
ATOM    175  CA  VAL B 172      39.351  19.655 137.760  1.00 35.19      A    C  
ANISOU  175  CA  VAL B 172     3657   5530   4184   -121    -36    871  A    C  
ATOM    176  C   VAL B 172      40.707  18.967 137.685  1.00 34.29      A    C  
ANISOU  176  C   VAL B 172     3598   5337   4094   -152    -57    816  A    C  
ATOM    177  O   VAL B 172      41.495  19.029 138.636  1.00 33.03      A    O  
ANISOU  177  O   VAL B 172     3485   5089   3978   -139    -56    782  A    O  
ATOM    178  CB  VAL B 172      39.504  21.183 137.705  1.00 34.21      A    C  
ANISOU  178  CB  VAL B 172     3508   5407   4083    -56     -4    929  A    C  
ATOM    179  CG1 VAL B 172      40.296  21.591 136.494  1.00 35.58      A    C  
ANISOU  179  CG1 VAL B 172     3668   5595   4255    -52     -5    953  A    C  
ATOM    180  CG2 VAL B 172      38.143  21.851 137.701  1.00 33.81      A    C  
ANISOU  180  CG2 VAL B 172     3403   5440   4004    -23     18    988  A    C  
ATOM    181  N   VAL B 173      40.976  18.309 136.561  1.00 35.80      A    N  
ANISOU  181  N   VAL B 173     3783   5564   4256   -192    -76    806  A    N  
ATOM    182  CA  VAL B 173      42.243  17.606 136.367  1.00 34.40      A    C  
ANISOU  182  CA  VAL B 173     3656   5321   4095   -221    -96    756  A    C  
ATOM    183  C   VAL B 173      43.038  18.289 135.263  1.00 33.33      A    C  
ANISOU  183  C   VAL B 173     3502   5201   3962   -206    -93    790  A    C  
ATOM    184  O   VAL B 173      42.462  18.744 134.262  1.00 31.51      A    O  
ANISOU  184  O   VAL B 173     3217   5056   3698   -201    -86    840  A    O  
ATOM    185  CB  VAL B 173      42.036  16.112 136.060  1.00 34.10      A    C  
ANISOU  185  CB  VAL B 173     3638   5296   4022   -285   -120    707  A    C  
ATOM    186  CG1 VAL B 173      41.163  15.477 137.120  1.00 32.94      A    C  
ANISOU  186  CG1 VAL B 173     3504   5138   3873   -296   -120    679  A    C  
ATOM    187  CG2 VAL B 173      41.444  15.899 134.666  1.00 34.63      A    C  
ANISOU  187  CG2 VAL B 173     3656   5466   4036   -316   -126    737  A    C  
ATOM    188  N   PRO B 174      44.351  18.413 135.423  1.00 35.75      A    N  
ANISOU  188  N   PRO B 174     3849   5428   4306   -198    -96    767  A    N  
ATOM    189  CA  PRO B 174      45.175  18.959 134.346  1.00 36.32      A    C  
ANISOU  189  CA  PRO B 174     3906   5512   4380   -187    -93    796  A    C  
ATOM    190  C   PRO B 174      45.346  17.932 133.240  1.00 38.38      A    C  
ANISOU  190  C   PRO B 174     4168   5816   4598   -243   -118    776  A    C  
ATOM    191  O   PRO B 174      45.537  16.740 133.500  1.00 38.17      A    O  
ANISOU  191  O   PRO B 174     4183   5758   4561   -286   -137    719  A    O  
ATOM    192  CB  PRO B 174      46.501  19.257 135.047  1.00 36.47      A    C  
ANISOU  192  CB  PRO B 174     3974   5428   4455   -166    -90    769  A    C  
ATOM    193  CG  PRO B 174      46.587  18.171 136.066  1.00 36.56      A    C  
ANISOU  193  CG  PRO B 174     4038   5380   4472   -196   -108    703  A    C  
ATOM    194  CD  PRO B 174      45.169  18.018 136.581  1.00 37.87      A    C  
ANISOU  194  CD  PRO B 174     4179   5594   4615   -198   -102    711  A    C  
ATOM    195  N   LEU B 175      45.235  18.395 132.000  1.00 36.73      A    N  
ANISOU  195  N   LEU B 175     3913   5682   4362   -239   -114    823  A    N  
ATOM    196  CA  LEU B 175      45.376  17.515 130.850  1.00 35.98      A    C  
ANISOU  196  CA  LEU B 175     3813   5637   4221   -293   -134    809  A    C  
ATOM    197  C   LEU B 175      46.633  17.788 130.050  1.00 39.04      A    C  
ANISOU  197  C   LEU B 175     4210   6003   4622   -289   -137    818  A    C  
ATOM    198  O   LEU B 175      47.291  16.845 129.603  1.00 38.41      A    O  
ANISOU  198  O   LEU B 175     4162   5907   4524   -334   -156    778  A    O  
ATOM    199  CB  LEU B 175      44.164  17.647 129.922  1.00 33.83      A    C  
ANISOU  199  CB  LEU B 175     3474   5485   3895   -304   -131    855  A    C  
ATOM    200  CG  LEU B 175      42.822  17.099 130.417  1.00 29.92      A    C  
ANISOU  200  CG  LEU B 175     2962   5034   3371   -326   -132    845  A    C  
ATOM    201  CD1 LEU B 175      41.737  17.397 129.390  1.00 27.92      A    C  
ANISOU  201  CD1 LEU B 175     2637   4906   3066   -332   -127    899  A    C  
ATOM    202  CD2 LEU B 175      42.898  15.608 130.734  1.00 26.21      A    C  
ANISOU  202  CD2 LEU B 175     2541   4530   2888   -386   -152    774  A    C  
ATOM    203  N   ARG B 176      46.995  19.058 129.878  1.00 40.94      A    N  
ANISOU  203  N   ARG B 176     4426   6238   4892   -234   -116    868  A    N  
ATOM    204  CA  ARG B 176      48.096  19.460 129.012  1.00 38.82      A    C  
ANISOU  204  CA  ARG B 176     4156   5960   4635   -224   -114    888  A    C  
ATOM    205  C   ARG B 176      48.639  20.778 129.549  1.00 34.70      A    C  
ANISOU  205  C   ARG B 176     3633   5379   4171   -157    -85    920  A    C  
ATOM    206  O   ARG B 176      47.862  21.673 129.891  1.00 32.87      A    O  
ANISOU  206  O   ARG B 176     3371   5171   3949   -115    -61    959  A    O  
ATOM    207  CB  ARG B 176      47.627  19.621 127.549  1.00 44.87      A    C  
ANISOU  207  CB  ARG B 176     4863   6835   5349   -236   -115    935  A    C  
ATOM    208  CG  ARG B 176      46.463  18.700 127.120  1.00 47.61      A    C  
ANISOU  208  CG  ARG B 176     5186   7270   5633   -289   -131    923  A    C  
ATOM    209  CD  ARG B 176      45.826  19.086 125.787  1.00 53.04      A    C  
ANISOU  209  CD  ARG B 176     5806   8075   6271   -291   -127    978  A    C  
ATOM    210  NE  ARG B 176      44.365  18.951 125.785  1.00 56.51      A    N  
ANISOU  210  NE  ARG B 176     6202   8598   6670   -302   -126    996  A    N  
ATOM    211  CZ  ARG B 176      43.697  17.804 125.915  1.00 59.33      A    C  
ANISOU  211  CZ  ARG B 176     6569   8982   6992   -360   -142    953  A    C  
ATOM    212  NH1 ARG B 176      44.349  16.657 126.056  1.00 60.42      A    N1+
ANISOU  212  NH1 ARG B 176     6763   9067   7129   -412   -161    889  A    N1+
ATOM    213  NH2 ARG B 176      42.368  17.803 125.902  1.00 60.02      A    N  
ANISOU  213  NH2 ARG B 176     6611   9148   7044   -366   -138    976  A    N  
ATOM    214  N   TYR B 177      49.962  20.895 129.627  1.00 35.61      A    N  
ANISOU  214  N   TYR B 177     3783   5420   4326   -149    -85    904  A    N  
ATOM    215  CA  TYR B 177      50.616  22.088 130.146  1.00 38.69      A    C  
ANISOU  215  CA  TYR B 177     4178   5746   4775    -91    -56    926  A    C  
ATOM    216  C   TYR B 177      51.524  22.667 129.075  1.00 46.75      A    C  
ANISOU  216  C   TYR B 177     5182   6776   5807    -74    -46    962  A    C  
ATOM    217  O   TYR B 177      52.226  21.925 128.379  1.00 42.26      A    O  
ANISOU  217  O   TYR B 177     4627   6211   5220   -110    -68    944  A    O  
ATOM    218  CB  TYR B 177      51.495  21.786 131.378  1.00 34.00      A    C  
ANISOU  218  CB  TYR B 177     3643   5045   4230    -93    -60    871  A    C  
ATOM    219  CG  TYR B 177      50.855  21.875 132.752  1.00 28.94      A    C  
ANISOU  219  CG  TYR B 177     3020   4368   3609    -80    -52    849  A    C  
ATOM    220  CD1 TYR B 177      50.294  20.755 133.350  1.00 27.65      A    C  
ANISOU  220  CD1 TYR B 177     2882   4205   3421   -120    -76    802  A    C  
ATOM    221  CD2 TYR B 177      50.866  23.064 133.474  1.00 26.24      A    C  
ANISOU  221  CD2 TYR B 177     2672   3989   3309    -29    -18    873  A    C  
ATOM    222  CE1 TYR B 177      49.733  20.821 134.606  1.00 25.65      A    C  
ANISOU  222  CE1 TYR B 177     2643   3918   3184   -107    -69    783  A    C  
ATOM    223  CE2 TYR B 177      50.302  23.137 134.740  1.00 24.21      A    C  
ANISOU  223  CE2 TYR B 177     2430   3701   3067    -19    -10    853  A    C  
ATOM    224  CZ  TYR B 177      49.735  22.011 135.296  1.00 25.11      A    C  
ANISOU  224  CZ  TYR B 177     2567   3819   3156    -57    -37    809  A    C  
ATOM    225  OH  TYR B 177      49.168  22.063 136.546  1.00 28.08      A    O  
ANISOU  225  OH  TYR B 177     2957   4166   3546    -47    -29    791  A    O  
ATOM    226  N   GLU B 178      51.540  23.992 128.979  1.00 56.15      A    N  
ANISOU  226  N   GLU B 178     6345   7963   7025    -17    -10   1012  A    N  
ATOM    227  CA  GLU B 178      52.459  24.698 128.093  1.00 59.57      A    C  
ANISOU  227  CA  GLU B 178     6765   8393   7478      9      6   1047  A    C  
ATOM    228  C   GLU B 178      52.949  25.920 128.850  1.00 60.62      A    C  
ANISOU  228  C   GLU B 178     6908   8452   7671     62     45   1061  A    C  
ATOM    229  O   GLU B 178      52.176  26.853 129.100  1.00 64.82      A    O  
ANISOU  229  O   GLU B 178     7415   9005   8207    102     74   1100  A    O  
ATOM    230  CB  GLU B 178      51.793  25.092 126.775  1.00 63.76      A    C  
ANISOU  230  CB  GLU B 178     7236   9027   7962     19     13   1107  A    C  
ATOM    231  N   LEU B 179      54.211  25.894 129.254  1.00 54.89      A    N  
ANISOU  231  N   LEU B 179     6222   7643   6993     61     46   1029  A    N  
ATOM    232  CA  LEU B 179      54.812  27.001 129.985  1.00 49.21      A    C  
ANISOU  232  CA  LEU B 179     5516   6851   6331    104     82   1035  A    C  
ATOM    233  C   LEU B 179      56.017  27.518 129.218  1.00 42.75      A    C  
ANISOU  233  C   LEU B 179     4695   6007   5541    120     97   1053  A    C  
ATOM    234  O   LEU B 179      56.991  26.783 129.005  1.00 40.94      A    O  
ANISOU  234  O   LEU B 179     4490   5745   5319     92     75   1020  A    O  
ATOM    235  CB  LEU B 179      55.192  26.586 131.406  1.00 48.68      A    C  
ANISOU  235  CB  LEU B 179     5497   6703   6298     89     74    974  A    C  
ATOM    236  CG  LEU B 179      56.004  27.625 132.178  1.00 45.20      A    C  
ANISOU  236  CG  LEU B 179     5072   6185   5915    123    109    971  A    C  
ATOM    237  CD1 LEU B 179      55.083  28.598 132.910  1.00 43.74      A    C  
ANISOU  237  CD1 LEU B 179     4874   6008   5739    160    142    999  A    C  
ATOM    238  CD2 LEU B 179      56.924  26.920 133.169  1.00 42.95      A    C  
ANISOU  238  CD2 LEU B 179     4835   5822   5660     96     88    903  A    C  
ATOM    239  N   SER B 180      55.954  28.781 128.813  1.00 38.99      A    N  
ANISOU  239  N   SER B 180     4191   5544   5080    167    137   1107  A    N  
ATOM    240  CA  SER B 180      57.081  29.471 128.202  1.00 34.88      A    C  
ANISOU  240  CA  SER B 180     3668   4992   4593    188    159   1128  A    C  
ATOM    241  C   SER B 180      57.582  30.507 129.197  1.00 34.43      A    C  
ANISOU  241  C   SER B 180     3630   4860   4593    220    196   1123  A    C  
ATOM    242  O   SER B 180      56.788  31.247 129.786  1.00 29.92      A    O  
ANISOU  242  O   SER B 180     3049   4295   4025    248    221   1145  A    O  
ATOM    243  CB  SER B 180      56.719  30.148 126.880  1.00 33.38      A    C  
ANISOU  243  CB  SER B 180     3429   4877   4376    216    177   1196  A    C  
ATOM    244  OG  SER B 180      57.899  30.676 126.275  1.00 37.32      A    O  
ANISOU  244  OG  SER B 180     3929   5343   4908    233    195   1211  A    O  
ATOM    245  N   LEU B 181      58.897  30.543 129.392  1.00 34.36      A    N  
ANISOU  245  N   LEU B 181     3649   4782   4625    213    198   1093  A    N  
ATOM    246  CA  LEU B 181      59.507  31.366 130.424  1.00 34.06      A    C  
ANISOU  246  CA  LEU B 181     3645   4664   4634    229    224   1071  A    C  
ATOM    247  C   LEU B 181      60.607  32.196 129.798  1.00 38.38      A    C  
ANISOU  247  C   LEU B 181     4198   5177   5208    248    246   1089  A    C  
ATOM    248  O   LEU B 181      61.317  31.725 128.903  1.00 39.60      A    O  
ANISOU  248  O   LEU B 181     4354   5338   5355    234    230   1085  A    O  
ATOM    249  CB  LEU B 181      60.124  30.511 131.548  1.00 30.77      A    C  
ANISOU  249  CB  LEU B 181     3276   4182   4234    194    196    995  A    C  
ATOM    250  CG  LEU B 181      59.218  29.712 132.479  1.00 25.19      A    C  
ANISOU  250  CG  LEU B 181     2573   3487   3510    173    174    966  A    C  
ATOM    251  CD1 LEU B 181      59.532  28.227 132.352  1.00 21.76      A    C  
ANISOU  251  CD1 LEU B 181     2158   3055   3054    128    128    918  A    C  
ATOM    252  CD2 LEU B 181      59.405  30.170 133.904  1.00 25.94      A    C  
ANISOU  252  CD2 LEU B 181     2700   3518   3637    179    188    931  A    C  
ATOM    253  N   HIS B 182      60.722  33.446 130.240  1.00 45.26      A    N  
ANISOU  253  N   HIS B 182     5075   6014   6110    280    283   1110  A    N  
ATOM    254  CA  HIS B 182      61.827  34.320 129.850  1.00 50.10      A    C  
ANISOU  254  CA  HIS B 182     5698   6584   6755    296    306   1123  A    C  
ATOM    255  C   HIS B 182      62.610  34.709 131.100  1.00 45.54      A    C  
ANISOU  255  C   HIS B 182     5164   5924   6216    288    310   1076  A    C  
ATOM    256  O   HIS B 182      62.377  35.775 131.689  1.00 46.03      A    O  
ANISOU  256  O   HIS B 182     5233   5961   6295    314    339   1095  A    O  
ATOM    257  CB  HIS B 182      61.330  35.548 129.092  1.00 56.74      A    C  
ANISOU  257  CB  HIS B 182     6503   7463   7594    342    346   1197  A    C  
ATOM    258  CG  HIS B 182      62.418  36.518 128.757  1.00 60.54      A    C  
ANISOU  258  CG  HIS B 182     6994   7898   8109    359    370   1213  A    C  
ATOM    259  CD2 HIS B 182      63.357  36.497 127.783  1.00 59.85      A    C  
ANISOU  259  CD2 HIS B 182     6901   7809   8029    356    369   1222  A    C  
ATOM    260  ND1 HIS B 182      62.657  37.657 129.495  1.00 60.82      A    N  
ANISOU  260  ND1 HIS B 182     7050   7880   8178    381    400   1218  A    N  
ATOM    261  CE1 HIS B 182      63.684  38.307 128.977  1.00 59.21      A    C  
ANISOU  261  CE1 HIS B 182     6851   7645   8001    389    415   1232  A    C  
ATOM    262  NE2 HIS B 182      64.127  37.623 127.938  1.00 59.70      A    N  
ANISOU  262  NE2 HIS B 182     6896   7739   8048    375    397   1235  A    N  
ATOM    263  N   PRO B 183      63.530  33.860 131.543  1.00 39.73      A    N  
ANISOU  263  N   PRO B 183     4459   5147   5490    253    281   1015  A    N  
ATOM    264  CA  PRO B 183      64.406  34.219 132.660  1.00 37.71      A    C  
ANISOU  264  CA  PRO B 183     4240   4819   5267    243    282    972  A    C  
ATOM    265  C   PRO B 183      65.546  35.104 132.184  1.00 36.95      A    C  
ANISOU  265  C   PRO B 183     4148   4690   5202    255    302    989  A    C  
ATOM    266  O   PRO B 183      65.942  35.086 131.018  1.00 38.12      A    O  
ANISOU  266  O   PRO B 183     4276   4861   5346    261    306   1017  A    O  
ATOM    267  CB  PRO B 183      64.918  32.864 133.156  1.00 37.70      A    C  
ANISOU  267  CB  PRO B 183     4263   4802   5260    202    243    906  A    C  
ATOM    268  CG  PRO B 183      64.944  32.041 131.931  1.00 38.64      A    C  
ANISOU  268  CG  PRO B 183     4364   4964   5354    192    226    919  A    C  
ATOM    269  CD  PRO B 183      63.736  32.465 131.124  1.00 38.94      A    C  
ANISOU  269  CD  PRO B 183     4363   5067   5367    219    243    982  A    C  
ATOM    270  N   ASN B 184      66.069  35.901 133.109  1.00 36.49      A    N  
ANISOU  270  N   ASN B 184     4115   4578   5173    259    314    973  A    N  
ATOM    271  CA  ASN B 184      67.157  36.802 132.768  1.00 38.50      A    C  
ANISOU  271  CA  ASN B 184     4373   4797   5458    269    332    989  A    C  
ATOM    272  C   ASN B 184      68.504  36.343 133.320  1.00 39.90      A    C  
ANISOU  272  C   ASN B 184     4575   4929   5655    238    309    934  A    C  
ATOM    273  O   ASN B 184      69.454  36.187 132.549  1.00 38.58      A    O  
ANISOU  273  O   ASN B 184     4401   4760   5498    232    306    936  A    O  
ATOM    274  CB  ASN B 184      66.816  38.223 133.248  1.00 39.09      A    C  
ANISOU  274  CB  ASN B 184     4455   4845   5551    301    365   1023  A    C  
ATOM    275  CG  ASN B 184      67.629  39.258 132.535  1.00 42.37      A    C  
ANISOU  275  CG  ASN B 184     4863   5241   5993    320    389   1061  A    C  
ATOM    276  ND2 ASN B 184      67.666  39.156 131.215  1.00 45.26      A    N  
ANISOU  276  ND2 ASN B 184     5198   5649   6350    331    398   1099  A    N  
ATOM    277  OD1 ASN B 184      68.227  40.136 133.152  1.00 46.65      A    O  
ANISOU  277  OD1 ASN B 184     5428   5733   6564    325    399   1056  A    O  
ATOM    278  N   LEU B 185      68.617  36.145 134.638  1.00 43.38      A    N  
ANISOU  278  N   LEU B 185     5044   5337   6102    220    293    887  A    N  
ATOM    279  CA  LEU B 185      69.834  35.762 135.371  1.00 48.36      A    C  
ANISOU  279  CA  LEU B 185     5696   5928   6749    193    271    835  A    C  
ATOM    280  C   LEU B 185      70.860  36.879 135.363  1.00 58.44      A    C  
ANISOU  280  C   LEU B 185     6980   7165   8060    202    288    851  A    C  
ATOM    281  O   LEU B 185      71.794  36.894 136.178  1.00 61.43      A    O  
ANISOU  281  O   LEU B 185     7378   7508   8456    185    273    816  A    O  
ATOM    282  CB  LEU B 185      70.490  34.500 134.797  1.00 43.78      A    C  
ANISOU  282  CB  LEU B 185     5111   5366   6158    169    246    806  A    C  
ATOM    283  CG  LEU B 185      69.609  33.363 134.306  1.00 39.06      A    C  
ANISOU  283  CG  LEU B 185     4502   4814   5526    161    230    802  A    C  
ATOM    284  CD1 LEU B 185      70.471  32.196 133.867  1.00 35.68      A    C  
ANISOU  284  CD1 LEU B 185     4079   4390   5089    139    205    769  A    C  
ATOM    285  CD2 LEU B 185      68.640  32.974 135.392  1.00 37.89      A    C  
ANISOU  285  CD2 LEU B 185     4367   4669   5361    153    217    775  A    C  
ATOM    286  N   THR B 186      70.659  37.850 134.490  1.00 66.19      A    N  
ANISOU  286  N   THR B 186     7944   8153   9051    231    318    907  A    N  
ATOM    287  CA  THR B 186      71.317  39.130 134.668  1.00 74.82      A    C  
ANISOU  287  CA  THR B 186     9048   9204  10175    245    337    929  A    C  
ATOM    288  C   THR B 186      70.606  39.920 135.750  1.00 75.47      A    C  
ANISOU  288  C   THR B 186     9155   9260  10261    259    347    930  A    C  
ATOM    289  O   THR B 186      71.236  40.504 136.641  1.00 77.12      A    O  
ANISOU  289  O   THR B 186     9391   9422  10490    253    343    911  A    O  
ATOM    290  CB  THR B 186      71.310  39.903 133.358  1.00 78.02      A    C  
ANISOU  290  CB  THR B 186     9427   9627  10590    274    368    991  A    C  
ATOM    291  CG2 THR B 186      71.794  41.295 133.610  1.00 77.04      A    C  
ANISOU  291  CG2 THR B 186     9317   9458  10498    292    390   1016  A    C  
ATOM    292  OG1 THR B 186      72.122  39.237 132.380  1.00 81.71      A    O  
ANISOU  292  OG1 THR B 186     9876  10114  11057    262    359    989  A    O  
ATOM    293  N   SER B 187      69.283  39.897 135.705  1.00 62.67      A    N  
ANISOU  293  N   SER B 187     7525   7669   8616    277    359    952  A    N  
ATOM    294  CA  SER B 187      68.430  40.564 136.664  1.00 53.20      A    C  
ANISOU  294  CA  SER B 187     6348   6452   7415    295    371    956  A    C  
ATOM    295  C   SER B 187      67.962  39.629 137.767  1.00 45.00      A    C  
ANISOU  295  C   SER B 187     5327   5416   6356    271    344    905  A    C  
ATOM    296  O   SER B 187      67.446  40.107 138.779  1.00 44.16      A    O  
ANISOU  296  O   SER B 187     5245   5285   6249    280    348    897  A    O  
ATOM    297  CB  SER B 187      67.211  41.153 135.943  1.00 52.19      A    C  
ANISOU  297  CB  SER B 187     6196   6361   7272    335    404   1018  A    C  
ATOM    298  OG  SER B 187      67.602  42.078 134.939  1.00 52.00      A    O  
ANISOU  298  OG  SER B 187     6154   6336   7266    360    432   1069  A    O  
ATOM    299  N   MET B 188      68.085  38.314 137.567  1.00 38.87      A    N  
ANISOU  299  N   MET B 188     4538   4668   5562    243    317    872  A    N  
ATOM    300  CA  MET B 188      67.650  37.309 138.543  1.00 34.91      A    C  
ANISOU  300  CA  MET B 188     4051   4172   5041    220    290    823  A    C  
ATOM    301  C   MET B 188      66.149  37.430 138.798  1.00 33.74      A    C  
ANISOU  301  C   MET B 188     3899   4050   4873    241    304    845  A    C  
ATOM    302  O   MET B 188      65.669  37.286 139.927  1.00 29.62      A    O  
ANISOU  302  O   MET B 188     3398   3514   4342    235    295    818  A    O  
ATOM    303  CB  MET B 188      68.446  37.403 139.848  1.00 33.95      A    C  
ANISOU  303  CB  MET B 188     3963   4004   4934    200    271    776  A    C  
ATOM    304  CG  MET B 188      69.810  36.725 139.789  1.00 34.39      A    C  
ANISOU  304  CG  MET B 188     4018   4050   4999    172    247    740  A    C  
ATOM    305  SD  MET B 188      69.755  34.963 140.205  1.00 35.83      A    S  
ANISOU  305  SD  MET B 188     4198   4261   5156    139    209    684  A    S  
ATOM    306  CE  MET B 188      70.579  34.255 138.779  1.00 35.10      A    C  
ANISOU  306  CE  MET B 188     4079   4192   5063    131    204    691  A    C  
ATOM    307  N   THR B 189      65.413  37.732 137.732  1.00 35.39      A    N  
ANISOU  307  N   THR B 189     4077   4298   5070    267    327    899  A    N  
ATOM    308  CA  THR B 189      63.959  37.776 137.711  1.00 34.20      A    C  
ANISOU  308  CA  THR B 189     3911   4186   4897    290    342    930  A    C  
ATOM    309  C   THR B 189      63.513  37.061 136.447  1.00 30.87      A    C  
ANISOU  309  C   THR B 189     3449   3826   4452    291    339    957  A    C  
ATOM    310  O   THR B 189      64.326  36.749 135.575  1.00 31.22      A    O  
ANISOU  310  O   THR B 189     3482   3877   4502    279    330    958  A    O  
ATOM    311  CB  THR B 189      63.411  39.211 137.737  1.00 39.38      A    C  
ANISOU  311  CB  THR B 189     4570   4832   5562    334    381    983  A    C  
ATOM    312  CG2 THR B 189      64.146  40.064 138.764  1.00 38.58      A    C  
ANISOU  312  CG2 THR B 189     4510   4663   5488    334    384    960  A    C  
ATOM    313  OG1 THR B 189      63.556  39.802 136.441  1.00 44.63      A    O  
ANISOU  313  OG1 THR B 189     5205   5521   6233    359    405   1037  A    O  
ATOM    314  N   PHE B 190      62.219  36.770 136.352  1.00 30.75      A    N  
ANISOU  314  N   PHE B 190     3413   3860   4410    303    343    981  A    N  
ATOM    315  CA  PHE B 190      61.736  36.044 135.185  1.00 32.39      A    C  
ANISOU  315  CA  PHE B 190     3581   4132   4591    301    335   1007  A    C  
ATOM    316  C   PHE B 190      60.248  36.297 134.994  1.00 33.96      A    C  
ANISOU  316  C   PHE B 190     3750   4390   4764    331    355   1057  A    C  
ATOM    317  O   PHE B 190      59.534  36.689 135.922  1.00 32.94      A    O  
ANISOU  317  O   PHE B 190     3633   4250   4633    346    367   1057  A    O  
ATOM    318  CB  PHE B 190      62.051  34.542 135.258  1.00 37.17      A    C  
ANISOU  318  CB  PHE B 190     4194   4746   5184    258    293    953  A    C  
ATOM    319  CG  PHE B 190      61.038  33.723 136.003  1.00 36.89      A    C  
ANISOU  319  CG  PHE B 190     4158   4733   5125    244    275    931  A    C  
ATOM    320  CD1 PHE B 190      61.080  33.633 137.380  1.00 36.33      A    C  
ANISOU  320  CD1 PHE B 190     4121   4619   5065    232    267    885  A    C  
ATOM    321  CD2 PHE B 190      60.063  33.017 135.318  1.00 37.54      A    C  
ANISOU  321  CD2 PHE B 190     4207   4883   5175    242    264    954  A    C  
ATOM    322  CE1 PHE B 190      60.173  32.861 138.062  1.00 37.91      A    C  
ANISOU  322  CE1 PHE B 190     4320   4839   5244    219    250    865  A    C  
ATOM    323  CE2 PHE B 190      59.138  32.259 135.997  1.00 37.65      A    C  
ANISOU  323  CE2 PHE B 190     4218   4918   5168    228    247    935  A    C  
ATOM    324  CZ  PHE B 190      59.194  32.176 137.371  1.00 37.33      A    C  
ANISOU  324  CZ  PHE B 190     4212   4830   5140    217    241    890  A    C  
ATOM    325  N   ARG B 191      59.811  36.114 133.750  1.00 29.45      A    N  
ANISOU  325  N   ARG B 191     3136   3884   4170    342    358   1102  A    N  
ATOM    326  CA  ARG B 191      58.430  36.294 133.330  1.00 25.35      A    C  
ANISOU  326  CA  ARG B 191     2574   3437   3619    371    376   1156  A    C  
ATOM    327  C   ARG B 191      57.981  35.015 132.632  1.00 25.68      A    C  
ANISOU  327  C   ARG B 191     2586   3546   3626    344    342   1152  A    C  
ATOM    328  O   ARG B 191      58.719  34.465 131.803  1.00 21.82      A    O  
ANISOU  328  O   ARG B 191     2094   3063   3135    323    322   1142  A    O  
ATOM    329  CB  ARG B 191      58.290  37.509 132.413  1.00 27.31      A    C  
ANISOU  329  CB  ARG B 191     2794   3712   3870    417    415   1228  A    C  
ATOM    330  CG  ARG B 191      59.033  38.737 132.928  1.00 28.98      A    C  
ANISOU  330  CG  ARG B 191     3041   3851   4120    438    443   1229  A    C  
ATOM    331  CD  ARG B 191      58.223  40.012 132.750  1.00 32.84      A    C  
ANISOU  331  CD  ARG B 191     3509   4361   4606    493    489   1297  A    C  
ATOM    332  NE  ARG B 191      56.805  39.810 133.043  1.00 34.64      A    N  
ANISOU  332  NE  ARG B 191     3713   4647   4803    511    496   1320  A    N  
ATOM    333  CZ  ARG B 191      55.956  40.790 133.333  1.00 38.03      A    C  
ANISOU  333  CZ  ARG B 191     4134   5087   5227    557    534   1366  A    C  
ATOM    334  NH1 ARG B 191      56.383  42.047 133.374  1.00 40.44      A    N1+
ANISOU  334  NH1 ARG B 191     4458   5347   5560    590    567   1393  A    N1+
ATOM    335  NH2 ARG B 191      54.681  40.511 133.577  1.00 39.57      A    N  
ANISOU  335  NH2 ARG B 191     4302   5340   5391    571    538   1386  A    N  
ATOM    336  N   GLY B 192      56.815  34.507 133.022  1.00 26.37      A    N  
ANISOU  336  N   GLY B 192     2655   3679   3686    341    334   1155  A    N  
ATOM    337  CA  GLY B 192      56.356  33.213 132.560  1.00 23.73      A    C  
ANISOU  337  CA  GLY B 192     2296   3402   3316    308    297   1142  A    C  
ATOM    338  C   GLY B 192      54.910  33.257 132.112  1.00 26.74      A    C  
ANISOU  338  C   GLY B 192     2644   3868   3650    325    298   1186  A    C  
ATOM    339  O   GLY B 192      54.126  34.093 132.555  1.00 27.54      A    O  
ANISOU  339  O   GLY B 192     2732   3981   3751    362    331   1221  A    O  
ATOM    340  N   SER B 193      54.573  32.344 131.197  1.00 31.04      A    N  
ANISOU  340  N   SER B 193     3171   4473   4151    299    263   1186  A    N  
ATOM    341  CA  SER B 193      53.222  32.178 130.673  1.00 31.65      A    C  
ANISOU  341  CA  SER B 193     3210   4640   4175    305    256   1223  A    C  
ATOM    342  C   SER B 193      52.818  30.715 130.808  1.00 35.16      A    C  
ANISOU  342  C   SER B 193     3667   5110   4584    252    206   1175  A    C  
ATOM    343  O   SER B 193      53.430  29.846 130.180  1.00 36.02      A    O  
ANISOU  343  O   SER B 193     3782   5221   4681    216    175   1150  A    O  
ATOM    344  CB  SER B 193      53.145  32.630 129.207  1.00 30.62      A    C  
ANISOU  344  CB  SER B 193     3037   4578   4020    325    266   1282  A    C  
ATOM    345  OG  SER B 193      51.952  32.175 128.594  1.00 32.06      A    O  
ANISOU  345  OG  SER B 193     3182   4855   4144    317    247   1306  A    O  
ATOM    346  N   VAL B 194      51.799  30.432 131.623  1.00 36.52      A    N  
ANISOU  346  N   VAL B 194     3840   5297   4738    248    201   1163  A    N  
ATOM    347  CA  VAL B 194      51.303  29.068 131.787  1.00 36.98      A    C  
ANISOU  347  CA  VAL B 194     3908   5382   4761    198    156   1120  A    C  
ATOM    348  C   VAL B 194      49.918  28.946 131.148  1.00 40.03      A    C  
ANISOU  348  C   VAL B 194     4247   5871   5090    200    151   1160  A    C  
ATOM    349  O   VAL B 194      48.973  29.656 131.516  1.00 41.30      A    O  
ANISOU  349  O   VAL B 194     4387   6061   5245    235    177   1196  A    O  
ATOM    350  CB  VAL B 194      51.311  28.636 133.268  1.00 34.45      A    C  
ANISOU  350  CB  VAL B 194     3629   4995   4464    183    148   1066  A    C  
ATOM    351  CG1 VAL B 194      50.315  29.428 134.106  1.00 33.29      A    C  
ANISOU  351  CG1 VAL B 194     3472   4858   4320    220    179   1092  A    C  
ATOM    352  CG2 VAL B 194      51.093  27.148 133.392  1.00 34.28      A    C  
ANISOU  352  CG2 VAL B 194     3626   4986   4412    127    101   1014  A    C  
ATOM    353  N   THR B 195      49.821  28.071 130.148  1.00 42.46      A    N  
ANISOU  353  N   THR B 195     4538   6239   5356    162    118   1157  A    N  
ATOM    354  CA  THR B 195      48.568  27.689 129.506  1.00 42.07      A    C  
ANISOU  354  CA  THR B 195     4444   6293   5246    148    104   1184  A    C  
ATOM    355  C   THR B 195      48.251  26.252 129.914  1.00 43.24      A    C  
ANISOU  355  C   THR B 195     4616   6446   5368     88     63   1126  A    C  
ATOM    356  O   THR B 195      48.982  25.327 129.548  1.00 47.18      A    O  
ANISOU  356  O   THR B 195     5138   6929   5860     45     33   1088  A    O  
ATOM    357  CB  THR B 195      48.679  27.814 127.987  1.00 42.68      A    C  
ANISOU  357  CB  THR B 195     4480   6445   5292    148    101   1226  A    C  
ATOM    358  CG2 THR B 195      47.386  27.378 127.321  1.00 44.51      A    C  
ANISOU  358  CG2 THR B 195     4663   6789   5458    128     85   1251  A    C  
ATOM    359  OG1 THR B 195      48.957  29.176 127.636  1.00 46.35      A    O  
ANISOU  359  OG1 THR B 195     4925   6902   5782    206    142   1282  A    O  
ATOM    360  N   ILE B 196      47.170  26.051 130.665  1.00 42.06      A    N  
ANISOU  360  N   ILE B 196     4461   6319   5202     86     62   1119  A    N  
ATOM    361  CA  ILE B 196      46.823  24.726 131.167  1.00 41.20      A    C  
ANISOU  361  CA  ILE B 196     4376   6208   5070     31     27   1063  A    C  
ATOM    362  C   ILE B 196      45.501  24.281 130.560  1.00 48.00      A    C  
ANISOU  362  C   ILE B 196     5191   7177   5870      9     14   1085  A    C  
ATOM    363  O   ILE B 196      44.490  24.986 130.666  1.00 47.77      A    O  
ANISOU  363  O   ILE B 196     5124   7198   5828     44     37   1130  A    O  
ATOM    364  CB  ILE B 196      46.743  24.692 132.703  1.00 34.67      A    C  
ANISOU  364  CB  ILE B 196     3588   5306   4277     39     33   1026  A    C  
ATOM    365  CG1 ILE B 196      47.889  25.490 133.323  1.00 32.06      A    C  
ANISOU  365  CG1 ILE B 196     3291   4880   4008     73     56   1019  A    C  
ATOM    366  CG2 ILE B 196      46.753  23.253 133.206  1.00 32.73      A    C  
ANISOU  366  CG2 ILE B 196     3381   5038   4018    -19     -4    959  A    C  
ATOM    367  CD1 ILE B 196      47.495  26.866 133.819  1.00 30.51      A    C  
ANISOU  367  CD1 ILE B 196     3078   4677   3837    134    101   1065  A    C  
ATOM    368  N   SER B 197      45.514  23.106 129.939  1.00 51.76      A    N  
ANISOU  368  N   SER B 197     5671   7689   6308    -50    -19   1054  A    N  
ATOM    369  CA  SER B 197      44.308  22.444 129.465  1.00 49.77      A    C  
ANISOU  369  CA  SER B 197     5382   7533   5996    -86    -35   1060  A    C  
ATOM    370  C   SER B 197      43.751  21.605 130.606  1.00 46.21      A    C  
ANISOU  370  C   SER B 197     4962   7051   5546   -114    -48   1010  A    C  
ATOM    371  O   SER B 197      44.439  20.713 131.119  1.00 48.06      A    O  
ANISOU  371  O   SER B 197     5249   7216   5796   -149    -68    950  A    O  
ATOM    372  CB  SER B 197      44.609  21.575 128.247  1.00 48.80      A    C  
ANISOU  372  CB  SER B 197     5249   7463   5830   -140    -62   1047  A    C  
ATOM    373  OG  SER B 197      43.428  21.310 127.509  1.00 54.16      A    O  
ANISOU  373  OG  SER B 197     5875   8255   6449   -163    -68   1074  A    O  
ATOM    374  N   VAL B 198      42.514  21.887 131.002  1.00 41.19      A    N  
ANISOU  374  N   VAL B 198     4293   6465   4892    -96    -35   1037  A    N  
ATOM    375  CA  VAL B 198      41.907  21.217 132.142  1.00 35.35      A    C  
ANISOU  375  CA  VAL B 198     3580   5698   4155   -115    -42    996  A    C  
ATOM    376  C   VAL B 198      40.602  20.572 131.710  1.00 34.42      A    C  
ANISOU  376  C   VAL B 198     3419   5679   3979   -151    -53   1006  A    C  
ATOM    377  O   VAL B 198      39.971  20.981 130.730  1.00 34.70      A    O  
ANISOU  377  O   VAL B 198     3399   5809   3977   -144    -47   1057  A    O  
ATOM    378  CB  VAL B 198      41.659  22.186 133.319  1.00 29.92      A    C  
ANISOU  378  CB  VAL B 198     2898   4962   3507    -58    -13   1015  A    C  
ATOM    379  CG1 VAL B 198      42.900  23.024 133.601  1.00 27.32      A    C  
ANISOU  379  CG1 VAL B 198     2600   4547   3233    -19      4   1016  A    C  
ATOM    380  CG2 VAL B 198      40.431  23.051 133.059  1.00 26.95      A    C  
ANISOU  380  CG2 VAL B 198     2461   4674   3104    -19     12   1081  A    C  
ATOM    381  N   GLN B 199      40.218  19.529 132.438  1.00 35.65      A    N  
ANISOU  381  N   GLN B 199     3604   5814   4128   -191    -69    956  A    N  
ATOM    382  CA  GLN B 199      38.922  18.884 132.295  1.00 36.76      A    C  
ANISOU  382  CA  GLN B 199     3710   6037   4220   -225    -76    959  A    C  
ATOM    383  C   GLN B 199      38.205  18.964 133.632  1.00 35.26      A    C  
ANISOU  383  C   GLN B 199     3531   5817   4048   -204    -64    952  A    C  
ATOM    384  O   GLN B 199      38.779  18.617 134.667  1.00 34.18      A    O  
ANISOU  384  O   GLN B 199     3450   5588   3950   -205    -68    904  A    O  
ATOM    385  CB  GLN B 199      39.059  17.424 131.849  1.00 39.09      A    C  
ANISOU  385  CB  GLN B 199     4029   6339   4484   -300   -103    904  A    C  
ATOM    386  CG  GLN B 199      37.750  16.798 131.380  1.00 43.31      A    C  
ANISOU  386  CG  GLN B 199     4519   6977   4961   -341   -108    916  A    C  
ATOM    387  CD  GLN B 199      37.952  15.492 130.628  1.00 45.79      A    C  
ANISOU  387  CD  GLN B 199     4850   7310   5239   -415   -130    871  A    C  
ATOM    388  NE2 GLN B 199      38.370  15.591 129.372  1.00 47.97      A    N  
ANISOU  388  NE2 GLN B 199     5102   7635   5489   -431   -136    890  A    N  
ATOM    389  OE1 GLN B 199      37.728  14.410 131.167  1.00 46.78      A    O  
ANISOU  389  OE1 GLN B 199     5008   7405   5361   -457   -138    821  A    O  
ATOM    390  N   ALA B 200      36.964  19.428 133.612  1.00 39.84      A    N  
ANISOU  390  N   ALA B 200     4059   6478   4600   -183    -49   1000  A    N  
ATOM    391  CA  ALA B 200      36.141  19.442 134.811  1.00 41.88      A    C  
ANISOU  391  CA  ALA B 200     4322   6722   4867   -167    -39    996  A    C  
ATOM    392  C   ALA B 200      35.379  18.125 134.869  1.00 44.50      A    C  
ANISOU  392  C   ALA B 200     4656   7091   5162   -229    -58    960  A    C  
ATOM    393  O   ALA B 200      34.643  17.788 133.936  1.00 46.91      A    O  
ANISOU  393  O   ALA B 200     4915   7492   5417   -261    -64    982  A    O  
ATOM    394  CB  ALA B 200      35.185  20.633 134.803  1.00 43.39      A    C  
ANISOU  394  CB  ALA B 200     4459   6981   5047   -109    -10   1069  A    C  
ATOM    395  N   LEU B 201      35.566  17.377 135.951  1.00 47.86      A    N  
ANISOU  395  N   LEU B 201     5132   7440   5612   -248    -65    904  A    N  
ATOM    396  CA  LEU B 201      34.891  16.098 136.101  1.00 48.23      A    C  
ANISOU  396  CA  LEU B 201     5186   7510   5629   -305    -79    867  A    C  
ATOM    397  C   LEU B 201      33.569  16.227 136.840  1.00 44.59      A    C  
ANISOU  397  C   LEU B 201     4695   7095   5151   -291    -65    893  A    C  
ATOM    398  O   LEU B 201      32.875  15.223 137.023  1.00 43.87      A    O  
ANISOU  398  O   LEU B 201     4606   7029   5033   -335    -72    869  A    O  
ATOM    399  CB  LEU B 201      35.794  15.114 136.852  1.00 49.63      A    C  
ANISOU  399  CB  LEU B 201     5438   7580   5841   -334    -93    792  A    C  
ATOM    400  CG  LEU B 201      37.202  14.856 136.317  1.00 49.50      A    C  
ANISOU  400  CG  LEU B 201     5462   7501   5844   -348   -107    757  A    C  
ATOM    401  CD1 LEU B 201      37.974  14.026 137.324  1.00 49.21      A    C  
ANISOU  401  CD1 LEU B 201     5497   7355   5845   -361   -116    689  A    C  
ATOM    402  CD2 LEU B 201      37.156  14.162 134.968  1.00 50.73      A    C  
ANISOU  402  CD2 LEU B 201     5598   7724   5955   -401   -120    755  A    C  
ATOM    403  N   GLN B 202      33.226  17.433 137.275  1.00 43.53      A    N  
ANISOU  403  N   GLN B 202     4535   6971   5031   -228    -44    942  A    N  
ATOM    404  CA  GLN B 202      31.952  17.740 137.910  1.00 42.30      A    C  
ANISOU  404  CA  GLN B 202     4345   6868   4858   -205    -28    977  A    C  
ATOM    405  C   GLN B 202      31.753  19.244 137.818  1.00 43.17      A    C  
ANISOU  405  C   GLN B 202     4417   7006   4977   -134     -2   1044  A    C  
ATOM    406  O   GLN B 202      32.669  19.984 137.448  1.00 42.61      A    O  
ANISOU  406  O   GLN B 202     4357   6901   4934   -104      5   1056  A    O  
ATOM    407  CB  GLN B 202      31.893  17.234 139.352  1.00 39.42      A    C  
ANISOU  407  CB  GLN B 202     4027   6429   4522   -207    -28    933  A    C  
ATOM    408  CG  GLN B 202      32.909  17.861 140.262  1.00 37.26      A    C  
ANISOU  408  CG  GLN B 202     3802   6050   4307   -166    -19    913  A    C  
ATOM    409  CD  GLN B 202      33.014  17.136 141.582  1.00 34.23      A    C  
ANISOU  409  CD  GLN B 202     3468   5588   3948   -180    -25    859  A    C  
ATOM    410  NE2 GLN B 202      33.490  17.832 142.605  1.00 34.34      A    N  
ANISOU  410  NE2 GLN B 202     3512   5531   4006   -136    -11    855  A    N  
ATOM    411  OE1 GLN B 202      32.658  15.965 141.686  1.00 33.40      A    O  
ANISOU  411  OE1 GLN B 202     3377   5488   3824   -229    -38    823  A    O  
ATOM    412  N   VAL B 203      30.535  19.690 138.139  1.00 44.33      A    N  
ANISOU  412  N   VAL B 203     4522   7221   5102   -106     15   1090  A    N  
ATOM    413  CA  VAL B 203      30.225  21.113 138.064  1.00 44.51      A    C  
ANISOU  413  CA  VAL B 203     4508   7275   5130    -35     45   1158  A    C  
ATOM    414  C   VAL B 203      31.154  21.874 138.996  1.00 45.46      A    C  
ANISOU  414  C   VAL B 203     4677   7289   5309     13     62   1145  A    C  
ATOM    415  O   VAL B 203      31.340  21.499 140.158  1.00 45.01      A    O  
ANISOU  415  O   VAL B 203     4663   7159   5278      9     60   1102  A    O  
ATOM    416  CB  VAL B 203      28.753  21.363 138.419  1.00 42.56      A    C  
ANISOU  416  CB  VAL B 203     4213   7109   4849    -14     61   1205  A    C  
ATOM    417  CG1 VAL B 203      28.421  22.838 138.264  1.00 41.00      A    C  
ANISOU  417  CG1 VAL B 203     3976   6946   4654     63     95   1278  A    C  
ATOM    418  CG2 VAL B 203      27.851  20.505 137.555  1.00 43.48      A    C  
ANISOU  418  CG2 VAL B 203     4284   7330   4907    -69     43   1214  A    C  
ATOM    419  N   THR B 204      31.730  22.966 138.498  1.00 47.53      A    N  
ANISOU  419  N   THR B 204     4929   7541   5589     60     82   1182  A    N  
ATOM    420  CA  THR B 204      32.744  23.688 139.247  1.00 46.32      A    C  
ANISOU  420  CA  THR B 204     4822   7286   5491    100     99   1168  A    C  
ATOM    421  C   THR B 204      32.558  25.178 139.027  1.00 47.96      A    C  
ANISOU  421  C   THR B 204     4999   7517   5705    173    138   1238  A    C  
ATOM    422  O   THR B 204      32.224  25.612 137.920  1.00 47.96      A    O  
ANISOU  422  O   THR B 204     4951   7595   5677    186    144   1288  A    O  
ATOM    423  CB  THR B 204      34.155  23.260 138.786  1.00 44.89      A    C  
ANISOU  423  CB  THR B 204     4683   7038   5336     68     78   1122  A    C  
ATOM    424  CG2 THR B 204      35.237  23.830 139.695  1.00 44.66      A    C  
ANISOU  424  CG2 THR B 204     4706   6898   5364    100     93   1098  A    C  
ATOM    425  OG1 THR B 204      34.248  21.827 138.770  1.00 42.47      A    O  
ANISOU  425  OG1 THR B 204     4400   6722   5015     -2     43   1063  A    O  
ATOM    426  N   TRP B 205      32.776  25.961 140.084  1.00 50.04      A    N  
ANISOU  426  N   TRP B 205     5292   7715   6007    222    166   1242  A    N  
ATOM    427  CA  TRP B 205      32.767  27.410 139.977  1.00 51.76      A    C  
ANISOU  427  CA  TRP B 205     5491   7937   6238    294    208   1303  A    C  
ATOM    428  C   TRP B 205      34.131  28.042 140.218  1.00 49.63      A    C  
ANISOU  428  C   TRP B 205     5268   7568   6021    316    222   1285  A    C  
ATOM    429  O   TRP B 205      34.305  29.229 139.919  1.00 50.65      A    O  
ANISOU  429  O   TRP B 205     5385   7696   6162    371    258   1334  A    O  
ATOM    430  CB  TRP B 205      31.763  28.010 140.968  1.00 53.45      A    C  
ANISOU  430  CB  TRP B 205     5694   8165   6448    342    238   1335  A    C  
ATOM    431  CG  TRP B 205      30.343  27.570 140.777  1.00 55.15      A    C  
ANISOU  431  CG  TRP B 205     5859   8482   6613    329    230   1363  A    C  
ATOM    432  CD1 TRP B 205      29.744  26.448 141.286  1.00 54.98      A    C  
ANISOU  432  CD1 TRP B 205     5841   8477   6571    281    203   1325  A    C  
ATOM    433  CD2 TRP B 205      29.338  28.251 140.023  1.00 56.86      A    C  
ANISOU  433  CD2 TRP B 205     6012   8800   6791    365    251   1437  A    C  
ATOM    434  CE2 TRP B 205      28.154  27.492 140.117  1.00 58.20      A    C  
ANISOU  434  CE2 TRP B 205     6148   9046   6918    335    235   1441  A    C  
ATOM    435  CE3 TRP B 205      29.325  29.431 139.276  1.00 57.40      A    C  
ANISOU  435  CE3 TRP B 205     6050   8903   6858    420    283   1503  A    C  
ATOM    436  NE1 TRP B 205      28.426  26.398 140.897  1.00 56.66      A    N  
ANISOU  436  NE1 TRP B 205     5996   8796   6736    283    206   1371  A    N  
ATOM    437  CZ2 TRP B 205      26.971  27.877 139.493  1.00 59.89      A    C  
ANISOU  437  CZ2 TRP B 205     6296   9370   7087    357    248   1507  A    C  
ATOM    438  CZ3 TRP B 205      28.155  29.803 138.654  1.00 59.57      A    C  
ANISOU  438  CZ3 TRP B 205     6260   9287   7089    444    296   1568  A    C  
ATOM    439  CH2 TRP B 205      26.992  29.037 138.770  1.00 61.23      A    C  
ANISOU  439  CH2 TRP B 205     6436   9573   7256    413    278   1571  A    C  
ATOM    440  N   ASN B 206      35.089  27.298 140.768  1.00 46.51      A    N  
ANISOU  440  N   ASN B 206     4926   7090   5656    277    199   1218  A    N  
ATOM    441  CA  ASN B 206      36.411  27.827 141.068  1.00 43.07      A    C  
ANISOU  441  CA  ASN B 206     4535   6560   5271    293    211   1197  A    C  
ATOM    442  C   ASN B 206      37.460  26.781 140.735  1.00 40.68      A    C  
ANISOU  442  C   ASN B 206     4265   6211   4979    233    172   1136  A    C  
ATOM    443  O   ASN B 206      37.371  25.643 141.201  1.00 41.53      A    O  
ANISOU  443  O   ASN B 206     4395   6305   5081    185    141   1084  A    O  
ATOM    444  CB  ASN B 206      36.528  28.249 142.539  1.00 41.74      A    C  
ANISOU  444  CB  ASN B 206     4406   6318   5136    323    234   1180  A    C  
ATOM    445  CG  ASN B 206      35.363  29.099 142.989  1.00 40.04      A    C  
ANISOU  445  CG  ASN B 206     4161   6150   4904    378    270   1235  A    C  
ATOM    446  ND2 ASN B 206      34.500  28.520 143.803  1.00 39.63      A    N  
ANISOU  446  ND2 ASN B 206     4108   6115   4834    366    261   1220  A    N  
ATOM    447  OD1 ASN B 206      35.232  30.258 142.599  1.00 41.14      A    O  
ANISOU  447  OD1 ASN B 206     4277   6309   5044    433    308   1292  A    O  
ATOM    448  N   ILE B 207      38.453  27.174 139.947  1.00 39.48      A    N  
ANISOU  448  N   ILE B 207     4118   6036   4845    238    175   1142  A    N  
ATOM    449  CA  ILE B 207      39.634  26.353 139.721  1.00 37.12      A    C  
ANISOU  449  CA  ILE B 207     3858   5681   4566    190    143   1086  A    C  
ATOM    450  C   ILE B 207      40.610  26.658 140.848  1.00 35.65      A    C  
ANISOU  450  C   ILE B 207     3725   5389   4433    203    155   1050  A    C  
ATOM    451  O   ILE B 207      41.054  27.800 140.999  1.00 34.65      A    O  
ANISOU  451  O   ILE B 207     3602   5228   4335    250    190   1080  A    O  
ATOM    452  CB  ILE B 207      40.272  26.639 138.355  1.00 36.58      A    C  
ANISOU  452  CB  ILE B 207     3769   5637   4492    189    141   1111  A    C  
ATOM    453  CG1 ILE B 207      39.288  26.329 137.216  1.00 37.10      A    C  
ANISOU  453  CG1 ILE B 207     3780   5815   4502    173    129   1147  A    C  
ATOM    454  CG2 ILE B 207      41.566  25.827 138.219  1.00 36.83      A    C  
ANISOU  454  CG2 ILE B 207     3844   5602   4547    144    111   1052  A    C  
ATOM    455  CD1 ILE B 207      39.979  26.094 135.882  1.00 36.79      A    C  
ANISOU  455  CD1 ILE B 207     3728   5800   4450    149    111   1151  A    C  
ATOM    456  N   ILE B 208      40.936  25.641 141.649  1.00 35.13      A    N  
ANISOU  456  N   ILE B 208     3699   5271   4378    161    128    987  A    N  
ATOM    457  CA  ILE B 208      41.880  25.798 142.746  1.00 33.59      A    C  
ANISOU  457  CA  ILE B 208     3553   4979   4230    167    134    947  A    C  
ATOM    458  C   ILE B 208      43.228  25.271 142.286  1.00 32.38      A    C  
ANISOU  458  C   ILE B 208     3431   4773   4099    132    110    905  A    C  
ATOM    459  O   ILE B 208      43.355  24.105 141.893  1.00 35.44      A    O  
ANISOU  459  O   ILE B 208     3830   5169   4468     83     73    867  A    O  
ATOM    460  CB  ILE B 208      41.409  25.071 144.017  1.00 32.02      A    C  
ANISOU  460  CB  ILE B 208     3380   4754   4031    148    122    906  A    C  
ATOM    461  CG1 ILE B 208      39.927  25.355 144.263  1.00 30.30      A    C  
ANISOU  461  CG1 ILE B 208     3124   4606   3781    173    139    948  A    C  
ATOM    462  CG2 ILE B 208      42.236  25.514 145.195  1.00 29.36      A    C  
ANISOU  462  CG2 ILE B 208     3085   4328   3741    164    138    878  A    C  
ATOM    463  CD1 ILE B 208      39.630  26.798 144.615  1.00 28.98      A    C  
ANISOU  463  CD1 ILE B 208     2942   4441   3627    240    187   1002  A    C  
ATOM    464  N   LEU B 209      44.240  26.131 142.355  1.00 32.09      A    N  
ANISOU  464  N   LEU B 209     3410   4681   4101    158    132    912  A    N  
ATOM    465  CA  LEU B 209      45.565  25.846 141.838  1.00 30.69      A    C  
ANISOU  465  CA  LEU B 209     3256   4456   3946    135    115    882  A    C  
ATOM    466  C   LEU B 209      46.605  26.201 142.887  1.00 27.51      A    C  
ANISOU  466  C   LEU B 209     2895   3963   3594    143    126    848  A    C  
ATOM    467  O   LEU B 209      46.303  26.808 143.920  1.00 25.20      A    O  
ANISOU  467  O   LEU B 209     2609   3647   3317    171    152    855  A    O  
ATOM    468  CB  LEU B 209      45.841  26.637 140.549  1.00 31.24      A    C  
ANISOU  468  CB  LEU B 209     3294   4563   4013    159    132    933  A    C  
ATOM    469  CG  LEU B 209      45.556  25.970 139.208  1.00 32.41      A    C  
ANISOU  469  CG  LEU B 209     3413   4781   4119    130    105    945  A    C  
ATOM    470  CD1 LEU B 209      46.213  26.739 138.072  1.00 32.97      A    C  
ANISOU  470  CD1 LEU B 209     3464   4865   4198    151    121    985  A    C  
ATOM    471  CD2 LEU B 209      46.061  24.552 139.248  1.00 32.36      A    C  
ANISOU  471  CD2 LEU B 209     3442   4749   4106     71     62    881  A    C  
ATOM    472  N   HIS B 210      47.847  25.835 142.590  1.00 27.31      A    N  
ANISOU  472  N   HIS B 210     2896   3891   3591    118    108    813  A    N  
ATOM    473  CA  HIS B 210      48.985  26.121 143.450  1.00 26.69      A    C  
ANISOU  473  CA  HIS B 210     2853   3732   3558    120    115    778  A    C  
ATOM    474  C   HIS B 210      49.806  27.214 142.785  1.00 27.91      A    C  
ANISOU  474  C   HIS B 210     2994   3871   3739    149    144    813  A    C  
ATOM    475  O   HIS B 210      50.146  27.108 141.602  1.00 26.96      A    O  
ANISOU  475  O   HIS B 210     2860   3777   3608    142    134    829  A    O  
ATOM    476  CB  HIS B 210      49.841  24.874 143.682  1.00 24.80      A    C  
ANISOU  476  CB  HIS B 210     2652   3448   3322     73     73    708  A    C  
ATOM    477  CG  HIS B 210      49.356  24.001 144.796  1.00 21.29      A    C  
ANISOU  477  CG  HIS B 210     2232   2988   2867     50     53    663  A    C  
ATOM    478  CD2 HIS B 210      49.045  24.282 146.084  1.00 20.53      A    C  
ANISOU  478  CD2 HIS B 210     2149   2865   2787     64     67    652  A    C  
ATOM    479  ND1 HIS B 210      49.156  22.646 144.641  1.00 19.31      A    N  
ANISOU  479  ND1 HIS B 210     2000   2749   2588     10     15    622  A    N  
ATOM    480  CE1 HIS B 210      48.738  22.131 145.783  1.00 19.60      A    C  
ANISOU  480  CE1 HIS B 210     2058   2765   2622      1      8    588  A    C  
ATOM    481  NE2 HIS B 210      48.662  23.103 146.675  1.00 20.38      A    N  
ANISOU  481  NE2 HIS B 210     2153   2842   2748     32     37    606  A    N  
ATOM    482  N   SER B 211      50.126  28.255 143.543  1.00 29.58      A    N  
ANISOU  482  N   SER B 211     3212   4041   3984    182    180    826  A    N  
ATOM    483  CA  SER B 211      50.967  29.328 143.040  1.00 31.10      A    C  
ANISOU  483  CA  SER B 211     3397   4212   4207    210    212    856  A    C  
ATOM    484  C   SER B 211      51.640  29.982 144.230  1.00 34.57      A    C  
ANISOU  484  C   SER B 211     3861   4585   4688    222    236    838  A    C  
ATOM    485  O   SER B 211      50.968  30.368 145.192  1.00 41.07      A    O  
ANISOU  485  O   SER B 211     4697   5400   5508    243    254    841  A    O  
ATOM    486  CB  SER B 211      50.148  30.349 142.236  1.00 32.15      A    C  
ANISOU  486  CB  SER B 211     3490   4402   4322    256    248    931  A    C  
ATOM    487  OG  SER B 211      50.903  31.517 141.968  1.00 33.23      A    O  
ANISOU  487  OG  SER B 211     3623   4510   4492    288    287    962  A    O  
ATOM    488  N   THR B 212      52.960  30.112 144.148  1.00 31.30      A    N  
ANISOU  488  N   THR B 212     3479   4115   4299    208    225    804  A    N  
ATOM    489  CA  THR B 212      53.764  30.653 145.232  1.00 31.19      A    C  
ANISOU  489  CA  THR B 212     3514   4027   4308    209    229    765  A    C  
ATOM    490  C   THR B 212      54.716  31.689 144.660  1.00 32.32      A    C  
ANISOU  490  C   THR B 212     3670   4138   4472    227    247    782  A    C  
ATOM    491  O   THR B 212      55.612  31.347 143.878  1.00 30.03      A    O  
ANISOU  491  O   THR B 212     3376   3844   4190    208    231    771  A    O  
ATOM    492  CB  THR B 212      54.531  29.518 145.929  1.00 31.72      A    C  
ANISOU  492  CB  THR B 212     3608   4061   4382    164    189    696  A    C  
ATOM    493  CG2 THR B 212      55.772  30.028 146.647  1.00 32.75      A    C  
ANISOU  493  CG2 THR B 212     3782   4125   4536    159    186    657  A    C  
ATOM    494  OG1 THR B 212      53.665  28.869 146.867  1.00 32.03      A    O  
ANISOU  494  OG1 THR B 212     3649   4113   4408    155    179    677  A    O  
ATOM    495  N   GLY B 213      54.522  32.950 145.049  1.00 33.37      A    N  
ANISOU  495  N   GLY B 213     3819   4248   4613    266    280    811  A    N  
ATOM    496  CA  GLY B 213      55.485  33.973 144.704  1.00 31.31      A    C  
ANISOU  496  CA  GLY B 213     3575   3946   4374    280    296    821  A    C  
ATOM    497  C   GLY B 213      55.339  34.515 143.298  1.00 32.46      A    C  
ANISOU  497  C   GLY B 213     3684   4133   4517    306    319    881  A    C  
ATOM    498  O   GLY B 213      56.327  34.566 142.562  1.00 33.80      A    O  
ANISOU  498  O   GLY B 213     3853   4289   4701    294    312    877  A    O  
ATOM    499  N   HIS B 214      54.134  34.914 142.897  1.00 33.55      A    N  
ANISOU  499  N   HIS B 214     3788   4324   4634    342    346    938  A    N  
ATOM    500  CA  HIS B 214      53.886  35.316 141.517  1.00 35.17      A    C  
ANISOU  500  CA  HIS B 214     3950   4584   4831    366    366    997  A    C  
ATOM    501  C   HIS B 214      53.061  36.594 141.451  1.00 34.70      A    C  
ANISOU  501  C   HIS B 214     3877   4541   4764    423    412   1060  A    C  
ATOM    502  O   HIS B 214      52.054  36.727 142.155  1.00 31.70      A    O  
ANISOU  502  O   HIS B 214     3496   4178   4370    444    426   1073  A    O  
ATOM    503  CB  HIS B 214      53.182  34.202 140.741  1.00 37.34      A    C  
ANISOU  503  CB  HIS B 214     4177   4936   5076    346    345   1010  A    C  
ATOM    504  CG  HIS B 214      53.923  32.903 140.753  1.00 41.40      A    C  
ANISOU  504  CG  HIS B 214     4702   5434   5593    293    300    951  A    C  
ATOM    505  CD2 HIS B 214      55.052  32.515 140.114  1.00 42.54      A    C  
ANISOU  505  CD2 HIS B 214     4854   5558   5750    267    279    927  A    C  
ATOM    506  ND1 HIS B 214      53.524  31.827 141.515  1.00 41.86      A    N  
ANISOU  506  ND1 HIS B 214     4766   5497   5640    262    272    910  A    N  
ATOM    507  CE1 HIS B 214      54.363  30.825 141.328  1.00 41.42      A    C  
ANISOU  507  CE1 HIS B 214     4722   5424   5590    220    235    864  A    C  
ATOM    508  NE2 HIS B 214      55.302  31.217 140.486  1.00 41.71      A    N  
ANISOU  508  NE2 HIS B 214     4760   5446   5641    223    239    873  A    N  
ATOM    509  N   ASN B 215      53.510  37.541 140.621  1.00 33.27      A    N  
ANISOU  509  N   ASN B 215     3688   4355   4596    450    436   1100  A    N  
ATOM    510  CA  ASN B 215      52.713  38.704 140.225  1.00 33.84      A    C  
ANISOU  510  CA  ASN B 215     3738   4460   4660    507    482   1171  A    C  
ATOM    511  C   ASN B 215      51.951  38.359 138.949  1.00 35.79      A    C  
ANISOU  511  C   ASN B 215     3919   4803   4876    518    487   1225  A    C  
ATOM    512  O   ASN B 215      52.528  38.331 137.862  1.00 34.35      A    O  
ANISOU  512  O   ASN B 215     3715   4638   4697    511    482   1241  A    O  
ATOM    513  CB  ASN B 215      53.598  39.927 140.020  1.00 31.94      A    C  
ANISOU  513  CB  ASN B 215     3523   4163   4450    530    505   1187  A    C  
ATOM    514  CG  ASN B 215      52.801  41.205 139.933  1.00 30.22      A    C  
ANISOU  514  CG  ASN B 215     3294   3961   4228    592    554   1252  A    C  
ATOM    515  ND2 ASN B 215      53.358  42.215 139.275  1.00 31.69      A    N  
ANISOU  515  ND2 ASN B 215     3481   4127   4433    618    579   1288  A    N  
ATOM    516  OD1 ASN B 215      51.685  41.280 140.442  1.00 30.00      A    O  
ANISOU  516  OD1 ASN B 215     3255   3963   4178    618    571   1273  A    O  
ATOM    517  N   ILE B 216      50.658  38.072 139.084  1.00 39.54      A    N  
ANISOU  517  N   ILE B 216     4360   5344   5320    534    495   1253  A    N  
ATOM    518  CA  ILE B 216      49.787  37.744 137.957  1.00 39.15      A    C  
ANISOU  518  CA  ILE B 216     4241   5399   5235    544    499   1307  A    C  
ATOM    519  C   ILE B 216      49.260  39.017 137.308  1.00 39.40      A    C  
ANISOU  519  C   ILE B 216     4242   5468   5259    605    547   1385  A    C  
ATOM    520  O   ILE B 216      48.723  39.898 137.991  1.00 40.53      A    O  
ANISOU  520  O   ILE B 216     4401   5594   5406    647    582   1408  A    O  
ATOM    521  CB  ILE B 216      48.627  36.838 138.399  1.00 38.98      A    C  
ANISOU  521  CB  ILE B 216     4196   5435   5178    530    481   1299  A    C  
ATOM    522  CG1 ILE B 216      49.159  35.492 138.892  1.00 39.06      A    C  
ANISOU  522  CG1 ILE B 216     4236   5413   5193    467    428   1223  A    C  
ATOM    523  CG2 ILE B 216      47.675  36.619 137.242  1.00 41.63      A    C  
ANISOU  523  CG2 ILE B 216     4485   5867   5464    536    467   1343  A    C  
ATOM    524  CD1 ILE B 216      49.250  35.373 140.396  1.00 40.19      A    C  
ANISOU  524  CD1 ILE B 216     4423   5490   5356    458    428   1176  A    C  
ATOM    525  N   SER B 217      49.434  39.127 135.991  1.00 40.98      A    N  
ANISOU  525  N   SER B 217     4401   5720   5451    611    551   1426  A    N  
ATOM    526  CA  SER B 217      48.879  40.235 135.223  1.00 42.51      A    C  
ANISOU  526  CA  SER B 217     4555   5964   5633    669    596   1505  A    C  
ATOM    527  C   SER B 217      47.595  39.869 134.486  1.00 44.96      A    C  
ANISOU  527  C   SER B 217     4816   6378   5887    676    581   1544  A    C  
ATOM    528  O   SER B 217      46.755  40.746 134.259  1.00 47.32      A    O  
ANISOU  528  O   SER B 217     5088   6723   6170    729    619   1607  A    O  
ATOM    529  CB  SER B 217      49.901  40.750 134.203  1.00 41.91      A    C  
ANISOU  529  CB  SER B 217     4478   5867   5577    672    602   1523  A    C  
ATOM    530  OG  SER B 217      50.627  39.686 133.606  1.00 41.68      A    O  
ANISOU  530  OG  SER B 217     4444   5845   5547    620    558   1484  A    O  
ATOM    531  N   ARG B 218      47.415  38.598 134.121  1.00 45.60      A    N  
ANISOU  531  N   ARG B 218     4889   6498   5937    625    526   1507  A    N  
ATOM    532  CA  ARG B 218      46.257  38.183 133.336  1.00 49.30      A    C  
ANISOU  532  CA  ARG B 218     5312   7070   6350    624    506   1539  A    C  
ATOM    533  C   ARG B 218      45.958  36.707 133.551  1.00 47.34      A    C  
ANISOU  533  C   ARG B 218     5071   6842   6074    564    449   1481  A    C  
ATOM    534  O   ARG B 218      46.850  35.863 133.413  1.00 45.41      A    O  
ANISOU  534  O   ARG B 218     4850   6563   5841    516    413   1430  A    O  
ATOM    535  CB  ARG B 218      46.479  38.445 131.841  1.00 57.30      A    C  
ANISOU  535  CB  ARG B 218     6287   8138   7347    633    506   1584  A    C  
ATOM    536  CG  ARG B 218      45.660  39.593 131.271  1.00 63.56      A    C  
ANISOU  536  CG  ARG B 218     7036   8991   8121    695    550   1666  A    C  
ATOM    537  CD  ARG B 218      45.935  39.766 129.785  1.00 65.91      A    C  
ANISOU  537  CD  ARG B 218     7296   9344   8402    699    546   1707  A    C  
ATOM    538  NE  ARG B 218      45.951  41.172 129.393  1.00 69.35      A    N  
ANISOU  538  NE  ARG B 218     7713   9782   8854    763    602   1777  A    N  
ATOM    539  CZ  ARG B 218      46.669  41.660 128.387  1.00 71.97      A    C  
ANISOU  539  CZ  ARG B 218     8030  10117   9198    775    614   1807  A    C  
ATOM    540  NH1 ARG B 218      47.437  40.854 127.665  1.00 71.44      A    N1+
ANISOU  540  NH1 ARG B 218     7965  10053   9127    729    575   1775  A    N1+
ATOM    541  NH2 ARG B 218      46.623  42.955 128.105  1.00 73.16      A    N  
ANISOU  541  NH2 ARG B 218     8165  10269   9365    834    668   1872  A    N  
ATOM    542  N   VAL B 219      44.709  36.409 133.909  1.00 46.56      A    N  
ANISOU  542  N   VAL B 219     4953   6799   5939    567    442   1491  A    N  
ATOM    543  CA  VAL B 219      44.156  35.061 133.846  1.00 42.58      A    C  
ANISOU  543  CA  VAL B 219     4441   6341   5397    514    391   1452  A    C  
ATOM    544  C   VAL B 219      42.980  35.095 132.883  1.00 45.56      A    C  
ANISOU  544  C   VAL B 219     4758   6832   5720    527    388   1507  A    C  
ATOM    545  O   VAL B 219      42.150  36.008 132.944  1.00 47.00      A    O  
ANISOU  545  O   VAL B 219     4914   7053   5892    579    425   1564  A    O  
ATOM    546  CB  VAL B 219      43.703  34.558 135.232  1.00 39.46      A    C  
ANISOU  546  CB  VAL B 219     4076   5911   5007    500    382   1409  A    C  
ATOM    547  CG1 VAL B 219      43.625  33.045 135.251  1.00 39.02      A    C  
ANISOU  547  CG1 VAL B 219     4029   5869   4927    433    326   1351  A    C  
ATOM    548  CG2 VAL B 219      44.637  35.063 136.321  1.00 38.54      A    C  
ANISOU  548  CG2 VAL B 219     4010   5689   4945    512    406   1379  A    C  
ATOM    549  N   THR B 220      42.898  34.096 132.003  1.00 47.51      A    N  
ANISOU  549  N   THR B 220     4984   7136   5931    479    344   1491  A    N  
ATOM    550  CA  THR B 220      41.938  34.129 130.905  1.00 48.33      A    C  
ANISOU  550  CA  THR B 220     5027   7353   5983    487    340   1544  A    C  
ATOM    551  C   THR B 220      41.465  32.719 130.588  1.00 50.53      A    C  
ANISOU  551  C   THR B 220     5293   7690   6218    422    288   1507  A    C  
ATOM    552  O   THR B 220      42.136  31.730 130.890  1.00 51.57      A    O  
ANISOU  552  O   THR B 220     5462   7771   6360    371    254   1443  A    O  
ATOM    553  CB  THR B 220      42.503  34.753 129.613  1.00 47.83      A    C  
ANISOU  553  CB  THR B 220     4937   7319   5919    507    353   1590  A    C  
ATOM    554  CG2 THR B 220      43.260  36.057 129.869  1.00 47.90      A    C  
ANISOU  554  CG2 THR B 220     4967   7256   5978    562    403   1618  A    C  
ATOM    555  OG1 THR B 220      43.360  33.812 128.952  1.00 46.93      A    O  
ANISOU  555  OG1 THR B 220     4835   7196   5801    453    313   1548  A    O  
ATOM    556  N   PHE B 221      40.283  32.646 129.984  1.00 54.19      A    N  
ANISOU  556  N   PHE B 221     5701   8258   6629    425    284   1548  A    N  
ATOM    557  CA  PHE B 221      39.714  31.408 129.472  1.00 58.88      A    C  
ANISOU  557  CA  PHE B 221     6271   8925   7173    365    239   1524  A    C  
ATOM    558  C   PHE B 221      39.691  31.438 127.949  1.00 64.53      A    C  
ANISOU  558  C   PHE B 221     6938   9729   7852    357    230   1564  A    C  
ATOM    559  O   PHE B 221      39.595  32.504 127.338  1.00 67.38      A    O  
ANISOU  559  O   PHE B 221     7267  10122   8213    408    263   1627  A    O  
ATOM    560  CB  PHE B 221      38.289  31.188 129.992  1.00 61.38      A    C  
ANISOU  560  CB  PHE B 221     6560   9305   7455    366    239   1537  A    C  
ATOM    561  CG  PHE B 221      38.227  30.769 131.435  1.00 62.04      A    C  
ANISOU  561  CG  PHE B 221     6690   9316   7564    355    235   1486  A    C  
ATOM    562  CD1 PHE B 221      38.303  31.712 132.446  1.00 62.08      A    C  
ANISOU  562  CD1 PHE B 221     6721   9256   7609    408    274   1499  A    C  
ATOM    563  CD2 PHE B 221      38.099  29.433 131.781  1.00 62.34      A    C  
ANISOU  563  CD2 PHE B 221     6748   9352   7586    291    194   1426  A    C  
ATOM    564  CE1 PHE B 221      38.249  31.331 133.770  1.00 61.53      A    C  
ANISOU  564  CE1 PHE B 221     6693   9124   7561    397    270   1453  A    C  
ATOM    565  CE2 PHE B 221      38.046  29.049 133.109  1.00 61.94      A    C  
ANISOU  565  CE2 PHE B 221     6740   9236   7559    282    191   1380  A    C  
ATOM    566  CZ  PHE B 221      38.122  30.002 134.103  1.00 61.99      A    C  
ANISOU  566  CZ  PHE B 221     6769   9181   7604    335    228   1394  A    C  
ATOM    567  N   MET B 222      39.788  30.259 127.340  1.00 69.15      A    N  
ANISOU  567  N   MET B 222     7519  10352   8404    293    187   1528  A    N  
ATOM    568  CA  MET B 222      39.875  30.139 125.886  1.00 72.60      A    C  
ANISOU  568  CA  MET B 222     7913  10870   8803    276    174   1557  A    C  
ATOM    569  C   MET B 222      39.170  28.873 125.415  1.00 72.67      A    C  
ANISOU  569  C   MET B 222     7897  10962   8753    208    133   1532  A    C  
ATOM    570  O   MET B 222      38.276  28.365 126.092  1.00 72.69      A    O  
ANISOU  570  O   MET B 222     7896  10984   8737    189    124   1514  A    O  
ATOM    571  CB  MET B 222      41.330  30.125 125.405  1.00 74.46      A    C  
ANISOU  571  CB  MET B 222     8181  11041   9069    267    168   1536  A    C  
ATOM    572  CG  MET B 222      42.134  31.374 125.720  1.00 75.64      A    C  
ANISOU  572  CG  MET B 222     8354  11111   9276    329    210   1561  A    C  
ATOM    573  SD  MET B 222      43.668  30.981 126.568  1.00 78.96      A    S  
ANISOU  573  SD  MET B 222     8852  11389   9758    307    200   1488  A    S  
ATOM    574  CE  MET B 222      44.521  30.074 125.280  1.00 76.24      A    C  
ANISOU  574  CE  MET B 222     8504  11075   9389    253    161   1468  A    C  
ATOM    575  N   SER B 227      33.987  29.000 123.564  1.00 71.97      A    N  
ANISOU  575  N   SER B 227     7556  11338   8451    208    138   1714  A    N  
ATOM    576  CA  SER B 227      33.976  29.743 122.309  1.00 73.15      A    C  
ANISOU  576  CA  SER B 227     7652  11566   8577    237    152   1780  A    C  
ATOM    577  C   SER B 227      34.439  31.184 122.499  1.00 75.94      A    C  
ANISOU  577  C   SER B 227     8014  11862   8978    322    197   1829  A    C  
ATOM    578  O   SER B 227      34.825  31.850 121.535  1.00 76.56      A    O  
ANISOU  578  O   SER B 227     8065  11971   9053    350    211   1875  A    O  
ATOM    579  CB  SER B 227      32.560  29.758 121.711  1.00 71.92      A    C  
ANISOU  579  CB  SER B 227     7419  11551   8358    234    152   1836  A    C  
ATOM    580  OG  SER B 227      32.065  28.453 121.474  1.00 70.53      A    O  
ANISOU  580  OG  SER B 227     7230  11436   8134    153    113   1795  A    O  
ATOM    581  N   GLN B 228      34.434  31.650 123.745  1.00 78.64      A    N  
ANISOU  581  N   GLN B 228     8395  12119   9364    360    221   1818  A    N  
ATOM    582  CA  GLN B 228      34.749  33.033 124.068  1.00 85.00      A    C  
ANISOU  582  CA  GLN B 228     9211  12869  10214    439    269   1864  A    C  
ATOM    583  C   GLN B 228      35.995  33.107 124.940  1.00 89.64      A    C  
ANISOU  583  C   GLN B 228     9875  13317  10866    444    275   1810  A    C  
ATOM    584  O   GLN B 228      36.158  32.321 125.879  1.00 93.47      A    O  
ANISOU  584  O   GLN B 228    10406  13740  11368    408    254   1746  A    O  
ATOM    585  CB  GLN B 228      33.564  33.715 124.766  1.00 86.64      A    C  
ANISOU  585  CB  GLN B 228     9395  13110  10416    490    301   1910  A    C  
ATOM    586  CG  GLN B 228      33.766  35.182 125.157  1.00 89.66      A    C  
ANISOU  586  CG  GLN B 228     9787  13438  10840    574    356   1961  A    C  
ATOM    587  CD  GLN B 228      34.065  36.117 123.995  1.00 92.02      A    C  
ANISOU  587  CD  GLN B 228    10050  13779  11135    616    381   2026  A    C  
ATOM    588  NE2 GLN B 228      34.092  37.416 124.284  1.00 93.35      A    N  
ANISOU  588  NE2 GLN B 228    10221  13912  11334    690    432   2078  A    N  
ATOM    589  OE1 GLN B 228      34.267  35.688 122.859  1.00 92.13      A    O  
ANISOU  589  OE1 GLN B 228    10033  13857  11118    582    356   2032  A    O  
ATOM    590  N   GLU B 229      36.870  34.061 124.617  1.00 84.20      A    N  
ANISOU  590  N   GLU B 229     9198  12579  10214    489    304   1837  A    N  
ATOM    591  CA  GLU B 229      38.093  34.325 125.375  1.00 75.92      A    C  
ANISOU  591  CA  GLU B 229     8217  11399   9228    501    316   1796  A    C  
ATOM    592  C   GLU B 229      37.802  35.401 126.418  1.00 68.22      A    C  
ANISOU  592  C   GLU B 229     7261  10372   8290    565    364   1823  A    C  
ATOM    593  O   GLU B 229      37.737  36.591 126.100  1.00 68.89      A    O  
ANISOU  593  O   GLU B 229     7323  10466   8384    626    406   1886  A    O  
ATOM    594  CB  GLU B 229      39.215  34.742 124.432  1.00 75.04      A    C  
ANISOU  594  CB  GLU B 229     8109  11267   9136    510    323   1810  A    C  
ATOM    595  CG  GLU B 229      40.511  35.116 125.121  1.00 72.87      A    C  
ANISOU  595  CG  GLU B 229     7899  10863   8928    524    339   1775  A    C  
ATOM    596  CD  GLU B 229      41.686  35.139 124.162  1.00 68.92      A    C  
ANISOU  596  CD  GLU B 229     7404  10343   8440    513    332   1773  A    C  
ATOM    597  OE1 GLU B 229      41.619  34.445 123.125  1.00 66.72      A    O  
ANISOU  597  OE1 GLU B 229     7094  10138   8119    474    300   1773  A    O  
ATOM    598  OE2 GLU B 229      42.674  35.852 124.441  1.00 67.09      A    O1-
ANISOU  598  OE2 GLU B 229     7208  10024   8261    543    359   1771  A    O1-
ATOM    599  N   LYS B 230      37.641  34.982 127.673  1.00 61.53      A    N  
ANISOU  599  N   LYS B 230     6453   9466   7461    551    358   1776  A    N  
ATOM    600  CA  LYS B 230      37.287  35.863 128.776  1.00 56.22      A    C  
ANISOU  600  CA  LYS B 230     5799   8745   6817    606    400   1795  A    C  
ATOM    601  C   LYS B 230      38.375  35.908 129.843  1.00 55.03      A    C  
ANISOU  601  C   LYS B 230     5720   8464   6725    603    407   1739  A    C  
ATOM    602  O   LYS B 230      39.152  34.961 130.001  1.00 54.17      A    O  
ANISOU  602  O   LYS B 230     5646   8306   6629    549    371   1674  A    O  
ATOM    603  CB  LYS B 230      35.966  35.422 129.412  1.00 52.22      A    C  
ANISOU  603  CB  LYS B 230     5271   8293   6276    599    391   1796  A    C  
ATOM    604  CG  LYS B 230      34.854  35.281 128.406  1.00 50.30      A    C  
ANISOU  604  CG  LYS B 230     4956   8183   5972    594    382   1848  A    C  
ATOM    605  CD  LYS B 230      33.625  34.619 128.999  1.00 47.72      A    C  
ANISOU  605  CD  LYS B 230     4610   7912   5610    573    366   1839  A    C  
ATOM    606  CE  LYS B 230      32.558  35.649 129.316  1.00 45.91      A    C  
ANISOU  606  CE  LYS B 230     4346   7727   5371    641    410   1909  A    C  
ATOM    607  NZ  LYS B 230      31.299  35.403 128.553  1.00 46.49      A    N1+
ANISOU  607  NZ  LYS B 230     4347   7934   5382    632    399   1956  A    N1+
ATOM    608  N   GLN B 231      38.393  37.009 130.594  1.00 55.81      A    N  
ANISOU  608  N   GLN B 231     5837   8510   6858    662    455   1767  A    N  
ATOM    609  CA  GLN B 231      39.297  37.201 131.718  1.00 56.84      A    C  
ANISOU  609  CA  GLN B 231     6032   8523   7043    666    469   1721  A    C  
ATOM    610  C   GLN B 231      38.634  36.686 132.991  1.00 55.99      A    C  
ANISOU  610  C   GLN B 231     5946   8395   6932    653    460   1684  A    C  
ATOM    611  O   GLN B 231      37.411  36.754 133.146  1.00 56.52      A    O  
ANISOU  611  O   GLN B 231     5980   8530   6966    672    467   1717  A    O  
ATOM    612  CB  GLN B 231      39.650  38.680 131.888  1.00 61.19      A    C  
ANISOU  612  CB  GLN B 231     6592   9026   7630    735    529   1770  A    C  
ATOM    613  CG  GLN B 231      40.867  39.154 131.116  1.00 65.70      A    C  
ANISOU  613  CG  GLN B 231     7174   9558   8232    740    539   1777  A    C  
ATOM    614  CD  GLN B 231      41.343  40.526 131.576  1.00 70.09      A    C  
ANISOU  614  CD  GLN B 231     7753  10046   8834    801    599   1811  A    C  
ATOM    615  NE2 GLN B 231      40.413  41.470 131.678  1.00 72.11      A    N  
ANISOU  615  NE2 GLN B 231     7982  10341   9077    861    642   1875  A    N  
ATOM    616  OE1 GLN B 231      42.528  40.730 131.842  1.00 72.71      A    O  
ANISOU  616  OE1 GLN B 231     8125  10291   9211    794    608   1780  A    O  
ATOM    617  N   ALA B 232      39.453  36.179 133.911  1.00 54.11      A    N  
ANISOU  617  N   ALA B 232     5764   8065   6730    622    445   1618  A    N  
ATOM    618  CA  ALA B 232      38.953  35.582 135.140  1.00 52.82      A    C  
ANISOU  618  CA  ALA B 232     5626   7876   6566    605    433   1576  A    C  
ATOM    619  C   ALA B 232      39.509  36.290 136.363  1.00 51.58      A    C  
ANISOU  619  C   ALA B 232     5519   7621   6459    637    468   1560  A    C  
ATOM    620  O   ALA B 232      40.611  36.847 136.337  1.00 51.80      A    O  
ANISOU  620  O   ALA B 232     5574   7579   6526    648    487   1553  A    O  
ATOM    621  CB  ALA B 232      39.323  34.105 135.221  1.00 51.93      A    C  
ANISOU  621  CB  ALA B 232     5534   7750   6446    529    376   1503  A    C  
ATOM    622  N   GLU B 233      38.743  36.231 137.447  1.00 52.52      A    N  
ANISOU  622  N   GLU B 233     5648   7734   6572    649    477   1552  A    N  
ATOM    623  CA  GLU B 233      39.201  36.772 138.715  1.00 53.99      A    C  
ANISOU  623  CA  GLU B 233     5883   7830   6799    673    507   1531  A    C  
ATOM    624  C   GLU B 233      40.032  35.726 139.444  1.00 50.98      A    C  
ANISOU  624  C   GLU B 233     5549   7378   6442    614    469   1449  A    C  
ATOM    625  O   GLU B 233      39.706  34.534 139.434  1.00 51.78      A    O  
ANISOU  625  O   GLU B 233     5646   7508   6520    563    423   1410  A    O  
ATOM    626  CB  GLU B 233      38.007  37.190 139.575  1.00 57.07      A    C  
ANISOU  626  CB  GLU B 233     6264   8247   7173    715    536   1560  A    C  
ATOM    627  CG  GLU B 233      38.365  37.632 140.988  1.00 57.23      A    C  
ANISOU  627  CG  GLU B 233     6335   8178   7229    737    565   1535  A    C  
ATOM    628  CD  GLU B 233      37.146  38.039 141.798  1.00 58.09      A    C  
ANISOU  628  CD  GLU B 233     6434   8318   7317    780    594   1567  A    C  
ATOM    629  OE1 GLU B 233      36.015  37.724 141.372  1.00 58.05      A    O  
ANISOU  629  OE1 GLU B 233     6384   8402   7269    781    580   1597  A    O  
ATOM    630  OE2 GLU B 233      37.319  38.680 142.859  1.00 59.47      A    O1-
ANISOU  630  OE2 GLU B 233     6647   8430   7519    814    630   1563  A    O1-
ATOM    631  N   ILE B 234      41.102  36.179 140.089  1.00 49.23      A    N  
ANISOU  631  N   ILE B 234     5373   7064   6269    622    489   1423  A    N  
ATOM    632  CA  ILE B 234      42.014  35.302 140.809  1.00 46.06      A    C  
ANISOU  632  CA  ILE B 234     5017   6589   5895    570    456   1347  A    C  
ATOM    633  C   ILE B 234      42.109  35.783 142.251  1.00 42.54      A    C  
ANISOU  633  C   ILE B 234     4610   6074   5477    594    487   1330  A    C  
ATOM    634  O   ILE B 234      42.205  36.990 142.506  1.00 43.94      A    O  
ANISOU  634  O   ILE B 234     4794   6225   5674    648    539   1369  A    O  
ATOM    635  CB  ILE B 234      43.397  35.238 140.130  1.00 47.29      A    C  
ANISOU  635  CB  ILE B 234     5189   6700   6081    545    444   1325  A    C  
ATOM    636  CG1 ILE B 234      44.297  34.232 140.843  1.00 45.94      A    C  
ANISOU  636  CG1 ILE B 234     5062   6459   5935    489    407   1247  A    C  
ATOM    637  CG2 ILE B 234      44.045  36.610 140.054  1.00 49.12      A    C  
ANISOU  637  CG2 ILE B 234     5428   6888   6347    595    497   1364  A    C  
ATOM    638  CD1 ILE B 234      45.521  33.846 140.036  1.00 48.02      A    C  
ANISOU  638  CD1 ILE B 234     5334   6694   6216    454    383   1221  A    C  
ATOM    639  N   LEU B 235      42.035  34.840 143.186  1.00 40.28      A    N  
ANISOU  639  N   LEU B 235     4350   5763   5191    556    457   1275  A    N  
ATOM    640  CA  LEU B 235      42.184  35.084 144.609  1.00 35.28      A    C  
ANISOU  640  CA  LEU B 235     3757   5064   4584    569    478   1248  A    C  
ATOM    641  C   LEU B 235      43.330  34.228 145.123  1.00 35.28      A    C  
ANISOU  641  C   LEU B 235     3797   4994   4615    514    444   1175  A    C  
ATOM    642  O   LEU B 235      43.765  33.274 144.469  1.00 34.59      A    O  
ANISOU  642  O   LEU B 235     3706   4916   4522    464    399   1143  A    O  
ATOM    643  CB  LEU B 235      40.896  34.755 145.380  1.00 30.39      A    C  
ANISOU  643  CB  LEU B 235     3128   4485   3933    578    476   1253  A    C  
ATOM    644  CG  LEU B 235      39.589  35.208 144.727  1.00 27.90      A    C  
ANISOU  644  CG  LEU B 235     2763   4262   3576    618    494   1319  A    C  
ATOM    645  CD1 LEU B 235      38.406  34.500 145.367  1.00 28.40      A    C  
ANISOU  645  CD1 LEU B 235     2814   4369   3606    607    475   1310  A    C  
ATOM    646  CD2 LEU B 235      39.435  36.709 144.801  1.00 28.68      A    C  
ANISOU  646  CD2 LEU B 235     2859   4352   3686    691    557   1380  A    C  
ATOM    647  N   GLU B 236      43.836  34.585 146.294  1.00 38.97      A    N  
ANISOU  647  N   GLU B 236     4302   5391   5114    523    466   1150  A    N  
ATOM    648  CA  GLU B 236      45.047  33.944 146.771  1.00 42.44      A    C  
ANISOU  648  CA  GLU B 236     4780   5759   5586    475    437   1084  A    C  
ATOM    649  C   GLU B 236      44.941  33.715 148.268  1.00 43.32      A    C  
ANISOU  649  C   GLU B 236     4938   5817   5703    468    429   1037  A    C  
ATOM    650  O   GLU B 236      44.512  34.602 149.014  1.00 44.69      A    O  
ANISOU  650  O   GLU B 236     5135   5969   5876    510    460   1054  A    O  
ATOM    651  CB  GLU B 236      46.298  34.758 146.406  1.00 46.38      A    C  
ANISOU  651  CB  GLU B 236     5317   6190   6117    480    441   1074  A    C  
ATOM    652  CG  GLU B 236      46.557  36.029 147.208  1.00 49.77      A    C  
ANISOU  652  CG  GLU B 236     5796   6550   6564    520    471   1076  A    C  
ATOM    653  CD  GLU B 236      48.045  36.395 147.236  1.00 51.50      A    C  
ANISOU  653  CD  GLU B 236     6063   6686   6819    500    457   1036  A    C  
ATOM    654  OE1 GLU B 236      48.391  37.546 146.891  1.00 53.22      A    O  
ANISOU  654  OE1 GLU B 236     6291   6879   7050    534    485   1066  A    O  
ATOM    655  OE2 GLU B 236      48.869  35.536 147.623  1.00 50.25      A    O1-
ANISOU  655  OE2 GLU B 236     5929   6490   6674    450    418    974  A    O1-
ATOM    656  N   TYR B 237      45.308  32.510 148.688  1.00 44.68      A    N  
ANISOU  656  N   TYR B 237     5122   5973   5881    414    388    981  A    N  
ATOM    657  CA  TYR B 237      45.384  32.101 150.087  1.00 45.67      A    C  
ANISOU  657  CA  TYR B 237     5292   6047   6015    397    373    928  A    C  
ATOM    658  C   TYR B 237      46.824  31.644 150.291  1.00 45.10      A    C  
ANISOU  658  C   TYR B 237     5263   5902   5972    351    337    863  A    C  
ATOM    659  O   TYR B 237      47.162  30.482 150.047  1.00 43.50      A    O  
ANISOU  659  O   TYR B 237     5048   5709   5770    304    301    829  A    O  
ATOM    660  CB  TYR B 237      44.381  30.997 150.395  1.00 49.02      A    C  
ANISOU  660  CB  TYR B 237     5688   6526   6413    375    353    921  A    C  
ATOM    661  CG  TYR B 237      44.317  30.606 151.855  1.00 54.50      A    C  
ANISOU  661  CG  TYR B 237     6417   7178   7114    363    347    878  A    C  
ATOM    662  CD1 TYR B 237      44.289  31.571 152.854  1.00 56.53      A    C  
ANISOU  662  CD1 TYR B 237     6719   7384   7377    400    371    875  A    C  
ATOM    663  CD2 TYR B 237      44.296  29.266 152.236  1.00 55.45      A    C  
ANISOU  663  CD2 TYR B 237     6545   7297   7227    312    301    827  A    C  
ATOM    664  CE1 TYR B 237      44.233  31.215 154.195  1.00 57.37      A    C  
ANISOU  664  CE1 TYR B 237     6862   7451   7486    388    360    832  A    C  
ATOM    665  CE2 TYR B 237      44.241  28.900 153.573  1.00 55.65      A    C  
ANISOU  665  CE2 TYR B 237     6596   7287   7260    303    298    791  A    C  
ATOM    666  CZ  TYR B 237      44.212  29.878 154.547  1.00 57.42      A    C  
ANISOU  666  CZ  TYR B 237     6861   7467   7490    340    325    791  A    C  
ATOM    667  OH  TYR B 237      44.161  29.521 155.876  1.00 59.18      A    O  
ANISOU  667  OH  TYR B 237     7119   7653   7715    330    314    750  A    O  
ATOM    668  N   ALA B 238      47.668  32.581 150.731  1.00 44.46      A    N  
ANISOU  668  N   ALA B 238     5229   5751   5912    366    347    847  A    N  
ATOM    669  CA  ALA B 238      49.103  32.334 150.823  1.00 43.30      A    C  
ANISOU  669  CA  ALA B 238     5119   5543   5792    328    318    792  A    C  
ATOM    670  C   ALA B 238      49.424  31.158 151.739  1.00 43.19      A    C  
ANISOU  670  C   ALA B 238     5125   5506   5780    281    280    728  A    C  
ATOM    671  O   ALA B 238      50.333  30.371 151.449  1.00 42.11      A    O  
ANISOU  671  O   ALA B 238     4991   5356   5654    240    247    689  A    O  
ATOM    672  CB  ALA B 238      49.807  33.599 151.307  1.00 43.85      A    C  
ANISOU  672  CB  ALA B 238     5233   5547   5879    353    336    789  A    C  
ATOM    673  N   TYR B 239      48.696  31.035 152.856  1.00 43.01      A    N  
ANISOU  673  N   TYR B 239     5116   5480   5745    290    284    718  A    N  
ATOM    674  CA  TYR B 239      48.999  30.029 153.874  1.00 40.85      A    C  
ANISOU  674  CA  TYR B 239     4866   5181   5475    250    251    658  A    C  
ATOM    675  C   TYR B 239      49.152  28.636 153.271  1.00 36.04      A    C  
ANISOU  675  C   TYR B 239     4226   4604   4863    204    216    636  A    C  
ATOM    676  O   TYR B 239      50.121  27.925 153.557  1.00 34.29      A    O  
ANISOU  676  O   TYR B 239     4024   4351   4653    166    184    583  A    O  
ATOM    677  CB  TYR B 239      47.900  30.041 154.936  1.00 47.52      A    C  
ANISOU  677  CB  TYR B 239     5717   6037   6303    271    265    665  A    C  
ATOM    678  CG  TYR B 239      48.192  29.219 156.167  1.00 52.48      A    C  
ANISOU  678  CG  TYR B 239     6375   6632   6932    238    236    606  A    C  
ATOM    679  CD1 TYR B 239      49.443  29.259 156.777  1.00 52.91      A    C  
ANISOU  679  CD1 TYR B 239     6471   6629   7002    214    213    555  A    C  
ATOM    680  CD2 TYR B 239      47.204  28.425 156.738  1.00 52.63      A    C  
ANISOU  680  CD2 TYR B 239     6376   6684   6935    231    232    604  A    C  
ATOM    681  CE1 TYR B 239      49.706  28.515 157.909  1.00 53.70      A    C  
ANISOU  681  CE1 TYR B 239     6596   6707   7100    187    187    505  A    C  
ATOM    682  CE2 TYR B 239      47.455  27.678 157.871  1.00 54.09      A    C  
ANISOU  682  CE2 TYR B 239     6588   6841   7122    203    207    552  A    C  
ATOM    683  CZ  TYR B 239      48.709  27.726 158.454  1.00 55.52      A    C  
ANISOU  683  CZ  TYR B 239     6811   6967   7317    181    184    503  A    C  
ATOM    684  OH  TYR B 239      48.968  26.983 159.584  1.00 55.71      A    O  
ANISOU  684  OH  TYR B 239     6858   6971   7339    155    159    454  A    O  
ATOM    685  N   HIS B 240      48.210  28.237 152.422  1.00 35.47      A    N  
ANISOU  685  N   HIS B 240     4103   4599   4774    208    222    677  A    N  
ATOM    686  CA  HIS B 240      48.252  26.947 151.748  1.00 29.93      A    C  
ANISOU  686  CA  HIS B 240     3380   3929   4063    165    184    656  A    C  
ATOM    687  C   HIS B 240      48.927  27.024 150.383  1.00 25.99      A    C  
ANISOU  687  C   HIS B 240     2868   3440   3566    157    174    668  A    C  
ATOM    688  O   HIS B 240      48.920  26.036 149.643  1.00 26.30      A    O  
ANISOU  688  O   HIS B 240     2909   3501   3583    125    137    646  A    O  
ATOM    689  CB  HIS B 240      46.833  26.389 151.589  1.00 32.16      A    C  
ANISOU  689  CB  HIS B 240     3645   4269   4304    165    174    673  A    C  
ATOM    690  CG  HIS B 240      46.214  25.917 152.869  1.00 31.17      A    C  
ANISOU  690  CG  HIS B 240     3535   4135   4172    160    169    649  A    C  
ATOM    691  CD2 HIS B 240      46.763  25.612 154.069  1.00 30.74      A    C  
ANISOU  691  CD2 HIS B 240     3510   4032   4137    144    160    603  A    C  
ATOM    692  ND1 HIS B 240      44.859  25.699 153.002  1.00 31.31      A    N  
ANISOU  692  ND1 HIS B 240     3535   4203   4157    171    172    672  A    N  
ATOM    693  CE1 HIS B 240      44.599  25.286 154.229  1.00 31.20      A    C  
ANISOU  693  CE1 HIS B 240     3541   4168   4145    163    167    643  A    C  
ATOM    694  NE2 HIS B 240      45.737  25.226 154.898  1.00 30.56      A    N  
ANISOU  694  NE2 HIS B 240     3489   4027   4096    147    160    600  A    N  
ATOM    695  N   GLY B 241      49.492  28.175 150.031  1.00 27.18      A    N  
ANISOU  695  N   GLY B 241     3017   3572   3738    187    206    698  A    N  
ATOM    696  CA  GLY B 241      50.131  28.349 148.736  1.00 29.32      A    C  
ANISOU  696  CA  GLY B 241     3270   3855   4014    184    204    717  A    C  
ATOM    697  C   GLY B 241      49.201  28.099 147.570  1.00 30.45      A    C  
ANISOU  697  C   GLY B 241     3381   4067   4121    189    198    756  A    C  
ATOM    698  O   GLY B 241      49.613  27.508 146.562  1.00 28.92      A    O  
ANISOU  698  O   GLY B 241     3183   3889   3917    163    170    746  A    O  
ATOM    699  N   GLN B 242      47.954  28.552 147.678  1.00 30.12      A    N  
ANISOU  699  N   GLN B 242     3317   4072   4056    221    223    800  A    N  
ATOM    700  CA  GLN B 242      46.910  28.229 146.717  1.00 26.61      A    C  
ANISOU  700  CA  GLN B 242     2840   3702   3570    222    212    833  A    C  
ATOM    701  C   GLN B 242      46.345  29.496 146.098  1.00 28.03      A    C  
ANISOU  701  C   GLN B 242     2985   3923   3741    276    256    905  A    C  
ATOM    702  O   GLN B 242      46.226  30.529 146.765  1.00 27.65      A    O  
ANISOU  702  O   GLN B 242     2941   3854   3711    319    299    932  A    O  
ATOM    703  CB  GLN B 242      45.780  27.441 147.382  1.00 26.92      A    C  
ANISOU  703  CB  GLN B 242     2879   3772   3579    208    194    818  A    C  
ATOM    704  CG  GLN B 242      46.169  26.039 147.809  1.00 26.69      A    C  
ANISOU  704  CG  GLN B 242     2881   3713   3548    153    147    750  A    C  
ATOM    705  CD  GLN B 242      45.077  25.346 148.598  1.00 25.38      A    C  
ANISOU  705  CD  GLN B 242     2716   3571   3357    143    135    736  A    C  
ATOM    706  NE2 GLN B 242      45.199  24.037 148.743  1.00 24.23      A    N  
ANISOU  706  NE2 GLN B 242     2593   3414   3200     96     94    682  A    N  
ATOM    707  OE1 GLN B 242      44.135  25.979 149.069  1.00 27.02      A    O  
ANISOU  707  OE1 GLN B 242     2905   3806   3554    178    164    773  A    O  
ATOM    708  N   ILE B 243      46.006  29.412 144.815  1.00 28.01      A    N  
ANISOU  708  N   ILE B 243     2951   3980   3712    275    247    938  A    N  
ATOM    709  CA  ILE B 243      45.257  30.457 144.131  1.00 28.23      A    C  
ANISOU  709  CA  ILE B 243     2941   4064   3722    325    284   1009  A    C  
ATOM    710  C   ILE B 243      43.944  29.856 143.653  1.00 32.04      A    C  
ANISOU  710  C   ILE B 243     3389   4632   4154    316    265   1029  A    C  
ATOM    711  O   ILE B 243      43.890  28.683 143.266  1.00 31.73      A    O  
ANISOU  711  O   ILE B 243     3350   4614   4094    268    222    995  A    O  
ATOM    712  CB  ILE B 243      46.047  31.073 142.957  1.00 27.03      A    C  
ANISOU  712  CB  ILE B 243     2774   3913   3582    337    296   1038  A    C  
ATOM    713  CG1 ILE B 243      46.517  29.986 141.985  1.00 25.76      A    C  
ANISOU  713  CG1 ILE B 243     2611   3771   3407    286    249   1008  A    C  
ATOM    714  CG2 ILE B 243      47.216  31.895 143.479  1.00 25.03      A    C  
ANISOU  714  CG2 ILE B 243     2549   3582   3379    354    325   1028  A    C  
ATOM    715  CD1 ILE B 243      46.867  30.500 140.609  1.00 11.84      A    C  
ANISOU  715  CD1 ILE B 243      820   2041   1639    301    258   1050  A    C  
ATOM    716  N   ALA B 244      42.888  30.662 143.683  1.00 38.82      A    N  
ANISOU  716  N   ALA B 244     4218   5540   4993    364    298   1084  A    N  
ATOM    717  CA  ALA B 244      41.571  30.262 143.207  1.00 38.43      A    C  
ANISOU  717  CA  ALA B 244     4128   5580   4895    361    286   1112  A    C  
ATOM    718  C   ALA B 244      41.186  31.151 142.039  1.00 40.97      A    C  
ANISOU  718  C   ALA B 244     4404   5966   5196    400    311   1181  A    C  
ATOM    719  O   ALA B 244      41.316  32.377 142.117  1.00 46.56      A    O  
ANISOU  719  O   ALA B 244     5111   6657   5924    453    356   1223  A    O  
ATOM    720  CB  ALA B 244      40.520  30.354 144.312  1.00 36.57      A    C  
ANISOU  720  CB  ALA B 244     3892   5356   4646    383    301   1119  A    C  
ATOM    721  N   ILE B 245      40.709  30.535 140.966  1.00 39.37      A    N  
ANISOU  721  N   ILE B 245     4166   5837   4955    374    283   1193  A    N  
ATOM    722  CA  ILE B 245      40.313  31.245 139.759  1.00 39.14      A    C  
ANISOU  722  CA  ILE B 245     4090   5880   4903    405    301   1258  A    C  
ATOM    723  C   ILE B 245      38.799  31.165 139.647  1.00 40.18      A    C  
ANISOU  723  C   ILE B 245     4176   6104   4987    418    303   1296  A    C  
ATOM    724  O   ILE B 245      38.238  30.094 139.378  1.00 37.33      A    O  
ANISOU  724  O   ILE B 245     3798   5793   4591    372    266   1275  A    O  
ATOM    725  CB  ILE B 245      41.017  30.673 138.525  1.00 38.38      A    C  
ANISOU  725  CB  ILE B 245     3984   5801   4798    366    271   1245  A    C  
ATOM    726  CG1 ILE B 245      42.496  31.051 138.590  1.00 36.90      A    C  
ANISOU  726  CG1 ILE B 245     3835   5525   4659    367    279   1222  A    C  
ATOM    727  CG2 ILE B 245      40.385  31.210 137.257  1.00 39.34      A    C  
ANISOU  727  CG2 ILE B 245     4049   6015   4884    391    283   1311  A    C  
ATOM    728  CD1 ILE B 245      43.404  30.116 137.860  1.00 36.98      A    C  
ANISOU  728  CD1 ILE B 245     3858   5522   4670    315    239   1181  A    C  
ATOM    729  N   VAL B 246      38.139  32.301 139.865  1.00 41.24      A    N  
ANISOU  729  N   VAL B 246     4290   6261   5120    480    348   1353  A    N  
ATOM    730  CA  VAL B 246      36.682  32.357 139.897  1.00 40.85      A    C  
ANISOU  730  CA  VAL B 246     4197   6295   5027    500    355   1394  A    C  
ATOM    731  C   VAL B 246      36.159  32.303 138.468  1.00 44.51      A    C  
ANISOU  731  C   VAL B 246     4604   6858   5449    494    345   1439  A    C  
ATOM    732  O   VAL B 246      36.456  33.181 137.652  1.00 46.43      A    O  
ANISOU  732  O   VAL B 246     4828   7117   5698    529    369   1485  A    O  
ATOM    733  CB  VAL B 246      36.200  33.627 140.609  1.00 38.60      A    C  
ANISOU  733  CB  VAL B 246     3913   5998   4755    572    410   1443  A    C  
ATOM    734  CG1 VAL B 246      34.691  33.603 140.766  1.00 37.91      A    C  
ANISOU  734  CG1 VAL B 246     3784   5996   4625    591    416   1481  A    C  
ATOM    735  CG2 VAL B 246      36.899  33.775 141.955  1.00 37.51      A    C  
ANISOU  735  CG2 VAL B 246     3833   5757   4660    578    424   1399  A    C  
ATOM    736  N   ALA B 247      35.355  31.293 138.176  1.00 46.93      A    N  
ANISOU  736  N   ALA B 247     4883   7235   5714    451    310   1427  A    N  
ATOM    737  CA  ALA B 247      34.888  31.063 136.817  1.00 50.02      A    C  
ANISOU  737  CA  ALA B 247     5220   7723   6061    434    294   1461  A    C  
ATOM    738  C   ALA B 247      33.797  32.066 136.444  1.00 54.50      A    C  
ANISOU  738  C   ALA B 247     5733   8373   6602    492    330   1542  A    C  
ATOM    739  O   ALA B 247      32.960  32.415 137.283  1.00 54.94      A    O  
ANISOU  739  O   ALA B 247     5784   8438   6653    525    352   1562  A    O  
ATOM    740  CB  ALA B 247      34.356  29.645 136.671  1.00 50.55      A    C  
ANISOU  740  CB  ALA B 247     5276   7839   6092    365    248   1421  A    C  
ATOM    741  N   PRO B 248      33.783  32.542 135.194  1.00 57.83      A    N  
ANISOU  741  N   PRO B 248     6113   8857   7004    508    338   1592  A    N  
ATOM    742  CA  PRO B 248      32.678  33.414 134.769  1.00 60.59      A    C  
ANISOU  742  CA  PRO B 248     6405   9295   7322    561    370   1672  A    C  
ATOM    743  C   PRO B 248      31.367  32.663 134.610  1.00 63.40      A    C  
ANISOU  743  C   PRO B 248     6714   9751   7624    531    347   1682  A    C  
ATOM    744  O   PRO B 248      30.307  33.186 134.975  1.00 64.92      A    O  
ANISOU  744  O   PRO B 248     6877   9992   7798    573    373   1729  A    O  
ATOM    745  CB  PRO B 248      33.186  33.983 133.439  1.00 61.09      A    C  
ANISOU  745  CB  PRO B 248     6440   9391   7380    576    378   1713  A    C  
ATOM    746  CG  PRO B 248      34.081  32.901 132.903  1.00 59.59      A    C  
ANISOU  746  CG  PRO B 248     6271   9180   7192    506    332   1653  A    C  
ATOM    747  CD  PRO B 248      34.756  32.308 134.112  1.00 57.61      A    C  
ANISOU  747  CD  PRO B 248     6085   8824   6979    479    318   1580  A    C  
ATOM    748  N   GLU B 249      31.417  31.449 134.067  1.00 65.04      A    N  
ANISOU  748  N   GLU B 249     6914   9994   7805    461    301   1641  A    N  
ATOM    749  CA  GLU B 249      30.278  30.545 134.016  1.00 67.29      A    C  
ANISOU  749  CA  GLU B 249     7162  10363   8041    419    275   1638  A    C  
ATOM    750  C   GLU B 249      30.725  29.157 134.447  1.00 65.81      A    C  
ANISOU  750  C   GLU B 249     7017  10129   7858    345    232   1555  A    C  
ATOM    751  O   GLU B 249      31.866  28.752 134.202  1.00 63.96      A    O  
ANISOU  751  O   GLU B 249     6820   9834   7649    314    213   1510  A    O  
ATOM    752  CB  GLU B 249      29.667  30.475 132.604  1.00 72.29      A    C  
ANISOU  752  CB  GLU B 249     7727  11118   8621    405    265   1687  A    C  
ATOM    753  CG  GLU B 249      29.391  31.830 131.963  1.00 77.07      A    C  
ANISOU  753  CG  GLU B 249     8289  11771   9222    477    306   1770  A    C  
ATOM    754  CD  GLU B 249      28.467  31.734 130.761  1.00 79.85      A    C  
ANISOU  754  CD  GLU B 249     8565  12258   9514    465    298   1824  A    C  
ATOM    755  OE1 GLU B 249      28.493  30.694 130.070  1.00 80.51      A    O  
ANISOU  755  OE1 GLU B 249     8635  12388   9566    397    258   1793  A    O  
ATOM    756  OE2 GLU B 249      27.716  32.699 130.504  1.00 81.66      A    O1-
ANISOU  756  OE2 GLU B 249     8749  12550   9727    523    332   1899  A    O1-
ATOM    757  N   ALA B 250      29.823  28.449 135.123  1.00 64.87      A    N  
ANISOU  757  N   ALA B 250     6892  10037   7718    320    219   1537  A    N  
ATOM    758  CA  ALA B 250      30.184  27.202 135.784  1.00 62.52      A    C  
ANISOU  758  CA  ALA B 250     6640   9683   7430    257    185   1458  A    C  
ATOM    759  C   ALA B 250      30.749  26.195 134.786  1.00 59.93      A    C  
ANISOU  759  C   ALA B 250     6314   9373   7083    189    147   1421  A    C  
ATOM    760  O   ALA B 250      30.291  26.099 133.644  1.00 61.10      A    O  
ANISOU  760  O   ALA B 250     6410   9616   7188    172    138   1455  A    O  
ATOM    761  CB  ALA B 250      28.968  26.611 136.497  1.00 63.83      A    C  
ANISOU  761  CB  ALA B 250     6790   9895   7568    240    179   1455  A    C  
ATOM    762  N   LEU B 251      31.747  25.441 135.234  1.00 57.18      A    N  
ANISOU  762  N   LEU B 251     6025   8935   6766    149    124   1351  A    N  
ATOM    763  CA  LEU B 251      32.372  24.401 134.428  1.00 56.03      A    C  
ANISOU  763  CA  LEU B 251     5890   8792   6606     83     89   1307  A    C  
ATOM    764  C   LEU B 251      31.594  23.100 134.570  1.00 55.74      A    C  
ANISOU  764  C   LEU B 251     5848   8799   6532     19     61   1271  A    C  
ATOM    765  O   LEU B 251      31.186  22.731 135.673  1.00 58.23      A    O  
ANISOU  765  O   LEU B 251     6187   9081   6859     14     61   1244  A    O  
ATOM    766  CB  LEU B 251      33.825  24.187 134.857  1.00 54.97      A    C  
ANISOU  766  CB  LEU B 251     5823   8539   6523     72     79   1249  A    C  
ATOM    767  CG  LEU B 251      34.817  25.328 134.619  1.00 54.78      A    C  
ANISOU  767  CG  LEU B 251     5811   8463   6538    124    103   1275  A    C  
ATOM    768  CD1 LEU B 251      34.767  26.315 135.765  1.00 54.82      A    C  
ANISOU  768  CD1 LEU B 251     5836   8410   6581    186    138   1293  A    C  
ATOM    769  CD2 LEU B 251      36.225  24.795 134.484  1.00 55.12      A    C  
ANISOU  769  CD2 LEU B 251     5907   8425   6613     91     82   1220  A    C  
ATOM    770  N   LEU B 252      31.391  22.406 133.453  1.00 53.62      A    N  
ANISOU  770  N   LEU B 252     5548   8605   6219    -33     39   1270  A    N  
ATOM    771  CA  LEU B 252      30.547  21.220 133.429  1.00 52.84      A    C  
ANISOU  771  CA  LEU B 252     5436   8561   6077    -95     18   1244  A    C  
ATOM    772  C   LEU B 252      31.379  19.957 133.234  1.00 49.18      A    C  
ANISOU  772  C   LEU B 252     5021   8049   5618   -165    -13   1172  A    C  
ATOM    773  O   LEU B 252      32.494  19.990 132.704  1.00 48.88      A    O  
ANISOU  773  O   LEU B 252     5007   7965   5598   -171    -21   1153  A    O  
ATOM    774  CB  LEU B 252      29.481  21.328 132.334  1.00 54.76      A    C  
ANISOU  774  CB  LEU B 252     5603   8942   6259   -105     18   1302  A    C  
ATOM    775  CG  LEU B 252      28.099  21.729 132.860  1.00 56.47      A    C  
ANISOU  775  CG  LEU B 252     5777   9226   6453    -74     37   1349  A    C  
ATOM    776  CD1 LEU B 252      27.620  20.753 133.934  1.00 56.81      A    C  
ANISOU  776  CD1 LEU B 252     5850   9237   6496   -111     26   1301  A    C  
ATOM    777  CD2 LEU B 252      28.110  23.154 133.392  1.00 55.59      A    C  
ANISOU  777  CD2 LEU B 252     5660   9085   6375     13     72   1399  A    C  
ATOM    778  N   ALA B 253      30.805  18.832 133.657  1.00 45.64      A    N  
ANISOU  778  N   ALA B 253     4584   7608   5148   -218    -28   1133  A    N  
ATOM    779  CA  ALA B 253      31.514  17.560 133.619  1.00 43.00      A    C  
ANISOU  779  CA  ALA B 253     4300   7219   4817   -283    -52   1061  A    C  
ATOM    780  C   ALA B 253      31.728  17.093 132.184  1.00 40.59      A    C  
ANISOU  780  C   ALA B 253     3971   6980   4472   -331    -68   1062  A    C  
ATOM    781  O   ALA B 253      30.879  17.291 131.309  1.00 42.26      A    O  
ANISOU  781  O   ALA B 253     4120   7304   4635   -338    -66   1111  A    O  
ATOM    782  CB  ALA B 253      30.751  16.500 134.414  1.00 43.05      A    C  
ANISOU  782  CB  ALA B 253     4323   7224   4810   -325    -59   1024  A    C  
ATOM    783  N   GLY B 254      32.882  16.470 131.950  1.00 37.23      A    N  
ANISOU  783  N   GLY B 254     3595   6485   4065   -363    -84   1010  A    N  
ATOM    784  CA  GLY B 254      33.246  15.992 130.637  1.00 36.86      A    C  
ANISOU  784  CA  GLY B 254     3534   6488   3983   -410    -99   1005  A    C  
ATOM    785  C   GLY B 254      33.725  17.065 129.689  1.00 37.43      A    C  
ANISOU  785  C   GLY B 254     3572   6595   4056   -370    -93   1056  A    C  
ATOM    786  O   GLY B 254      34.163  16.735 128.579  1.00 38.80      A    O  
ANISOU  786  O   GLY B 254     3735   6805   4202   -406   -105   1052  A    O  
ATOM    787  N   HIS B 255      33.656  18.333 130.084  1.00 37.53      A    N  
ANISOU  787  N   HIS B 255     3567   6597   4097   -297    -71   1104  A    N  
ATOM    788  CA  HIS B 255      33.971  19.459 129.215  1.00 39.71      A    C  
ANISOU  788  CA  HIS B 255     3805   6911   4373   -251    -58   1162  A    C  
ATOM    789  C   HIS B 255      35.404  19.922 129.439  1.00 39.39      A    C  
ANISOU  789  C   HIS B 255     3815   6764   4388   -220    -55   1142  A    C  
ATOM    790  O   HIS B 255      35.808  20.174 130.579  1.00 37.44      A    O  
ANISOU  790  O   HIS B 255     3613   6423   4190   -190    -46   1120  A    O  
ATOM    791  CB  HIS B 255      33.006  20.617 129.470  1.00 41.77      A    C  
ANISOU  791  CB  HIS B 255     4016   7225   4630   -186    -31   1232  A    C  
ATOM    792  CG  HIS B 255      31.692  20.479 128.765  1.00 45.86      A    C  
ANISOU  792  CG  HIS B 255     4465   7876   5085   -207    -31   1276  A    C  
ATOM    793  CD2 HIS B 255      30.963  19.384 128.445  1.00 47.01      A    C  
ANISOU  793  CD2 HIS B 255     4592   8088   5181   -275    -50   1254  A    C  
ATOM    794  ND1 HIS B 255      30.983  21.563 128.291  1.00 47.55      A    N  
ANISOU  794  ND1 HIS B 255     4616   8171   5280   -154     -9   1353  A    N  
ATOM    795  CE1 HIS B 255      29.871  21.141 127.717  1.00 48.40      A    C  
ANISOU  795  CE1 HIS B 255     4669   8393   5329   -189    -17   1378  A    C  
ATOM    796  NE2 HIS B 255      29.835  19.823 127.796  1.00 47.66      A    N  
ANISOU  796  NE2 HIS B 255     4601   8293   5216   -264    -41   1318  A    N  
ATOM    797  N   ASN B 256      36.170  20.026 128.356  1.00 41.57      A    N  
ANISOU  797  N   ASN B 256     4084   7056   4655   -230    -63   1151  A    N  
ATOM    798  CA  ASN B 256      37.517  20.575 128.439  1.00 43.38      A    C  
ANISOU  798  CA  ASN B 256     4353   7195   4934   -198    -57   1142  A    C  
ATOM    799  C   ASN B 256      37.489  22.100 128.375  1.00 40.24      A    C  
ANISOU  799  C   ASN B 256     3924   6805   4559   -119    -25   1210  A    C  
ATOM    800  O   ASN B 256      36.663  22.696 127.678  1.00 38.64      A    O  
ANISOU  800  O   ASN B 256     3660   6698   4322    -97    -12   1270  A    O  
ATOM    801  CB  ASN B 256      38.408  20.036 127.318  1.00 47.51      A    C  
ANISOU  801  CB  ASN B 256     4884   7729   5440   -240    -77   1123  A    C  
ATOM    802  CG  ASN B 256      38.297  18.535 127.143  1.00 53.24      A    C  
ANISOU  802  CG  ASN B 256     5632   8466   6130   -322   -104   1063  A    C  
ATOM    803  ND2 ASN B 256      38.610  18.058 125.936  1.00 60.01      A    N  
ANISOU  803  ND2 ASN B 256     6475   9378   6950   -366   -119   1060  A    N  
ATOM    804  OD1 ASN B 256      37.946  17.813 128.073  1.00 52.76      A    O  
ANISOU  804  OD1 ASN B 256     5603   8366   6078   -345   -110   1020  A    O  
ATOM    805  N   TYR B 257      38.400  22.725 129.113  1.00 38.59      A    N  
ANISOU  805  N   TYR B 257     3758   6494   4408    -76    -10   1200  A    N  
ATOM    806  CA  TYR B 257      38.552  24.171 129.132  1.00 39.86      A    C  
ANISOU  806  CA  TYR B 257     3902   6644   4600     -2     25   1257  A    C  
ATOM    807  C   TYR B 257      40.043  24.477 129.071  1.00 42.22      A    C  
ANISOU  807  C   TYR B 257     4244   6853   4945     12     27   1238  A    C  
ATOM    808  O   TYR B 257      40.880  23.603 129.307  1.00 40.54      A    O  
ANISOU  808  O   TYR B 257     4080   6576   4748    -30      3   1178  A    O  
ATOM    809  CB  TYR B 257      37.900  24.790 130.379  1.00 39.08      A    C  
ANISOU  809  CB  TYR B 257     3810   6514   4526     44     50   1270  A    C  
ATOM    810  CG  TYR B 257      36.453  24.388 130.585  1.00 41.59      A    C  
ANISOU  810  CG  TYR B 257     4090   6912   4800     28     47   1283  A    C  
ATOM    811  CD1 TYR B 257      35.417  25.102 129.994  1.00 42.85      A    C  
ANISOU  811  CD1 TYR B 257     4185   7173   4924     61     66   1352  A    C  
ATOM    812  CD2 TYR B 257      36.121  23.287 131.370  1.00 42.52      A    C  
ANISOU  812  CD2 TYR B 257     4237   7007   4912    -19     25   1227  A    C  
ATOM    813  CE1 TYR B 257      34.088  24.733 130.184  1.00 44.08      A    C  
ANISOU  813  CE1 TYR B 257     4303   7405   5039     46     63   1366  A    C  
ATOM    814  CE2 TYR B 257      34.799  22.914 131.568  1.00 41.98      A    C  
ANISOU  814  CE2 TYR B 257     4133   7013   4804    -35     23   1240  A    C  
ATOM    815  CZ  TYR B 257      33.786  23.638 130.970  1.00 45.47      A    C  
ANISOU  815  CZ  TYR B 257     4509   7556   5210     -3     41   1310  A    C  
ATOM    816  OH  TYR B 257      32.467  23.275 131.155  1.00 51.16      A    O  
ANISOU  816  OH  TYR B 257     5192   8354   5891    -18     40   1326  A    O  
ATOM    817  N   THR B 258      40.382  25.718 128.728  1.00 47.18      A    N  
ANISOU  817  N   THR B 258     4855   7476   5596     71     58   1291  A    N  
ATOM    818  CA  THR B 258      41.786  26.114 128.663  1.00 48.62      A    C  
ANISOU  818  CA  THR B 258     5074   7573   5824     88     65   1278  A    C  
ATOM    819  C   THR B 258      41.975  27.451 129.358  1.00 50.10      A    C  
ANISOU  819  C   THR B 258     5271   7704   6060    158    107   1312  A    C  
ATOM    820  O   THR B 258      41.371  28.454 128.963  1.00 56.11      A    O  
ANISOU  820  O   THR B 258     5989   8519   6811    207    137   1375  A    O  
ATOM    821  CB  THR B 258      42.290  26.189 127.219  1.00 49.05      A    C  
ANISOU  821  CB  THR B 258     5100   7681   5856     78     57   1306  A    C  
ATOM    822  CG2 THR B 258      43.735  26.652 127.204  1.00 48.25      A    C  
ANISOU  822  CG2 THR B 258     5037   7490   5806     99     68   1296  A    C  
ATOM    823  OG1 THR B 258      42.205  24.893 126.612  1.00 49.73      A    O  
ANISOU  823  OG1 THR B 258     5184   7814   5897      7     19   1268  A    O  
ATOM    824  N   LEU B 259      42.821  27.458 130.381  1.00 51.08      A    N  
ANISOU  824  N   LEU B 259     5451   7721   6235    162    111   1269  A    N  
ATOM    825  CA  LEU B 259      43.150  28.644 131.153  1.00 51.82      A    C  
ANISOU  825  CA  LEU B 259     5563   7748   6378    221    152   1290  A    C  
ATOM    826  C   LEU B 259      44.590  29.073 130.894  1.00 51.64      A    C  
ANISOU  826  C   LEU B 259     5570   7652   6399    232    161   1282  A    C  
ATOM    827  O   LEU B 259      45.491  28.232 130.806  1.00 56.65      A    O  
ANISOU  827  O   LEU B 259     6238   8244   7044    190    132   1232  A    O  
ATOM    828  CB  LEU B 259      42.951  28.370 132.638  1.00 51.82      A    C  
ANISOU  828  CB  LEU B 259     5603   7685   6403    218    152   1247  A    C  
ATOM    829  CG  LEU B 259      43.206  29.500 133.621  1.00 51.82      A    C  
ANISOU  829  CG  LEU B 259     5625   7614   6450    272    194   1262  A    C  
ATOM    830  CD1 LEU B 259      41.950  30.313 133.837  1.00 51.82      A    C  
ANISOU  830  CD1 LEU B 259     5587   7673   6429    320    225   1318  A    C  
ATOM    831  CD2 LEU B 259      43.699  28.885 134.906  1.00 50.57      A    C  
ANISOU  831  CD2 LEU B 259     5523   7369   6324    247    180   1196  A    C  
ATOM    832  N   LYS B 260      44.809  30.382 130.788  1.00 45.54      A    N  
ANISOU  832  N   LYS B 260     4786   6863   5653    290    203   1330  A    N  
ATOM    833  CA  LYS B 260      46.144  30.948 130.630  1.00 40.72      A    C  
ANISOU  833  CA  LYS B 260     4202   6181   5089    306    219   1327  A    C  
ATOM    834  C   LYS B 260      46.411  31.944 131.746  1.00 33.19      A    C  
ANISOU  834  C   LYS B 260     3278   5150   4185    351    259   1331  A    C  
ATOM    835  O   LYS B 260      45.607  32.854 131.974  1.00 29.45      A    O  
ANISOU  835  O   LYS B 260     2781   4703   3707    398    294   1378  A    O  
ATOM    836  CB  LYS B 260      46.310  31.642 129.275  1.00 44.56      A    C  
ANISOU  836  CB  LYS B 260     4648   6722   5562    333    235   1386  A    C  
ATOM    837  CG  LYS B 260      47.696  32.256 129.071  1.00 46.88      A    C  
ANISOU  837  CG  LYS B 260     4966   6941   5903    350    254   1385  A    C  
ATOM    838  CD  LYS B 260      47.686  33.434 128.102  1.00 51.12      A    C  
ANISOU  838  CD  LYS B 260     5465   7520   6439    400    290   1457  A    C  
ATOM    839  CE  LYS B 260      46.650  34.479 128.476  1.00 55.16      A    C  
ANISOU  839  CE  LYS B 260     5951   8063   6946    455    331   1511  A    C  
ATOM    840  NZ  LYS B 260      46.673  35.642 127.539  1.00 56.22      A    N1+
ANISOU  840  NZ  LYS B 260     6048   8233   7080    506    369   1582  A    N1+
ATOM    841  N   ILE B 261      47.537  31.768 132.436  1.00 29.88      A    N  
ANISOU  841  N   ILE B 261     2907   4636   3812    335    256   1281  A    N  
ATOM    842  CA  ILE B 261      47.979  32.682 133.483  1.00 28.65      A    C  
ANISOU  842  CA  ILE B 261     2781   4401   3705    370    293   1279  A    C  
ATOM    843  C   ILE B 261      49.309  33.281 133.055  1.00 31.00      A    C  
ANISOU  843  C   ILE B 261     3093   4643   4043    381    310   1283  A    C  
ATOM    844  O   ILE B 261      50.240  32.550 132.692  1.00 27.45      A    O  
ANISOU  844  O   ILE B 261     2662   4167   3602    343    281   1245  A    O  
ATOM    845  CB  ILE B 261      48.113  31.986 134.850  1.00 23.05      A    C  
ANISOU  845  CB  ILE B 261     2116   3627   3014    341    275   1215  A    C  
ATOM    846  CG1 ILE B 261      46.909  31.089 135.125  1.00 18.19      A    C  
ANISOU  846  CG1 ILE B 261     1487   3068   2355    316    248   1202  A    C  
ATOM    847  CG2 ILE B 261      48.282  33.016 135.964  1.00 13.84      A    C  
ANISOU  847  CG2 ILE B 261      972   2398   1890    381    318   1222  A    C  
ATOM    848  CD1 ILE B 261      47.148  30.072 136.213  1.00 15.69      A    C  
ANISOU  848  CD1 ILE B 261     1214   2697   2051    274    218   1132  A    C  
ATOM    849  N   GLU B 262      49.398  34.606 133.117  1.00 34.55      A    N  
ANISOU  849  N   GLU B 262     3535   5075   4518    433    359   1329  A    N  
ATOM    850  CA  GLU B 262      50.613  35.348 132.812  1.00 35.71      A    C  
ANISOU  850  CA  GLU B 262     3693   5167   4707    449    384   1338  A    C  
ATOM    851  C   GLU B 262      51.098  36.025 134.087  1.00 35.06      A    C  
ANISOU  851  C   GLU B 262     3647   5000   4674    467    416   1320  A    C  
ATOM    852  O   GLU B 262      50.332  36.735 134.747  1.00 35.51      A    O  
ANISOU  852  O   GLU B 262     3701   5062   4730    505    449   1347  A    O  
ATOM    853  CB  GLU B 262      50.345  36.375 131.710  1.00 38.10      A    C  
ANISOU  853  CB  GLU B 262     3954   5523   4998    495    417   1413  A    C  
ATOM    854  CG  GLU B 262      49.858  35.741 130.408  1.00 42.52      A    C  
ANISOU  854  CG  GLU B 262     4473   6174   5506    477    387   1435  A    C  
ATOM    855  CD  GLU B 262      49.552  36.760 129.322  1.00 46.52      A    C  
ANISOU  855  CD  GLU B 262     4936   6741   6000    524    420   1512  A    C  
ATOM    856  OE1 GLU B 262      49.643  37.976 129.596  1.00 46.76      A    O  
ANISOU  856  OE1 GLU B 262     4967   6741   6060    573    468   1550  A    O  
ATOM    857  OE2 GLU B 262      49.223  36.342 128.190  1.00 47.40      A    O1-
ANISOU  857  OE2 GLU B 262     5010   6930   6070    511    397   1534  A    O1-
ATOM    858  N   TYR B 263      52.365  35.812 134.429  1.00 35.92      A    N  
ANISOU  858  N   TYR B 263     3790   5036   4823    441    407   1274  A    N  
ATOM    859  CA  TYR B 263      52.859  36.231 135.732  1.00 38.62      A    C  
ANISOU  859  CA  TYR B 263     4182   5290   5201    444    419   1235  A    C  
ATOM    860  C   TYR B 263      54.333  36.599 135.645  1.00 42.02      A    C  
ANISOU  860  C   TYR B 263     4653   5642   5668    432    416   1206  A    C  
ATOM    861  O   TYR B 263      55.024  36.276 134.674  1.00 40.54      A    O  
ANISOU  861  O   TYR B 263     4454   5468   5483    415    401   1207  A    O  
ATOM    862  CB  TYR B 263      52.675  35.123 136.774  1.00 36.80      A    C  
ANISOU  862  CB  TYR B 263     3976   5041   4966    403    385   1174  A    C  
ATOM    863  CG  TYR B 263      53.472  33.894 136.415  1.00 34.72      A    C  
ANISOU  863  CG  TYR B 263     3720   4769   4704    351    340   1125  A    C  
ATOM    864  CD1 TYR B 263      52.986  32.977 135.491  1.00 34.96      A    C  
ANISOU  864  CD1 TYR B 263     3729   4863   4691    326    304   1127  A    C  
ATOM    865  CD2 TYR B 263      54.729  33.676 136.961  1.00 34.19      A    C  
ANISOU  865  CD2 TYR B 263     3703   4620   4668    323    321   1065  A    C  
ATOM    866  CE1 TYR B 263      53.720  31.873 135.140  1.00 36.22      A    C  
ANISOU  866  CE1 TYR B 263     3905   5009   4847    280    262   1080  A    C  
ATOM    867  CE2 TYR B 263      55.470  32.578 136.614  1.00 34.00      A    C  
ANISOU  867  CE2 TYR B 263     3686   4588   4644    279    282   1023  A    C  
ATOM    868  CZ  TYR B 263      54.960  31.677 135.704  1.00 34.28      A    C  
ANISOU  868  CZ  TYR B 263     3694   4689   4641    259    254   1032  A    C  
ATOM    869  OH  TYR B 263      55.693  30.569 135.356  1.00 33.25      A    O  
ANISOU  869  OH  TYR B 263     3581   4546   4505    217    213    987  A    O  
ATOM    870  N   SER B 264      54.810  37.265 136.698  1.00 45.01      A    N  
ANISOU  870  N   SER B 264     5081   5944   6077    439    428   1178  A    N  
ATOM    871  CA  SER B 264      56.220  37.568 136.886  1.00 39.16      A    C  
ANISOU  871  CA  SER B 264     4382   5125   5371    422    421   1141  A    C  
ATOM    872  C   SER B 264      56.655  37.086 138.266  1.00 34.25      A    C  
ANISOU  872  C   SER B 264     3810   4441   4764    390    396   1071  A    C  
ATOM    873  O   SER B 264      55.843  36.996 139.193  1.00 29.64      A    O  
ANISOU  873  O   SER B 264     3235   3857   4169    396    399   1062  A    O  
ATOM    874  CB  SER B 264      56.501  39.073 136.730  1.00 38.23      A    C  
ANISOU  874  CB  SER B 264     4274   4976   5276    465    461   1184  A    C  
ATOM    875  OG  SER B 264      56.547  39.720 137.991  1.00 40.79      A    O  
ANISOU  875  OG  SER B 264     4643   5237   5617    475    472   1161  A    O  
ATOM    876  N   ALA B 265      57.945  36.769 138.389  1.00 34.23      A    N  
ANISOU  876  N   ALA B 265     3835   4387   4785    357    373   1023  A    N  
ATOM    877  CA  ALA B 265      58.521  36.331 139.655  1.00 34.25      A    C  
ANISOU  877  CA  ALA B 265     3882   4332   4800    325    348    956  A    C  
ATOM    878  C   ALA B 265      60.030  36.534 139.622  1.00 33.71      A    C  
ANISOU  878  C   ALA B 265     3839   4210   4761    306    338    926  A    C  
ATOM    879  O   ALA B 265      60.611  36.853 138.582  1.00 34.24      A    O  
ANISOU  879  O   ALA B 265     3889   4285   4837    313    346    952  A    O  
ATOM    880  CB  ALA B 265      58.168  34.875 139.958  1.00 35.11      A    C  
ANISOU  880  CB  ALA B 265     3984   4466   4889    289    313    915  A    C  
ATOM    881  N   ASN B 266      60.655  36.357 140.785  1.00 36.11      A    N  
ANISOU  881  N   ASN B 266     4182   4463   5077    283    318    871  A    N  
ATOM    882  CA  ASN B 266      62.106  36.375 140.933  1.00 38.89      A    C  
ANISOU  882  CA  ASN B 266     4556   4769   5453    259    302    835  A    C  
ATOM    883  C   ASN B 266      62.698  34.973 140.859  1.00 34.66      A    C  
ANISOU  883  C   ASN B 266     4016   4244   4910    218    265    786  A    C  
ATOM    884  O   ASN B 266      62.059  33.990 141.237  1.00 34.67      A    O  
ANISOU  884  O   ASN B 266     4014   4269   4891    201    245    762  A    O  
ATOM    885  CB  ASN B 266      62.537  36.985 142.268  1.00 44.81      A    C  
ANISOU  885  CB  ASN B 266     5347   5461   6217    257    300    804  A    C  
ATOM    886  CG  ASN B 266      61.678  38.153 142.715  1.00 53.89      A    C  
ANISOU  886  CG  ASN B 266     6510   6598   7368    297    333    842  A    C  
ATOM    887  ND2 ASN B 266      60.967  37.970 143.829  1.00 60.21      A    N  
ANISOU  887  ND2 ASN B 266     7330   7391   8156    297    327    820  A    N  
ATOM    888  OD1 ASN B 266      61.664  39.210 142.084  1.00 56.28      A    O  
ANISOU  888  OD1 ASN B 266     6806   6896   7682    329    362    890  A    O  
ATOM    889  N   ILE B 267      63.936  34.892 140.357  1.00 32.45      A    N  
ANISOU  889  N   ILE B 267     3738   3947   4646    203    255    773  A    N  
ATOM    890  CA  ILE B 267      64.725  33.672 140.519  1.00 30.45      A    C  
ANISOU  890  CA  ILE B 267     3490   3692   4389    166    220    720  A    C  
ATOM    891  C   ILE B 267      65.176  33.598 141.977  1.00 33.48      A    C  
ANISOU  891  C   ILE B 267     3905   4037   4778    150    203    671  A    C  
ATOM    892  O   ILE B 267      65.332  34.623 142.647  1.00 34.46      A    O  
ANISOU  892  O   ILE B 267     4050   4125   4917    163    217    678  A    O  
ATOM    893  CB  ILE B 267      65.934  33.667 139.566  1.00 29.18      A    C  
ANISOU  893  CB  ILE B 267     3320   3526   4243    160    217    724  A    C  
ATOM    894  CG1 ILE B 267      65.509  33.876 138.110  1.00 29.49      A    C  
ANISOU  894  CG1 ILE B 267     3327   3604   4275    179    236    778  A    C  
ATOM    895  CG2 ILE B 267      66.685  32.352 139.665  1.00 26.01      A    C  
ANISOU  895  CG2 ILE B 267     2921   3126   3833    127    183    674  A    C  
ATOM    896  CD1 ILE B 267      64.310  33.083 137.704  1.00 26.37      A    C  
ANISOU  896  CD1 ILE B 267     2911   3260   3850    179    228    790  A    C  
ATOM    897  N   SER B 268      65.402  32.386 142.483  1.00 41.01      A    N  
ANISOU  897  N   SER B 268     4865   4998   5720    121    172    623  A    N  
ATOM    898  CA  SER B 268      65.355  32.214 143.928  1.00 46.50      A    C  
ANISOU  898  CA  SER B 268     5584   5671   6411    110    158    584  A    C  
ATOM    899  C   SER B 268      66.709  32.400 144.598  1.00 52.80      A    C  
ANISOU  899  C   SER B 268     6402   6434   7225     96    144    553  A    C  
ATOM    900  O   SER B 268      67.772  32.344 143.967  1.00 54.28      A    O  
ANISOU  900  O   SER B 268     6581   6617   7425     90    140    552  A    O  
ATOM    901  CB  SER B 268      64.792  30.853 144.322  1.00 45.55      A    C  
ANISOU  901  CB  SER B 268     5460   5578   6267     89    132    550  A    C  
ATOM    902  OG  SER B 268      64.821  30.775 145.736  1.00 45.29      A    O  
ANISOU  902  OG  SER B 268     5452   5524   6231     80    120    515  A    O  
ATOM    903  N   SER B 269      66.657  32.633 145.915  1.00 60.78      A    N  
ANISOU  903  N   SER B 269     7438   7421   8234     93    138    529  A    N  
ATOM    904  CA  SER B 269      67.814  32.775 146.801  1.00 64.03      A    C  
ANISOU  904  CA  SER B 269     7869   7803   8656     80    121    499  A    C  
ATOM    905  C   SER B 269      68.438  31.454 147.238  1.00 66.43      A    C  
ANISOU  905  C   SER B 269     8168   8124   8949     54     90    454  A    C  
ATOM    906  O   SER B 269      69.571  31.447 147.745  1.00 70.33      A    O  
ANISOU  906  O   SER B 269     8669   8602   9451     44     75    434  A    O  
ATOM    907  CB  SER B 269      67.353  33.565 148.051  1.00 68.11      A    C  
ANISOU  907  CB  SER B 269     8417   8290   9172     90    127    496  A    C  
ATOM    908  OG  SER B 269      68.030  33.154 149.231  1.00 68.34      A    O  
ANISOU  908  OG  SER B 269     8464   8306   9197     71    102    456  A    O  
ATOM    909  N   SER B 270      67.768  30.336 146.994  1.00 61.60      A    N  
ANISOU  909  N   SER B 270     7543   7547   8317     46     78    441  A    N  
ATOM    910  CA  SER B 270      68.076  29.063 147.633  1.00 57.21      A    C  
ANISOU  910  CA  SER B 270     6987   7007   7744     26     49    398  A    C  
ATOM    911  C   SER B 270      68.243  27.997 146.554  1.00 50.63      A    C  
ANISOU  911  C   SER B 270     6135   6203   6901     18     38    394  A    C  
ATOM    912  O   SER B 270      68.324  28.282 145.355  1.00 52.28      A    O  
ANISOU  912  O   SER B 270     6330   6416   7118     26     52    422  A    O  
ATOM    913  CB  SER B 270      67.005  28.732 148.691  1.00 59.59      A    C  
ANISOU  913  CB  SER B 270     7299   7315   8026     24     42    382  A    C  
ATOM    914  OG  SER B 270      65.735  29.197 148.282  1.00 63.70      A    O  
ANISOU  914  OG  SER B 270     7816   7843   8544     39     63    413  A    O  
ATOM    915  N   TYR B 271      68.320  26.741 146.961  1.00 41.24      A    N  
ANISOU  915  N   TYR B 271     4945   5031   5691      5     13    360  A    N  
ATOM    916  CA  TYR B 271      68.480  25.643 146.030  1.00 34.44      A    C  
ANISOU  916  CA  TYR B 271     4076   4194   4817     -1      0    353  A    C  
ATOM    917  C   TYR B 271      67.156  25.056 145.558  1.00 30.10      A    C  
ANISOU  917  C   TYR B 271     3521   3669   4247     -2     -3    361  A    C  
ATOM    918  O   TYR B 271      67.174  24.021 144.895  1.00 28.07      A    O  
ANISOU  918  O   TYR B 271     3263   3430   3972     -9    -19    351  A    O  
ATOM    919  CB  TYR B 271      69.280  24.527 146.688  1.00 33.00      A    C  
ANISOU  919  CB  TYR B 271     3901   4019   4620    -11    -25    314  A    C  
ATOM    920  CG  TYR B 271      70.512  24.984 147.403  1.00 31.33      A    C  
ANISOU  920  CG  TYR B 271     3692   3787   4425    -12    -26    305  A    C  
ATOM    921  CD1 TYR B 271      71.701  25.158 146.719  1.00 31.36      A    C  
ANISOU  921  CD1 TYR B 271     3688   3782   4444    -10    -21    314  A    C  
ATOM    922  CD2 TYR B 271      70.489  25.236 148.765  1.00 30.44      A    C  
ANISOU  922  CD2 TYR B 271     3589   3665   4312    -14    -33    290  A    C  
ATOM    923  CE1 TYR B 271      72.835  25.565 147.373  1.00 30.60      A    C  
ANISOU  923  CE1 TYR B 271     3593   3669   4365    -12    -25    308  A    C  
ATOM    924  CE2 TYR B 271      71.615  25.647 149.427  1.00 29.65      A    C  
ANISOU  924  CE2 TYR B 271     3492   3549   4227    -16    -37    284  A    C  
ATOM    925  CZ  TYR B 271      72.787  25.808 148.724  1.00 30.22      A    C  
ANISOU  925  CZ  TYR B 271     3554   3612   4316    -15    -34    293  A    C  
ATOM    926  OH  TYR B 271      73.934  26.213 149.350  1.00 31.10      A    O  
ANISOU  926  OH  TYR B 271     3667   3707   4444    -17    -39    289  A    O  
ATOM    927  N   TYR B 272      66.015  25.690 145.851  1.00 28.56      A    N  
ANISOU  927  N   TYR B 272     3323   3474   4053      5     11    380  A    N  
ATOM    928  CA ATYR B 272      64.684  25.120 145.659  0.46 27.14      A    C  
ANISOU  928  CA ATYR B 272     3135   3320   3855      3      6    387  A    C  
ATOM    929  CA BTYR B 272      64.721  25.081 145.579  0.54 27.12      A    C  
ANISOU  929  CA BTYR B 272     3132   3318   3852      2      5    388  A    C  
ATOM    930  C   TYR B 272      63.883  25.980 144.678  1.00 27.60      A    C  
ANISOU  930  C   TYR B 272     3176   3388   3921     18     32    438  A    C  
ATOM    931  O   TYR B 272      64.046  27.203 144.642  1.00 25.42      A    O  
ANISOU  931  O   TYR B 272     2901   3094   3664     35     58    465  A    O  
ATOM    932  CB ATYR B 272      63.988  25.036 147.029  0.46 26.20      A    C  
ANISOU  932  CB ATYR B 272     3027   3198   3729      0      0    367  A    C  
ATOM    933  CB BTYR B 272      63.979  24.757 146.883  0.54 26.08      A    C  
ANISOU  933  CB BTYR B 272     3010   3188   3710     -3     -5    364  A    C  
ATOM    934  CG ATYR B 272      62.893  24.018 147.251  0.46 26.02      A    C  
ANISOU  934  CG ATYR B 272     3010   3198   3676     -9    -17    351  A    C  
ATOM    935  CG BTYR B 272      64.929  24.351 147.986  0.54 25.88      A    C  
ANISOU  935  CG BTYR B 272     3001   3151   3683    -11    -22    325  A    C  
ATOM    936  CD1ATYR B 272      62.904  22.770 146.642  0.46 26.45      A    C  
ANISOU  936  CD1ATYR B 272     3086   3270   3693    -21    -40    327  A    C  
ATOM    937  CD1BTYR B 272      65.544  25.309 148.787  0.54 27.02      A    C  
ANISOU  937  CD1BTYR B 272     3156   3267   3843     -5    -11    324  A    C  
ATOM    938  CD2ATYR B 272      61.865  24.306 148.141  0.46 25.16      A    C  
ANISOU  938  CD2ATYR B 272     2900   3091   3568     -5    -10    356  A    C  
ATOM    939  CD2BTYR B 272      65.234  23.015 148.213  0.54 24.23      A    C  
ANISOU  939  CD2BTYR B 272     2820   2953   3433    -21    -47    283  A    C  
ATOM    940  CE1ATYR B 272      61.889  21.852 146.892  0.46 25.27      A    C  
ANISOU  940  CE1ATYR B 272     2955   3137   3508    -30    -54    308  A    C  
ATOM    941  CE1BTYR B 272      66.429  24.947 149.781  0.54 25.05      A    C  
ANISOU  941  CE1BTYR B 272     2917   3012   3591    -12    -28    293  A    C  
ATOM    942  CE2ATYR B 272      60.863  23.411 148.395  0.46 22.81      A    C  
ANISOU  942  CE2ATYR B 272     2619   2811   3235    -14    -25    337  A    C  
ATOM    943  CE2BTYR B 272      66.116  22.646 149.214  0.54 23.26      A    C  
ANISOU  943  CE2BTYR B 272     2713   2823   3300    -25    -58    252  A    C  
ATOM    944  CZ ATYR B 272      60.873  22.188 147.772  0.46 23.31      A    C  
ANISOU  944  CZ ATYR B 272     2704   2892   3262    -26    -47    313  A    C  
ATOM    945  CZ BTYR B 272      66.710  23.616 149.993  0.54 24.19      A    C  
ANISOU  945  CZ BTYR B 272     2817   2922   3453    -21    -52    261  A    C  
ATOM    946  OH ATYR B 272      59.848  21.320 148.047  0.46 24.63      A    O  
ANISOU  946  OH ATYR B 272     2887   3074   3396    -34    -60    296  A    O  
ATOM    947  OH BTYR B 272      67.585  23.256 150.992  0.54 25.57      A    O  
ANISOU  947  OH BTYR B 272     3006   3093   3616    -24    -64    234  A    O  
ATOM    948  N   GLY B 273      62.998  25.348 143.896  1.00 28.44      A    N  
ANISOU  948  N   GLY B 273     3268   3527   4010     15     24    455  A    N  
ATOM    949  CA  GLY B 273      62.327  26.107 142.843  1.00 29.38      A    C  
ANISOU  949  CA  GLY B 273     3365   3667   4133     32     49    509  A    C  
ATOM    950  C   GLY B 273      63.325  26.452 141.739  1.00 30.09      A    C  
ANISOU  950  C   GLY B 273     3449   3750   4233     37     57    527  A    C  
ATOM    951  O   GLY B 273      64.413  25.876 141.647  1.00 28.73      A    O  
ANISOU  951  O   GLY B 273     3289   3564   4061     25     40    496  A    O  
ATOM    952  N   PHE B 274      62.953  27.422 140.901  1.00 31.08      A    N  
ANISOU  952  N   PHE B 274     3555   3888   4365     59     85    579  A    N  
ATOM    953  CA  PHE B 274      63.853  27.884 139.846  1.00 28.11      A    C  
ANISOU  953  CA  PHE B 274     3172   3507   4002     67     96    601  A    C  
ATOM    954  C   PHE B 274      64.843  28.845 140.487  1.00 25.18      A    C  
ANISOU  954  C   PHE B 274     2817   3092   3659     75    111    592  A    C  
ATOM    955  O   PHE B 274      64.457  29.916 140.970  1.00 22.17      A    O  
ANISOU  955  O   PHE B 274     2439   2696   3289     94    135    614  A    O  
ATOM    956  CB  PHE B 274      63.081  28.537 138.703  1.00 31.52      A    C  
ANISOU  956  CB  PHE B 274     3574   3974   4427     89    119    664  A    C  
ATOM    957  CG  PHE B 274      63.899  28.758 137.455  1.00 33.64      A    C  
ANISOU  957  CG  PHE B 274     3832   4247   4702     95    126    687  A    C  
ATOM    958  CD1 PHE B 274      64.767  27.784 136.996  1.00 33.48      A    C  
ANISOU  958  CD1 PHE B 274     3823   4223   4674     74    101    657  A    C  
ATOM    959  CD2 PHE B 274      63.769  29.927 136.725  1.00 35.37      A    C  
ANISOU  959  CD2 PHE B 274     4032   4476   4932    123    158    742  A    C  
ATOM    960  CE1 PHE B 274      65.511  27.981 135.844  1.00 35.55      A    C  
ANISOU  960  CE1 PHE B 274     4078   4489   4941     79    109    680  A    C  
ATOM    961  CE2 PHE B 274      64.510  30.133 135.572  1.00 36.44      A    C  
ANISOU  961  CE2 PHE B 274     4157   4617   5073    129    165    766  A    C  
ATOM    962  CZ  PHE B 274      65.382  29.156 135.130  1.00 35.46      A    C  
ANISOU  962  CZ  PHE B 274     4044   4487   4941    106    140    734  A    C  
ATOM    963  N   TYR B 275      66.110  28.448 140.531  1.00 27.53      A    N  
ANISOU  963  N   TYR B 275     3127   3369   3965     61     97    560  A    N  
ATOM    964  CA  TYR B 275      67.103  29.146 141.329  1.00 29.98      A    C  
ANISOU  964  CA  TYR B 275     3452   3641   4297     62    103    544  A    C  
ATOM    965  C   TYR B 275      68.332  29.463 140.489  1.00 33.33      A    C  
ANISOU  965  C   TYR B 275     3871   4054   4740     64    109    555  A    C  
ATOM    966  O   TYR B 275      68.639  28.771 139.515  1.00 40.37      A    O  
ANISOU  966  O   TYR B 275     4754   4963   5622     59    101    557  A    O  
ATOM    967  CB  TYR B 275      67.475  28.323 142.570  1.00 28.30      A    C  
ANISOU  967  CB  TYR B 275     3258   3419   4077     43     76    491  A    C  
ATOM    968  CG  TYR B 275      68.421  27.160 142.356  1.00 26.44      A    C  
ANISOU  968  CG  TYR B 275     3025   3189   3832     26     52    457  A    C  
ATOM    969  CD1 TYR B 275      67.945  25.910 141.983  1.00 27.78      A    C  
ANISOU  969  CD1 TYR B 275     3196   3384   3975     15     32    442  A    C  
ATOM    970  CD2 TYR B 275      69.785  27.298 142.577  1.00 26.11      A    C  
ANISOU  970  CD2 TYR B 275     2989   3127   3806     23     49    442  A    C  
ATOM    971  CE1 TYR B 275      68.806  24.833 141.802  1.00 28.31      A    C  
ANISOU  971  CE1 TYR B 275     3273   3454   4030      4     12    412  A    C  
ATOM    972  CE2 TYR B 275      70.650  26.232 142.403  1.00 28.60      A    C  
ANISOU  972  CE2 TYR B 275     3307   3448   4110     12     30    415  A    C  
ATOM    973  CZ  TYR B 275      70.157  25.001 142.016  1.00 29.38      A    C  
ANISOU  973  CZ  TYR B 275     3412   3571   4182      4     13    399  A    C  
ATOM    974  OH  TYR B 275      71.019  23.943 141.841  1.00 28.84      A    O  
ANISOU  974  OH  TYR B 275     3354   3505   4100     -4     -2    374  A    O  
ATOM    975  N   GLY B 276      69.028  30.526 140.875  1.00 28.86      A    N  
ANISOU  975  N   GLY B 276     3311   3455   4197     73    124    564  A    N  
ATOM    976  CA  GLY B 276      70.174  30.995 140.123  1.00 26.80      A    C  
ANISOU  976  CA  GLY B 276     3043   3181   3958     77    133    579  A    C  
ATOM    977  C   GLY B 276      71.347  31.317 141.022  1.00 26.21      A    C  
ANISOU  977  C   GLY B 276     2983   3074   3903     68    125    554  A    C  
ATOM    978  O   GLY B 276      71.190  31.619 142.206  1.00 25.05      A    O  
ANISOU  978  O   GLY B 276     2853   2909   3757     65    120    537  A    O  
ATOM    979  N   PHE B 277      72.540  31.239 140.436  1.00 24.38      A    N  
ANISOU  979  N   PHE B 277     2743   2836   3685     64    124    554  A    N  
ATOM    980  CA  PHE B 277      73.772  31.451 141.178  1.00 23.18      A    C  
ANISOU  980  CA  PHE B 277     2599   2658   3551     55    114    534  A    C  
ATOM    981  C   PHE B 277      74.854  31.926 140.221  1.00 24.85      A    C  
ANISOU  981  C   PHE B 277     2797   2859   3786     61    126    558  A    C  
ATOM    982  O   PHE B 277      74.664  31.974 139.003  1.00 23.00      A    O  
ANISOU  982  O   PHE B 277     2548   2639   3550     71    141    587  A    O  
ATOM    983  CB  PHE B 277      74.203  30.189 141.932  1.00 21.89      A    C  
ANISOU  983  CB  PHE B 277     2442   2506   3371     37     85    487  A    C  
ATOM    984  CG  PHE B 277      74.423  28.991 141.059  1.00 17.97      A    C  
ANISOU  984  CG  PHE B 277     1937   2034   2857     32     76    476  A    C  
ATOM    985  CD1 PHE B 277      73.352  28.234 140.609  1.00 16.72      A    C  
ANISOU  985  CD1 PHE B 277     1779   1901   2672     31     71    475  A    C  
ATOM    986  CD2 PHE B 277      75.704  28.596 140.721  1.00 16.13      A    C  
ANISOU  986  CD2 PHE B 277     1698   1797   2634     27     71    468  A    C  
ATOM    987  CE1 PHE B 277      73.554  27.121 139.819  1.00 14.69      A    C  
ANISOU  987  CE1 PHE B 277     1522   1663   2397     26     61    464  A    C  
ATOM    988  CE2 PHE B 277      75.912  27.482 139.931  1.00 17.04      A    C  
ANISOU  988  CE2 PHE B 277     1813   1931   2731     24     64    458  A    C  
ATOM    989  CZ  PHE B 277      74.833  26.741 139.481  1.00 15.44      A    C  
ANISOU  989  CZ  PHE B 277     1616   1751   2500     23     59    455  A    C  
ATOM    990  N   SER B 278      75.997  32.291 140.799  1.00 28.36      A    N  
ANISOU  990  N   SER B 278     3245   3278   4251     55    120    547  A    N  
ATOM    991  CA  SER B 278      77.144  32.770 140.048  1.00 29.57      A    C  
ANISOU  991  CA  SER B 278     3386   3419   4431     58    130    568  A    C  
ATOM    992  C   SER B 278      78.394  31.985 140.423  1.00 31.99      A    C  
ANISOU  992  C   SER B 278     3688   3724   4741     44    110    538  A    C  
ATOM    993  O   SER B 278      78.603  31.659 141.596  1.00 35.08      A    O  
ANISOU  993  O   SER B 278     4090   4110   5127     33     90    507  A    O  
ATOM    994  CB  SER B 278      77.356  34.255 140.322  1.00 31.12      A    C  
ANISOU  994  CB  SER B 278     3590   3579   4655     69    146    596  A    C  
ATOM    995  OG  SER B 278      77.972  34.879 139.222  1.00 36.77      A    O  
ANISOU  995  OG  SER B 278     4290   4289   5393     80    165    632  A    O  
ATOM    996  N   TYR B 279      79.206  31.652 139.417  1.00 33.66      A    N  
ANISOU  996  N   TYR B 279     3884   3944   4961     46    115    549  A    N  
ATOM    997  CA  TYR B 279      80.500  31.018 139.629  1.00 33.69      A    C  
ANISOU  997  CA  TYR B 279     3881   3945   4973     36    101    528  A    C  
ATOM    998  C   TYR B 279      81.582  31.751 138.850  1.00 35.54      A    C  
ANISOU  998  C   TYR B 279     4100   4163   5240     43    116    558  A    C  
ATOM    999  O   TYR B 279      81.346  32.228 137.734  1.00 35.04      A    O  
ANISOU  999  O   TYR B 279     4028   4102   5184     55    137    592  A    O  
ATOM   1000  CB  TYR B 279      80.468  29.523 139.255  1.00 33.55      A    C  
ANISOU 1000  CB  TYR B 279     3864   3955   4928     32     90    503  A    C  
ATOM   1001  CG  TYR B 279      80.314  29.193 137.786  1.00 32.68      A    C  
ANISOU 1001  CG  TYR B 279     3748   3861   4810     40    105    524  A    C  
ATOM   1002  CD1 TYR B 279      81.427  29.028 136.969  1.00 32.11      A    C  
ANISOU 1002  CD1 TYR B 279     3663   3785   4751     43    113    535  A    C  
ATOM   1003  CD2 TYR B 279      79.058  29.005 137.225  1.00 30.72      A    C  
ANISOU 1003  CD2 TYR B 279     3504   3631   4537     44    110    534  A    C  
ATOM   1004  CE1 TYR B 279      81.292  28.705 135.633  1.00 31.43      A    C  
ANISOU 1004  CE1 TYR B 279     3575   3713   4655     50    126    555  A    C  
ATOM   1005  CE2 TYR B 279      78.913  28.685 135.882  1.00 31.34      A    C  
ANISOU 1005  CE2 TYR B 279     3578   3724   4604     51    121    554  A    C  
ATOM   1006  CZ  TYR B 279      80.038  28.535 135.089  1.00 32.24      A    C  
ANISOU 1006  CZ  TYR B 279     3684   3833   4731     54    129    564  A    C  
ATOM   1007  OH  TYR B 279      79.922  28.213 133.750  1.00 32.17      A    O  
ANISOU 1007  OH  TYR B 279     3674   3839   4710     61    140    586  A    O  
ATOM   1008  N   THR B 280      82.766  31.849 139.453  1.00 42.09      A    N  
ANISOU 1008  N   THR B 280     4926   4976   6091     35    105    549  A    N  
ATOM   1009  CA  THR B 280      83.929  32.446 138.809  1.00 46.11      A    C  
ANISOU 1009  CA  THR B 280     5419   5469   6633     39    116    575  A    C  
ATOM   1010  C   THR B 280      84.712  31.385 138.040  1.00 53.73      A    C  
ANISOU 1010  C   THR B 280     6369   6452   7593     39    116    568  A    C  
ATOM   1011  O   THR B 280      84.995  30.302 138.567  1.00 55.28      A    O  
ANISOU 1011  O   THR B 280     6569   6661   7774     31     99    536  A    O  
ATOM   1012  CB  THR B 280      84.803  33.149 139.850  1.00 44.64      A    C  
ANISOU 1012  CB  THR B 280     5235   5253   6473     31    103    571  A    C  
ATOM   1013  CG2 THR B 280      85.196  32.198 140.977  1.00 45.23      A    C  
ANISOU 1013  CG2 THR B 280     5313   5336   6534     19     76    532  A    C  
ATOM   1014  OG1 THR B 280      85.965  33.679 139.209  1.00 44.54      A    O  
ANISOU 1014  OG1 THR B 280     5204   5224   6493     34    113    597  A    O  
ATOM   1015  N   ASP B 281      85.021  31.676 136.783  1.00 62.57      A    N  
ANISOU 1015  N   ASP B 281     7476   7573   8726     49    137    599  A    N  
ATOM   1016  CA  ASP B 281      85.656  30.699 135.911  1.00 66.09      A    C  
ANISOU 1016  CA  ASP B 281     7913   8034   9164     52    141    596  A    C  
ATOM   1017  C   ASP B 281      87.159  30.595 136.176  1.00 63.97      A    C  
ANISOU 1017  C   ASP B 281     7630   7752   8923     47    136    592  A    C  
ATOM   1018  O   ASP B 281      87.716  31.231 137.079  1.00 62.12      A    O  
ANISOU 1018  O   ASP B 281     7392   7498   8712     41    125    591  A    O  
ATOM   1019  CB  ASP B 281      85.391  31.061 134.452  1.00 72.04      A    C  
ANISOU 1019  CB  ASP B 281     8658   8795   9919     65    166    633  A    C  
ATOM   1020  CG  ASP B 281      84.402  30.129 133.793  1.00 80.16      A    C  
ANISOU 1020  CG  ASP B 281     9700   9849  10908     68    167    624  A    C  
ATOM   1021  OD1 ASP B 281      83.983  29.164 134.455  1.00 85.62      A    O  
ANISOU 1021  OD1 ASP B 281    10407  10552  11573     59    149    588  A    O  
ATOM   1022  OD2 ASP B 281      84.056  30.344 132.609  1.00 81.86      A    O1-
ANISOU 1022  OD2 ASP B 281     9910  10074  11119     79    184    655  A    O1-
ATOM   1023  N   GLU B 282      87.830  29.777 135.356  1.00 62.77      A    N  
ANISOU 1023  N   GLU B 282     7470   7610   8767     52    144    593  A    N  
ATOM   1024  CA  GLU B 282      89.277  29.632 135.423  1.00 61.99      A    C  
ANISOU 1024  CA  GLU B 282     7354   7501   8696     50    143    595  A    C  
ATOM   1025  C   GLU B 282      89.986  30.866 134.903  1.00 61.67      A    C  
ANISOU 1025  C   GLU B 282     7295   7441   8696     56    157    635  A    C  
ATOM   1026  O   GLU B 282      91.221  30.899 134.904  1.00 64.13      A    O  
ANISOU 1026  O   GLU B 282     7589   7742   9036     55    157    642  A    O  
ATOM   1027  CB  GLU B 282      89.750  28.388 134.662  1.00 62.59      A    C  
ANISOU 1027  CB  GLU B 282     7432   7592   8756     55    152    585  A    C  
ATOM   1028  CG  GLU B 282      88.993  28.047 133.395  1.00 61.72      A    C  
ANISOU 1028  CG  GLU B 282     7334   7497   8620     64    169    597  A    C  
ATOM   1029  CD  GLU B 282      89.426  26.708 132.815  1.00 60.43      A    C  
ANISOU 1029  CD  GLU B 282     7183   7344   8435     66    175    580  A    C  
ATOM   1030  OE1 GLU B 282      90.157  25.968 133.510  1.00 61.01      A    O  
ANISOU 1030  OE1 GLU B 282     7256   7415   8510     62    166    556  A    O  
ATOM   1031  OE2 GLU B 282      89.033  26.394 131.670  1.00 59.03      A    O1-
ANISOU 1031  OE2 GLU B 282     7016   7174   8237     73    190    592  A    O1-
ATOM   1032  N   SER B 283      89.236  31.865 134.447  1.00 59.81      A    N  
ANISOU 1032  N   SER B 283     7061   7200   8465     63    170    662  A    N  
ATOM   1033  CA  SER B 283      89.786  33.075 133.861  1.00 56.65      A    C  
ANISOU 1033  CA  SER B 283     6645   6780   8101     70    187    703  A    C  
ATOM   1034  C   SER B 283      89.448  34.288 134.712  1.00 55.49      A    C  
ANISOU 1034  C   SER B 283     6507   6607   7970     66    181    712  A    C  
ATOM   1035  O   SER B 283      89.591  35.423 134.244  1.00 58.42      A    O  
ANISOU 1035  O   SER B 283     6870   6959   8367     74    197    749  A    O  
ATOM   1036  CB  SER B 283      89.252  33.260 132.438  1.00 57.84      A    C  
ANISOU 1036  CB  SER B 283     6791   6943   8242     86    213    736  A    C  
ATOM   1037  OG  SER B 283      89.084  32.009 131.789  1.00 56.91      A    O  
ANISOU 1037  OG  SER B 283     6680   6851   8094     88    215    720  A    O  
ATOM   1038  N   ASN B 284      88.978  34.068 135.945  1.00 55.50      A    N  
ANISOU 1038  N   ASN B 284     6525   6606   7956     55    159    680  A    N  
ATOM   1039  CA  ASN B 284      88.377  35.107 136.785  1.00 56.10      A    C  
ANISOU 1039  CA  ASN B 284     6618   6659   8037     52    154    683  A    C  
ATOM   1040  C   ASN B 284      87.161  35.719 136.099  1.00 56.47      A    C  
ANISOU 1040  C   ASN B 284     6673   6710   8073     66    176    708  A    C  
ATOM   1041  O   ASN B 284      86.831  36.891 136.305  1.00 58.07      A    O  
ANISOU 1041  O   ASN B 284     6886   6888   8291     71    185    730  A    O  
ATOM   1042  CB  ASN B 284      89.391  36.182 137.183  1.00 58.67      A    C  
ANISOU 1042  CB  ASN B 284     6939   6949   8403     48    151    702  A    C  
ATOM   1043  CG  ASN B 284      89.828  36.054 138.635  1.00 61.48      A    C  
ANISOU 1043  CG  ASN B 284     7307   7291   8762     33    122    672  A    C  
ATOM   1044  ND2 ASN B 284      90.110  37.184 139.277  1.00 62.72      A    N  
ANISOU 1044  ND2 ASN B 284     7477   7412   8942     29    116    684  A    N  
ATOM   1045  OD1 ASN B 284      89.908  34.946 139.171  1.00 61.60      A    O  
ANISOU 1045  OD1 ASN B 284     7321   7327   8756     25    104    639  A    O  
ATOM   1046  N   GLU B 285      86.500  34.911 135.278  1.00 57.26      A    N  
ANISOU 1046  N   GLU B 285     6770   6841   8145     72    185    706  A    N  
ATOM   1047  CA  GLU B 285      85.307  35.296 134.539  1.00 55.52      A    C  
ANISOU 1047  CA  GLU B 285     6554   6633   7910     86    204    731  A    C  
ATOM   1048  C   GLU B 285      84.069  34.847 135.302  1.00 51.72      A    C  
ANISOU 1048  C   GLU B 285     6092   6164   7395     81    192    703  A    C  
ATOM   1049  O   GLU B 285      83.925  33.658 135.606  1.00 50.26      A    O  
ANISOU 1049  O   GLU B 285     5913   6000   7185     72    175    668  A    O  
ATOM   1050  CB  GLU B 285      85.317  34.675 133.144  1.00 59.41      A    C  
ANISOU 1050  CB  GLU B 285     7032   7152   8390     96    220    748  A    C  
ATOM   1051  CG  GLU B 285      85.826  35.576 132.037  1.00 63.04      A    C  
ANISOU 1051  CG  GLU B 285     7473   7602   8876    111    245    797  A    C  
ATOM   1052  CD  GLU B 285      86.175  34.793 130.784  1.00 66.03      A    C  
ANISOU 1052  CD  GLU B 285     7839   8005   9244    119    256    807  A    C  
ATOM   1053  OE1 GLU B 285      87.088  35.225 130.047  1.00 67.96      A    O  
ANISOU 1053  OE1 GLU B 285     8066   8242   9515    126    271    837  A    O  
ATOM   1054  OE2 GLU B 285      85.540  33.744 130.539  1.00 65.18      A    O1-
ANISOU 1054  OE2 GLU B 285     7742   7924   9101    116    249    787  A    O1-
ATOM   1055  N   LYS B 286      83.191  35.790 135.623  1.00 51.67      A    N  
ANISOU 1055  N   LYS B 286     6097   6144   7390     89    201    719  A    N  
ATOM   1056  CA  LYS B 286      81.939  35.453 136.283  1.00 48.65      A    C  
ANISOU 1056  CA  LYS B 286     5732   5774   6978     87    193    698  A    C  
ATOM   1057  C   LYS B 286      80.894  35.015 135.259  1.00 44.97      A    C  
ANISOU 1057  C   LYS B 286     5260   5340   6486     98    206    715  A    C  
ATOM   1058  O   LYS B 286      80.587  35.754 134.318  1.00 46.60      A    O  
ANISOU 1058  O   LYS B 286     5456   5549   6701    116    230    758  A    O  
ATOM   1059  CB  LYS B 286      81.435  36.649 137.088  1.00 48.35      A    C  
ANISOU 1059  CB  LYS B 286     5713   5707   6952     93    199    710  A    C  
ATOM   1060  CG  LYS B 286      80.186  36.357 137.858  1.00 48.16      A    C  
ANISOU 1060  CG  LYS B 286     5707   5692   6900     91    191    689  A    C  
ATOM   1061  CD  LYS B 286      79.328  37.584 138.038  1.00 48.81      A    C  
ANISOU 1061  CD  LYS B 286     5804   5754   6989    108    211    719  A    C  
ATOM   1062  CE  LYS B 286      79.199  37.952 139.504  1.00 49.65      A    C  
ANISOU 1062  CE  LYS B 286     5939   5832   7095    100    195    693  A    C  
ATOM   1063  NZ  LYS B 286      77.845  38.516 139.793  1.00 50.86      A    N1+
ANISOU 1063  NZ  LYS B 286     6109   5981   7233    115    210    707  A    N1+
ATOM   1064  N   LYS B 287      80.338  33.818 135.457  1.00 43.27      A    N  
ANISOU 1064  N   LYS B 287     5052   5151   6240     89    190    682  A    N  
ATOM   1065  CA  LYS B 287      79.329  33.238 134.575  1.00 44.95      A    C  
ANISOU 1065  CA  LYS B 287     5261   5395   6423     96    195    693  A    C  
ATOM   1066  C   LYS B 287      78.146  32.745 135.402  1.00 39.66      A    C  
ANISOU 1066  C   LYS B 287     4606   4738   5726     90    181    667  A    C  
ATOM   1067  O   LYS B 287      78.334  32.157 136.473  1.00 36.26      A    O  
ANISOU 1067  O   LYS B 287     4188   4301   5288     75    160    627  A    O  
ATOM   1068  CB  LYS B 287      79.898  32.080 133.730  1.00 44.52      A    C  
ANISOU 1068  CB  LYS B 287     5201   5360   6354     91    189    681  A    C  
ATOM   1069  CG  LYS B 287      81.332  32.256 133.257  1.00 45.28      A    C  
ANISOU 1069  CG  LYS B 287     5285   5442   6477     92    196    692  A    C  
ATOM   1070  CD  LYS B 287      81.511  33.498 132.397  1.00 47.85      A    C  
ANISOU 1070  CD  LYS B 287     5593   5758   6829    110    223    743  A    C  
ATOM   1071  CE  LYS B 287      82.501  33.277 131.257  1.00 49.39      A    C  
ANISOU 1071  CE  LYS B 287     5773   5958   7034    115    234    763  A    C  
ATOM   1072  NZ  LYS B 287      82.046  32.255 130.283  1.00 47.34      A    N1+
ANISOU 1072  NZ  LYS B 287     5518   5729   6742    118    233    762  A    N1+
ATOM   1073  N   TYR B 288      76.934  32.964 134.893  1.00 34.90      A    N  
ANISOU 1073  N   TYR B 288     4000   4153   5106    102    193    693  A    N  
ATOM   1074  CA  TYR B 288      75.696  32.696 135.618  1.00 30.49      A    C  
ANISOU 1074  CA  TYR B 288     3453   3606   4525    100    185    677  A    C  
ATOM   1075  C   TYR B 288      75.058  31.370 135.203  1.00 26.80      A    C  
ANISOU 1075  C   TYR B 288     2988   3172   4023     91    169    659  A    C  
ATOM   1076  O   TYR B 288      75.346  30.809 134.141  1.00 26.76      A    O  
ANISOU 1076  O   TYR B 288     2976   3184   4009     92    169    668  A    O  
ATOM   1077  CB  TYR B 288      74.698  33.843 135.423  1.00 29.89      A    C  
ANISOU 1077  CB  TYR B 288     3373   3531   4455    121    209    721  A    C  
ATOM   1078  CG  TYR B 288      75.158  35.165 136.003  1.00 27.99      A    C  
ANISOU 1078  CG  TYR B 288     3140   3252   4245    130    224    737  A    C  
ATOM   1079  CD1 TYR B 288      76.215  35.869 135.431  1.00 28.38      A    C  
ANISOU 1079  CD1 TYR B 288     3179   3281   4322    136    237    760  A    C  
ATOM   1080  CD2 TYR B 288      74.542  35.706 137.127  1.00 25.38      A    C  
ANISOU 1080  CD2 TYR B 288     2828   2901   3914    132    224    728  A    C  
ATOM   1081  CE1 TYR B 288      76.642  37.076 135.951  1.00 27.76      A    C  
ANISOU 1081  CE1 TYR B 288     3110   3165   4271    143    248    775  A    C  
ATOM   1082  CE2 TYR B 288      74.961  36.916 137.659  1.00 27.29      A    C  
ANISOU 1082  CE2 TYR B 288     3083   3104   4182    140    235    742  A    C  
ATOM   1083  CZ  TYR B 288      76.015  37.596 137.066  1.00 29.48      A    C  
ANISOU 1083  CZ  TYR B 288     3352   3363   4488    145    246    765  A    C  
ATOM   1084  OH  TYR B 288      76.443  38.799 137.584  1.00 29.34      A    O  
ANISOU 1084  OH  TYR B 288     3349   3303   4496    153    256    780  A    O  
ATOM   1085  N   PHE B 289      74.180  30.871 136.075  1.00 27.25      A    N  
ANISOU 1085  N   PHE B 289     3056   3236   4060     83    154    632  A    N  
ATOM   1086  CA  PHE B 289      73.574  29.549 135.942  1.00 25.84      A    C  
ANISOU 1086  CA  PHE B 289     2885   3084   3847     71    133    608  A    C  
ATOM   1087  C   PHE B 289      72.226  29.543 136.654  1.00 24.63      A    C  
ANISOU 1087  C   PHE B 289     2737   2942   3678     71    128    604  A    C  
ATOM   1088  O   PHE B 289      72.119  30.055 137.770  1.00 23.70      A    O  
ANISOU 1088  O   PHE B 289     2628   2806   3572     70    129    591  A    O  
ATOM   1089  CB  PHE B 289      74.503  28.488 136.548  1.00 23.07      A    C  
ANISOU 1089  CB  PHE B 289     2548   2725   3490     53    110    560  A    C  
ATOM   1090  CG  PHE B 289      74.356  27.117 135.954  1.00 23.86      A    C  
ANISOU 1090  CG  PHE B 289     2660   2846   3559     44     94    541  A    C  
ATOM   1091  CD1 PHE B 289      73.288  26.306 136.292  1.00 25.77      A    C  
ANISOU 1091  CD1 PHE B 289     2914   3106   3772     35     77    522  A    C  
ATOM   1092  CD2 PHE B 289      75.318  26.620 135.090  1.00 24.91      A    C  
ANISOU 1092  CD2 PHE B 289     2795   2978   3691     43     95    541  A    C  
ATOM   1093  CE1 PHE B 289      73.170  25.031 135.756  1.00 24.29      A    C  
ANISOU 1093  CE1 PHE B 289     2743   2933   3551     24     60    505  A    C  
ATOM   1094  CE2 PHE B 289      75.205  25.350 134.551  1.00 23.05      A    C  
ANISOU 1094  CE2 PHE B 289     2579   2756   3423     33     81    524  A    C  
ATOM   1095  CZ  PHE B 289      74.129  24.555 134.884  1.00 23.31      A    C  
ANISOU 1095  CZ  PHE B 289     2627   2805   3424     23     63    505  A    C  
ATOM   1096  N   ALA B 290      71.201  28.989 136.006  1.00 29.30      A    N  
ANISOU 1096  N   ALA B 290     3324   3566   4244     72    124    617  A    N  
ATOM   1097  CA  ALA B 290      69.904  28.773 136.637  1.00 28.10      A    C  
ANISOU 1097  CA  ALA B 290     3174   3428   4074     70    117    611  A    C  
ATOM   1098  C   ALA B 290      69.481  27.317 136.498  1.00 28.09      A    C  
ANISOU 1098  C   ALA B 290     3184   3451   4040     52     89    583  A    C  
ATOM   1099  O   ALA B 290      69.816  26.653 135.513  1.00 28.56      A    O  
ANISOU 1099  O   ALA B 290     3245   3523   4084     47     81    587  A    O  
ATOM   1100  CB  ALA B 290      68.826  29.666 136.038  1.00 25.30      A    C  
ANISOU 1100  CB  ALA B 290     2800   3096   3718     92    141    665  A    C  
ATOM   1101  N   ALA B 291      68.717  26.831 137.475  1.00 24.08      A    N  
ANISOU 1101  N   ALA B 291     2684   2946   3518     43     74    557  A    N  
ATOM   1102  CA  ALA B 291      68.327  25.425 137.506  1.00 23.34      A    C  
ANISOU 1102  CA  ALA B 291     2606   2871   3392     24     45    527  A    C  
ATOM   1103  C   ALA B 291      67.142  25.252 138.449  1.00 19.42      A    C  
ANISOU 1103  C   ALA B 291     2110   2385   2885     20     36    516  A    C  
ATOM   1104  O   ALA B 291      66.768  26.170 139.181  1.00 16.50      A    O  
ANISOU 1104  O   ALA B 291     1733   2004   2532     31     53    526  A    O  
ATOM   1105  CB  ALA B 291      69.500  24.535 137.928  1.00 26.11      A    C  
ANISOU 1105  CB  ALA B 291     2979   3202   3740     11     28    481  A    C  
ATOM   1106  N   THR B 292      66.560  24.049 138.436  1.00 20.69      A    N  
ANISOU 1106  N   THR B 292     2281   2564   3015      3     10    496  A    N  
ATOM   1107  CA  THR B 292      65.347  23.762 139.192  1.00 21.45      A    C  
ANISOU 1107  CA  THR B 292     2375   2676   3097     -2     -0    489  A    C  
ATOM   1108  C   THR B 292      65.549  22.585 140.131  1.00 20.15      A    C  
ANISOU 1108  C   THR B 292     2237   2504   2916    -19    -28    437  A    C  
ATOM   1109  O   THR B 292      66.196  21.592 139.779  1.00 17.77      A    O  
ANISOU 1109  O   THR B 292     1957   2199   2595    -31    -45    413  A    O  
ATOM   1110  CB  THR B 292      64.144  23.447 138.292  1.00 23.20      A    C  
ANISOU 1110  CB  THR B 292     2580   2941   3294     -7     -7    524  A    C  
ATOM   1111  CG2 THR B 292      64.110  24.360 137.097  1.00 24.92      A    C  
ANISOU 1111  CG2 THR B 292     2773   3177   3520     11     17    578  A    C  
ATOM   1112  OG1 THR B 292      64.209  22.082 137.859  1.00 26.11      A    O  
ANISOU 1112  OG1 THR B 292     2971   3321   3628    -30    -38    500  A    O  
ATOM   1113  N   GLN B 293      64.968  22.712 141.321  1.00 20.32      A    N  
ANISOU 1113  N   GLN B 293     2261   2521   2939    -18    -30    420  A    N  
ATOM   1114  CA  GLN B 293      64.759  21.603 142.247  1.00 20.14      A    C  
ANISOU 1114  CA  GLN B 293     2271   2496   2885    -32    -54    372  A    C  
ATOM   1115  C   GLN B 293      63.311  21.715 142.713  1.00 21.39      A    C  
ANISOU 1115  C   GLN B 293     2428   2670   3030    -33    -53    380  A    C  
ATOM   1116  O   GLN B 293      62.993  22.544 143.571  1.00 22.30      A    O  
ANISOU 1116  O   GLN B 293     2533   2775   3163    -23    -38    385  A    O  
ATOM   1117  CB  GLN B 293      65.728  21.652 143.416  1.00 21.08      A    C  
ANISOU 1117  CB  GLN B 293     2405   2591   3013    -29    -54    337  A    C  
ATOM   1118  CG  GLN B 293      65.413  20.626 144.479  1.00 21.47      A    C  
ANISOU 1118  CG  GLN B 293     2485   2643   3028    -37    -72    293  A    C  
ATOM   1119  CD  GLN B 293      65.211  19.253 143.894  1.00 23.28      A    C  
ANISOU 1119  CD  GLN B 293     2737   2887   3221    -50    -91    278  A    C  
ATOM   1120  NE2 GLN B 293      64.105  18.614 144.258  1.00 24.55      A    N  
ANISOU 1120  NE2 GLN B 293     2914   3061   3351    -58   -102    266  A    N  
ATOM   1121  OE1 GLN B 293      66.029  18.775 143.106  1.00 23.93      A    O  
ANISOU 1121  OE1 GLN B 293     2822   2969   3303    -53    -96    281  A    O  
ATOM   1122  N   PHE B 294      62.431  20.903 142.128  1.00 23.22      A    N  
ANISOU 1122  N   PHE B 294     2665   2928   3229    -46    -69    384  A    N  
ATOM   1123  CA  PHE B 294      61.002  21.033 142.381  1.00 22.15      A    C  
ANISOU 1123  CA  PHE B 294     2522   2815   3081    -47    -67    400  A    C  
ATOM   1124  C   PHE B 294      60.465  20.026 143.388  1.00 21.01      A    C  
ANISOU 1124  C   PHE B 294     2409   2668   2906    -59    -85    355  A    C  
ATOM   1125  O   PHE B 294      59.441  20.300 144.021  1.00 22.37      A    O  
ANISOU 1125  O   PHE B 294     2575   2848   3075    -55    -79    361  A    O  
ATOM   1126  CB  PHE B 294      60.223  20.925 141.067  1.00 21.80      A    C  
ANISOU 1126  CB  PHE B 294     2455   2810   3018    -54    -70    443  A    C  
ATOM   1127  CG  PHE B 294      60.337  22.153 140.209  1.00 24.26      A    C  
ANISOU 1127  CG  PHE B 294     2728   3133   3357    -33    -42    498  A    C  
ATOM   1128  CD1 PHE B 294      60.935  23.304 140.706  1.00 26.30      A    C  
ANISOU 1128  CD1 PHE B 294     2975   3363   3655    -11    -15    508  A    C  
ATOM   1129  CD2 PHE B 294      59.865  22.159 138.908  1.00 22.61      A    C  
ANISOU 1129  CD2 PHE B 294     2494   2968   3130    -36    -43    542  A    C  
ATOM   1130  CE1 PHE B 294      61.054  24.441 139.922  1.00 23.76      A    C  
ANISOU 1130  CE1 PHE B 294     2620   3051   3357     12     15    560  A    C  
ATOM   1131  CE2 PHE B 294      59.979  23.291 138.122  1.00 23.15      A    C  
ANISOU 1131  CE2 PHE B 294     2527   3050   3219    -12    -14    595  A    C  
ATOM   1132  CZ  PHE B 294      60.573  24.433 138.631  1.00 22.92      A    C  
ANISOU 1132  CZ  PHE B 294     2490   2987   3231     14     17    604  A    C  
ATOM   1133  N   GLU B 295      61.114  18.884 143.552  1.00 22.74      A    N  
ANISOU 1133  N   GLU B 295     2662   2879   3101    -70   -104    315  A    N  
ATOM   1134  CA  GLU B 295      60.664  17.974 144.595  1.00 23.59      A    C  
ANISOU 1134  CA  GLU B 295     2800   2984   3179    -75   -114    274  A    C  
ATOM   1135  C   GLU B 295      61.194  18.448 145.949  1.00 24.20      A    C  
ANISOU 1135  C   GLU B 295     2883   3039   3272    -61   -104    250  A    C  
ATOM   1136  O   GLU B 295      62.355  18.857 146.052  1.00 24.24      A    O  
ANISOU 1136  O   GLU B 295     2884   3028   3297    -54    -98    247  A    O  
ATOM   1137  CB  GLU B 295      61.139  16.545 144.310  1.00 21.18      A    C  
ANISOU 1137  CB  GLU B 295     2528   2680   2838    -89   -132    245  A    C  
ATOM   1138  CG  GLU B 295      60.404  15.469 145.098  1.00 22.89      A    C  
ANISOU 1138  CG  GLU B 295     2776   2903   3019    -94   -137    213  A    C  
ATOM   1139  CD  GLU B 295      60.828  14.056 144.737  1.00 27.67      A    C  
ANISOU 1139  CD  GLU B 295     3414   3511   3589   -108   -147    192  A    C  
ATOM   1140  OE1 GLU B 295      62.003  13.859 144.371  1.00 31.90      A    O  
ANISOU 1140  OE1 GLU B 295     3956   4037   4130   -108   -150    190  A    O  
ATOM   1141  OE2 GLU B 295      59.986  13.136 144.828  1.00 28.33      A    O1-
ANISOU 1141  OE2 GLU B 295     3518   3607   3640   -119   -150    178  A    O1-
ATOM   1142  N   PRO B 296      60.374  18.397 147.011  1.00 24.16      A    N  
ANISOU 1142  N   PRO B 296     2886   3035   3257    -59   -101    235  A    N  
ATOM   1143  CA  PRO B 296      58.984  17.927 146.976  1.00 23.34      A    C  
ANISOU 1143  CA  PRO B 296     2785   2950   3131    -67   -106    238  A    C  
ATOM   1144  C   PRO B 296      57.888  18.886 146.502  1.00 23.82      A    C  
ANISOU 1144  C   PRO B 296     2810   3029   3211    -65    -95    286  A    C  
ATOM   1145  O   PRO B 296      57.018  18.433 145.759  1.00 21.51      A    O  
ANISOU 1145  O   PRO B 296     2512   2764   2898    -76   -103    303  A    O  
ATOM   1146  CB  PRO B 296      58.725  17.554 148.438  1.00 24.03      A    C  
ANISOU 1146  CB  PRO B 296     2894   3031   3205    -61   -104    203  A    C  
ATOM   1147  CG  PRO B 296      59.628  18.435 149.213  1.00 26.37      A    C  
ANISOU 1147  CG  PRO B 296     3183   3309   3528    -51    -95    201  A    C  
ATOM   1148  CD  PRO B 296      60.877  18.517 148.391  1.00 27.81      A    C  
ANISOU 1148  CD  PRO B 296     3361   3484   3722    -51    -96    206  A    C  
ATOM   1149  N   LEU B 297      57.909  20.161 146.886  1.00 23.83      A    N  
ANISOU 1149  N   LEU B 297     2787   3021   3249    -50    -75    313  A    N  
ATOM   1150  CA  LEU B 297      56.737  21.011 146.678  1.00 22.16      A    C  
ANISOU 1150  CA  LEU B 297     2542   2830   3049    -41    -56    362  A    C  
ATOM   1151  C   LEU B 297      57.123  22.409 146.204  1.00 22.99      A    C  
ANISOU 1151  C   LEU B 297     2613   2930   3193    -20    -27    411  A    C  
ATOM   1152  O   LEU B 297      56.594  23.414 146.681  1.00 24.44      A    O  
ANISOU 1152  O   LEU B 297     2776   3113   3398     -1     -0    443  A    O  
ATOM   1153  CB  LEU B 297      55.912  21.101 147.960  1.00 20.56      A    C  
ANISOU 1153  CB  LEU B 297     2344   2623   2846    -36    -50    351  A    C  
ATOM   1154  CG  LEU B 297      55.332  19.816 148.548  1.00 20.07      A    C  
ANISOU 1154  CG  LEU B 297     2313   2567   2747    -51    -71    308  A    C  
ATOM   1155  CD1 LEU B 297      55.048  20.019 150.025  1.00 20.05      A    C  
ANISOU 1155  CD1 LEU B 297     2319   2549   2751    -44    -64    290  A    C  
ATOM   1156  CD2 LEU B 297      54.079  19.392 147.813  1.00 21.85      A    C  
ANISOU 1156  CD2 LEU B 297     2524   2830   2948    -60    -75    333  A    C  
ATOM   1157  N   ALA B 298      58.039  22.501 145.244  1.00 26.22      A    N  
ANISOU 1157  N   ALA B 298     3016   3336   3610    -21    -29    419  A    N  
ATOM   1158  CA  ALA B 298      58.523  23.800 144.794  1.00 25.52      A    C  
ANISOU 1158  CA  ALA B 298     2899   3240   3558      1      1    463  A    C  
ATOM   1159  C   ALA B 298      58.154  24.135 143.356  1.00 26.87      A    C  
ANISOU 1159  C   ALA B 298     3042   3446   3724      9     12    514  A    C  
ATOM   1160  O   ALA B 298      58.539  25.205 142.880  1.00 27.55      A    O  
ANISOU 1160  O   ALA B 298     3104   3528   3837     30     41    554  A    O  
ATOM   1161  CB  ALA B 298      60.040  23.899 144.951  1.00 24.27      A    C  
ANISOU 1161  CB  ALA B 298     2752   3047   3420     -2     -3    436  A    C  
ATOM   1162  N   ALA B 299      57.456  23.255 142.636  1.00 26.96      A    N  
ANISOU 1162  N   ALA B 299     3052   3492   3698     -7     -9    517  A    N  
ATOM   1163  CA  ALA B 299      57.071  23.616 141.275  1.00 28.63      A    C  
ANISOU 1163  CA  ALA B 299     3232   3747   3900      1      1    571  A    C  
ATOM   1164  C   ALA B 299      56.050  24.743 141.273  1.00 29.21      A    C  
ANISOU 1164  C   ALA B 299     3270   3850   3978     32     36    628  A    C  
ATOM   1165  O   ALA B 299      55.982  25.517 140.312  1.00 32.15      A    O  
ANISOU 1165  O   ALA B 299     3612   4250   4353     53     58    679  A    O  
ATOM   1166  CB  ALA B 299      56.537  22.400 140.519  1.00 28.31      A    C  
ANISOU 1166  CB  ALA B 299     3198   3746   3814    -28    -30    562  A    C  
ATOM   1167  N   ARG B 300      55.276  24.872 142.351  1.00 27.52      A    N  
ANISOU 1167  N   ARG B 300     3061   3632   3764     38     44    621  A    N  
ATOM   1168  CA  ARG B 300      54.356  25.989 142.506  1.00 26.84      A    C  
ANISOU 1168  CA  ARG B 300     2945   3570   3683     74     82    675  A    C  
ATOM   1169  C   ARG B 300      55.090  27.308 142.676  1.00 29.34      A    C  
ANISOU 1169  C   ARG B 300     3253   3853   4042    105    121    701  A    C  
ATOM   1170  O   ARG B 300      54.428  28.352 142.760  1.00 30.19      A    O  
ANISOU 1170  O   ARG B 300     3338   3977   4155    141    159    750  A    O  
ATOM   1171  CB  ARG B 300      53.474  25.749 143.726  1.00 23.79      A    C  
ANISOU 1171  CB  ARG B 300     2571   3181   3289     72     82    657  A    C  
ATOM   1172  CG  ARG B 300      54.295  25.734 145.018  1.00 20.73      A    C  
ANISOU 1172  CG  ARG B 300     2213   2732   2930     65     79    608  A    C  
ATOM   1173  CD  ARG B 300      53.488  25.269 146.205  1.00 19.03      A    C  
ANISOU 1173  CD  ARG B 300     2013   2515   2704     58     71    583  A    C  
ATOM   1174  NE  ARG B 300      53.108  23.865 146.096  1.00 14.80      A    N  
ANISOU 1174  NE  ARG B 300     1496   1995   2132     25     31    544  A    N  
ATOM   1175  CZ  ARG B 300      52.449  23.205 147.039  1.00 14.92      A    C  
ANISOU 1175  CZ  ARG B 300     1528   2009   2132     13     18    514  A    C  
ATOM   1176  NH1 ARG B 300      52.094  23.826 148.155  1.00 17.44      A    N1+
ANISOU 1176  NH1 ARG B 300     1846   2312   2468     31     40    521  A    N1+
ATOM   1177  NH2 ARG B 300      52.139  21.929 146.868  1.00 17.16      A    N  
ANISOU 1177  NH2 ARG B 300     1831   2306   2383    -16    -14    480  A    N  
ATOM   1178  N   SER B 301      56.421  27.289 142.793  1.00 30.56      A    N  
ANISOU 1178  N   SER B 301     3425   3961   4223     93    114    669  A    N  
ATOM   1179  CA  SER B 301      57.209  28.512 142.832  1.00 33.32      A    C  
ANISOU 1179  CA  SER B 301     3786   4274   4601    118    143    683  A    C  
ATOM   1180  C   SER B 301      57.340  29.145 141.443  1.00 33.45      A    C  
ANISOU 1180  C   SER B 301     3776   4317   4617    138    162    735  A    C  
ATOM   1181  O   SER B 301      57.391  30.371 141.322  1.00 32.79      A    O  
ANISOU 1181  O   SER B 301     3693   4221   4546    170    195    770  A    O  
ATOM   1182  CB  SER B 301      58.599  28.216 143.400  1.00 35.74      A    C  
ANISOU 1182  CB  SER B 301     4128   4527   4926     96    123    627  A    C  
ATOM   1183  OG  SER B 301      58.534  27.240 144.433  1.00 40.77      A    O  
ANISOU 1183  OG  SER B 301     4782   5154   5556     71     95    576  A    O  
ATOM   1184  N   ALA B 302      57.416  28.316 140.399  1.00 32.40      A    N  
ANISOU 1184  N   ALA B 302     3621   4221   4468    119    140    740  A    N  
ATOM   1185  CA  ALA B 302      57.790  28.755 139.053  1.00 32.85      A    C  
ANISOU 1185  CA  ALA B 302     3657   4300   4524    132    151    781  A    C  
ATOM   1186  C   ALA B 302      56.609  28.855 138.108  1.00 31.70      A    C  
ANISOU 1186  C   ALA B 302     3474   4228   4345    148    159    836  A    C  
ATOM   1187  O   ALA B 302      56.505  29.833 137.369  1.00 33.92      A    O  
ANISOU 1187  O   ALA B 302     3726   4532   4630    180    191    891  A    O  
ATOM   1188  CB  ALA B 302      58.835  27.811 138.433  1.00 32.39      A    C  
ANISOU 1188  CB  ALA B 302     3611   4232   4466    102    119    746  A    C  
ATOM   1189  N   PHE B 303      55.713  27.879 138.120  1.00 32.42      A    N  
ANISOU 1189  N   PHE B 303     3566   4355   4396    125    130    821  A    N  
ATOM   1190  CA  PHE B 303      54.544  27.955 137.270  1.00 35.82      A    C  
ANISOU 1190  CA  PHE B 303     3961   4862   4786    137    133    870  A    C  
ATOM   1191  C   PHE B 303      53.320  27.609 138.103  1.00 37.53      A    C  
ANISOU 1191  C   PHE B 303     4179   5101   4979    133    128    862  A    C  
ATOM   1192  O   PHE B 303      53.370  26.685 138.924  1.00 34.11      A    O  
ANISOU 1192  O   PHE B 303     3776   4639   4544    103    100    809  A    O  
ATOM   1193  CB  PHE B 303      54.639  27.016 136.038  1.00 32.50      A    C  
ANISOU 1193  CB  PHE B 303     3531   4485   4330    107    100    869  A    C  
ATOM   1194  CG  PHE B 303      55.101  25.596 136.338  1.00 32.44      A    C  
ANISOU 1194  CG  PHE B 303     3560   4452   4313     60     56    805  A    C  
ATOM   1195  CD1 PHE B 303      56.421  25.323 136.672  1.00 33.20      A    C  
ANISOU 1195  CD1 PHE B 303     3690   4485   4442     47     46    762  A    C  
ATOM   1196  CD2 PHE B 303      54.220  24.526 136.221  1.00 33.46      A    C  
ANISOU 1196  CD2 PHE B 303     3691   4626   4397     28     26    790  A    C  
ATOM   1197  CE1 PHE B 303      56.846  24.016 136.920  1.00 32.75      A    C  
ANISOU 1197  CE1 PHE B 303     3668   4406   4371      8      8    706  A    C  
ATOM   1198  CE2 PHE B 303      54.640  23.211 136.467  1.00 33.85      A    C  
ANISOU 1198  CE2 PHE B 303     3778   4651   4434    -14    -12    733  A    C  
ATOM   1199  CZ  PHE B 303      55.953  22.960 136.816  1.00 31.40      A    C  
ANISOU 1199  CZ  PHE B 303     3502   4275   4155    -22    -21    692  A    C  
ATOM   1200  N   PRO B 304      52.228  28.357 137.952  1.00 33.55      A    N  
ANISOU 1200  N   PRO B 304     3642   4648   4458    167    155    916  A    N  
ATOM   1201  CA  PRO B 304      50.968  27.949 138.583  1.00 29.93      A    C  
ANISOU 1201  CA  PRO B 304     3179   4224   3970    163    147    913  A    C  
ATOM   1202  C   PRO B 304      50.571  26.563 138.107  1.00 27.76      A    C  
ANISOU 1202  C   PRO B 304     2905   3989   3653    116    102    884  A    C  
ATOM   1203  O   PRO B 304      50.486  26.305 136.905  1.00 28.51      A    O  
ANISOU 1203  O   PRO B 304     2976   4137   3720    105     90    907  A    O  
ATOM   1204  CB  PRO B 304      49.985  29.025 138.116  1.00 32.44      A    C  
ANISOU 1204  CB  PRO B 304     3454   4602   4271    210    184    984  A    C  
ATOM   1205  CG  PRO B 304      50.848  30.234 137.976  1.00 32.28      A    C  
ANISOU 1205  CG  PRO B 304     3433   4541   4290    246    223   1012  A    C  
ATOM   1206  CD  PRO B 304      52.136  29.715 137.385  1.00 31.24      A    C  
ANISOU 1206  CD  PRO B 304     3319   4375   4175    215    199    980  A    C  
ATOM   1207  N   CYS B 305      50.329  25.661 139.057  1.00 28.67      A    N  
ANISOU 1207  N   CYS B 305     3049   4080   3764     88     78    834  A    N  
ATOM   1208  CA  CYS B 305      50.176  24.256 138.708  1.00 29.15      A    C  
ANISOU 1208  CA  CYS B 305     3122   4163   3790     39     36    796  A    C  
ATOM   1209  C   CYS B 305      49.313  23.557 139.745  1.00 32.28      A    C  
ANISOU 1209  C   CYS B 305     3534   4559   4172     22     23    764  A    C  
ATOM   1210  O   CYS B 305      48.964  24.118 140.788  1.00 33.39      A    O  
ANISOU 1210  O   CYS B 305     3679   4676   4332     46     44    767  A    O  
ATOM   1211  CB  CYS B 305      51.528  23.533 138.608  1.00 26.20      A    C  
ANISOU 1211  CB  CYS B 305     2788   3733   3435      9     10    746  A    C  
ATOM   1212  SG  CYS B 305      52.693  23.883 139.944  1.00 29.34      A    S  
ANISOU 1212  SG  CYS B 305     3227   4032   3888     20     21    701  A    S  
ATOM   1213  N   PHE B 306      48.967  22.310 139.429  1.00 31.99      A    N  
ANISOU 1213  N   PHE B 306     3507   4550   4099    -21    -11    735  A    N  
ATOM   1214  CA  PHE B 306      48.397  21.370 140.391  1.00 31.75      A    C  
ANISOU 1214  CA  PHE B 306     3501   4506   4056    -46    -29    690  A    C  
ATOM   1215  C   PHE B 306      49.570  20.637 141.032  1.00 31.98      A    C  
ANISOU 1215  C   PHE B 306     3586   4457   4110    -68    -50    625  A    C  
ATOM   1216  O   PHE B 306      49.963  19.553 140.598  1.00 32.00      A    O  
ANISOU 1216  O   PHE B 306     3613   4455   4091   -103    -77    589  A    O  
ATOM   1217  CB  PHE B 306      47.461  20.384 139.698  1.00 31.55      A    C  
ANISOU 1217  CB  PHE B 306     3459   4550   3978    -83    -51    689  A    C  
ATOM   1218  CG  PHE B 306      46.249  21.012 139.059  1.00 27.57      A    C  
ANISOU 1218  CG  PHE B 306     2898   4135   3443    -64    -34    750  A    C  
ATOM   1219  CD1 PHE B 306      45.069  21.164 139.775  1.00 26.95      A    C  
ANISOU 1219  CD1 PHE B 306     2801   4086   3353    -50    -22    765  A    C  
ATOM   1220  CD2 PHE B 306      46.279  21.411 137.733  1.00 26.33      A    C  
ANISOU 1220  CD2 PHE B 306     2703   4036   3266    -59    -30    794  A    C  
ATOM   1221  CE1 PHE B 306      43.950  21.728 139.186  1.00 27.47      A    C  
ANISOU 1221  CE1 PHE B 306     2812   4238   3386    -31     -5    822  A    C  
ATOM   1222  CE2 PHE B 306      45.164  21.972 137.135  1.00 27.26      A    C  
ANISOU 1222  CE2 PHE B 306     2766   4240   3351    -39    -14    851  A    C  
ATOM   1223  CZ  PHE B 306      43.997  22.131 137.862  1.00 28.89      A    C  
ANISOU 1223  CZ  PHE B 306     2955   4476   3546    -25     -2    865  A    C  
ATOM   1224  N   ASP B 307      50.145  21.225 142.081  1.00 34.11      A    N  
ANISOU 1224  N   ASP B 307     3875   4665   4419    -45    -34    609  A    N  
ATOM   1225  CA  ASP B 307      51.407  20.721 142.623  1.00 33.78      A    C  
ANISOU 1225  CA  ASP B 307     3880   4553   4401    -58    -50    553  A    C  
ATOM   1226  C   ASP B 307      51.166  19.544 143.571  1.00 34.09      A    C  
ANISOU 1226  C   ASP B 307     3958   4569   4424    -82    -73    495  A    C  
ATOM   1227  O   ASP B 307      51.493  19.577 144.756  1.00 37.16      A    O  
ANISOU 1227  O   ASP B 307     4373   4912   4835    -74    -70    461  A    O  
ATOM   1228  CB  ASP B 307      52.180  21.835 143.316  1.00 34.41      A    C  
ANISOU 1228  CB  ASP B 307     3962   4585   4528    -27    -24    559  A    C  
ATOM   1229  CG  ASP B 307      53.677  21.623 143.247  1.00 37.27      A    C  
ANISOU 1229  CG  ASP B 307     4353   4898   4912    -36    -36    522  A    C  
ATOM   1230  OD1 ASP B 307      54.126  20.852 142.370  1.00 41.48      A    O  
ANISOU 1230  OD1 ASP B 307     4895   5440   5425    -57    -58    510  A    O  
ATOM   1231  OD2 ASP B 307      54.403  22.207 144.077  1.00 38.07      A    O1-
ANISOU 1231  OD2 ASP B 307     4465   4954   5046    -22    -23    507  A    O1-
ATOM   1232  N   GLU B 308      50.587  18.479 143.012  1.00 31.09      A    N  
ANISOU 1232  N   GLU B 308     3582   4225   4004   -112    -94    483  A    N  
ATOM   1233  CA  GLU B 308      50.397  17.224 143.718  1.00 28.80      A    C  
ANISOU 1233  CA  GLU B 308     3332   3914   3695   -133   -113    427  A    C  
ATOM   1234  C   GLU B 308      50.747  16.108 142.737  1.00 26.97      A    C  
ANISOU 1234  C   GLU B 308     3121   3697   3431   -165   -135    406  A    C  
ATOM   1235  O   GLU B 308      50.315  16.153 141.570  1.00 31.02      A    O  
ANISOU 1235  O   GLU B 308     3602   4266   3919   -180   -137    442  A    O  
ATOM   1236  CB  GLU B 308      48.964  17.084 144.245  1.00 27.29      A    C  
ANISOU 1236  CB  GLU B 308     3123   3759   3486   -136   -108    438  A    C  
ATOM   1237  CG  GLU B 308      48.601  18.157 145.268  1.00 23.79      A    C  
ANISOU 1237  CG  GLU B 308     2663   3303   3072   -104    -83    460  A    C  
ATOM   1238  CD  GLU B 308      47.233  17.960 145.904  1.00 23.98      A    C  
ANISOU 1238  CD  GLU B 308     2672   3359   3078   -105    -78    469  A    C  
ATOM   1239  OE1 GLU B 308      46.617  16.895 145.692  1.00 25.04      A    O  
ANISOU 1239  OE1 GLU B 308     2813   3519   3181   -132    -94    448  A    O  
ATOM   1240  OE2 GLU B 308      46.771  18.879 146.616  1.00 24.36      A    O1-
ANISOU 1240  OE2 GLU B 308     2702   3410   3144    -77    -55    497  A    O1-
ATOM   1241  N   PRO B 309      51.524  15.112 143.167  1.00 20.81      A    N  
ANISOU 1241  N   PRO B 309     2391   2873   2644   -173   -148    352  A    N  
ATOM   1242  CA  PRO B 309      52.079  14.132 142.213  1.00 18.71      A    C  
ANISOU 1242  CA  PRO B 309     2148   2614   2348   -200   -163    335  A    C  
ATOM   1243  C   PRO B 309      51.049  13.339 141.422  1.00 19.45      A    C  
ANISOU 1243  C   PRO B 309     2193   2841   2358   -311   -191    474  A    C  
ATOM   1244  O   PRO B 309      51.365  12.877 140.319  1.00 19.05      A    O  
ANISOU 1244  O   PRO B 309     2180   2738   2321   -258   -179    345  A    O  
ATOM   1245  CB  PRO B 309      52.924  13.213 143.112  1.00 19.52      A    C  
ANISOU 1245  CB  PRO B 309     2348   2651   2419   -188   -152    317  A    C  
ATOM   1246  CG  PRO B 309      52.494  13.525 144.523  1.00 21.76      A    C  
ANISOU 1246  CG  PRO B 309     2585   2917   2767   -201   -134    284  A    C  
ATOM   1247  CD  PRO B 309      52.104  14.963 144.508  1.00 20.67      A    C  
ANISOU 1247  CD  PRO B 309     2403   2797   2653   -168   -134    314  A    C  
ATOM   1248  N   ALA B 310      49.832  13.160 141.938  1.00 15.51      A    N  
ANISOU 1248  N   ALA B 310     1707   2287   1899   -263   -138    358  A    N  
ATOM   1249  CA  ALA B 310      48.863  12.330 141.232  1.00 13.87      A    C  
ANISOU 1249  CA  ALA B 310     1449   2254   1568   -369   -194    499  A    C  
ATOM   1250  C   ALA B 310      48.293  13.007 139.991  1.00 13.99      A    C  
ANISOU 1250  C   ALA B 310     1532   2214   1568   -267   -153    443  A    C  
ATOM   1251  O   ALA B 310      47.794  12.312 139.099  1.00 12.34      A    O  
ANISOU 1251  O   ALA B 310     1316   2060   1313   -301   -158    446  A    O  
ATOM   1252  CB  ALA B 310      47.726  11.939 142.175  1.00 11.95      A    C  
ANISOU 1252  CB  ALA B 310     1311   1911   1318   -271   -154    399  A    C  
ATOM   1253  N   PHE B 311      48.362  14.336 139.909  1.00 16.35      A    N  
ANISOU 1253  N   PHE B 311     1712   2539   1960   -255   -160    447  A    N  
ATOM   1254  CA  PHE B 311      47.874  15.074 138.744  1.00 20.04      A    C  
ANISOU 1254  CA  PHE B 311     2122   3082   2409   -257   -154    506  A    C  
ATOM   1255  C   PHE B 311      48.901  15.053 137.604  1.00 21.63      A    C  
ANISOU 1255  C   PHE B 311     2327   3286   2603   -270   -162    513  A    C  
ATOM   1256  O   PHE B 311      49.440  16.079 137.186  1.00 19.24      A    O  
ANISOU 1256  O   PHE B 311     2002   2986   2324   -244   -151    552  A    O  
ATOM   1257  CB  PHE B 311      47.522  16.499 139.149  1.00 24.26      A    C  
ANISOU 1257  CB  PHE B 311     2618   3627   2974   -212   -130    556  A    C  
ATOM   1258  CG  PHE B 311      46.283  16.612 139.999  1.00 28.04      A    C  
ANISOU 1258  CG  PHE B 311     3078   4128   3447   -202   -119    565  A    C  
ATOM   1259  CD1 PHE B 311      45.037  16.295 139.485  1.00 29.67      A    C  
ANISOU 1259  CD1 PHE B 311     3246   4415   3612   -222   -120    587  A    C  
ATOM   1260  CD2 PHE B 311      46.366  17.052 141.313  1.00 30.60      A    C  
ANISOU 1260  CD2 PHE B 311     3421   4397   3807   -173   -107    552  A    C  
ATOM   1261  CE1 PHE B 311      43.896  16.412 140.262  1.00 31.59      A    C  
ANISOU 1261  CE1 PHE B 311     3470   4683   3850   -212   -109    598  A    C  
ATOM   1262  CE2 PHE B 311      45.231  17.168 142.096  1.00 29.76      A    C  
ANISOU 1262  CE2 PHE B 311     3298   4315   3696   -164    -96    562  A    C  
ATOM   1263  CZ  PHE B 311      43.994  16.846 141.569  1.00 30.87      A    C  
ANISOU 1263  CZ  PHE B 311     3399   4534   3794   -182    -97    586  A    C  
ATOM   1264  N   LYS B 312      49.143  13.854 137.074  1.00 22.95      A    N  
ANISOU 1264  N   LYS B 312     2524   3457   2739   -310   -178    476  A    N  
ATOM   1265  CA  LYS B 312      50.089  13.702 135.975  1.00 19.16      A    C  
ANISOU 1265  CA  LYS B 312     2051   2983   2246   -328   -185    479  A    C  
ATOM   1266  C   LYS B 312      49.554  14.371 134.712  1.00 20.28      A    C  
ANISOU 1266  C   LYS B 312     2129   3212   2362   -334   -181    538  A    C  
ATOM   1267  O   LYS B 312      48.344  14.431 134.479  1.00 22.93      A    O  
ANISOU 1267  O   LYS B 312     2424   3617   2672   -342   -177    562  A    O  
ATOM   1268  CB  LYS B 312      50.363  12.221 135.697  1.00 17.15      A    C  
ANISOU 1268  CB  LYS B 312     1843   2715   1957   -371   -198    426  A    C  
ATOM   1269  CG  LYS B 312      51.201  11.511 136.751  1.00 16.64      A    C  
ANISOU 1269  CG  LYS B 312     1845   2566   1913   -358   -199    370  A    C  
ATOM   1270  CD  LYS B 312      51.727  10.195 136.213  1.00 15.91      A    C  
ANISOU 1270  CD  LYS B 312     1797   2463   1786   -393   -204    327  A    C  
ATOM   1271  CE  LYS B 312      52.450   9.405 137.285  1.00 14.90      A    C  
ANISOU 1271  CE  LYS B 312     1779   2256   1626   -362   -169    313  A    C  
ATOM   1272  NZ  LYS B 312      53.174   8.234 136.717  1.00 17.38      A    N1+
ANISOU 1272  NZ  LYS B 312     2063   2544   1995   -435   -151    256  A    N1+
ATOM   1273  N   ALA B 313      50.470  14.869 133.886  1.00 19.45      A    N  
ANISOU 1273  N   ALA B 313     2016   3110   2265   -328   -181    563  A    N  
ATOM   1274  CA  ALA B 313      50.083  15.586 132.678  1.00 18.41      A    C  
ANISOU 1274  CA  ALA B 313     1823   3061   2111   -325   -174    622  A    C  
ATOM   1275  C   ALA B 313      51.256  15.600 131.708  1.00 19.49      A    C  
ANISOU 1275  C   ALA B 313     1967   3192   2246   -336   -180    630  A    C  
ATOM   1276  O   ALA B 313      52.330  15.064 131.991  1.00 18.85      A    O  
ANISOU 1276  O   ALA B 313     1938   3044   2181   -346   -189    590  A    O  
ATOM   1277  CB  ALA B 313      49.619  17.008 133.008  1.00 19.45      A    C  
ANISOU 1277  CB  ALA B 313     1911   3207   2274   -270   -151    678  A    C  
ATOM   1278  N   THR B 314      51.032  16.208 130.548  1.00 25.98      A    N  
ANISOU 1278  N   THR B 314     2737   4089   3046   -332   -175    683  A    N  
ATOM   1279  CA  THR B 314      52.064  16.397 129.542  1.00 30.12      A    C  
ANISOU 1279  CA  THR B 314     3257   4618   3569   -336   -178    701  A    C  
ATOM   1280  C   THR B 314      52.462  17.866 129.522  1.00 31.53      A    C  
ANISOU 1280  C   THR B 314     3401   4783   3794   -273   -154    757  A    C  
ATOM   1281  O   THR B 314      51.612  18.754 129.657  1.00 33.11      A    O  
ANISOU 1281  O   THR B 314     3560   5018   4000   -237   -135    799  A    O  
ATOM   1282  CB  THR B 314      51.576  15.961 128.156  1.00 33.58      A    C  
ANISOU 1282  CB  THR B 314     3659   5154   3944   -379   -186    719  A    C  
ATOM   1283  CG2 THR B 314      50.993  14.557 128.215  1.00 35.30      A    C  
ANISOU 1283  CG2 THR B 314     3907   5388   4119   -440   -201    663  A    C  
ATOM   1284  OG1 THR B 314      50.562  16.864 127.707  1.00 41.61      A    O  
ANISOU 1284  OG1 THR B 314     4609   6251   4948   -351   -171    778  A    O  
ATOM   1285  N   PHE B 315      53.751  18.118 129.340  1.00 29.29      A    N  
ANISOU 1285  N   PHE B 315     3137   4448   3543   -260   -153    758  A    N  
ATOM   1286  CA  PHE B 315      54.326  19.437 129.551  1.00 30.92      A    C  
ANISOU 1286  CA  PHE B 315     3326   4615   3807   -200   -126    797  A    C  
ATOM   1287  C   PHE B 315      55.043  19.894 128.291  1.00 36.38      A    C  
ANISOU 1287  C   PHE B 315     3989   5338   4494   -191   -120    839  A    C  
ATOM   1288  O   PHE B 315      55.771  19.118 127.661  1.00 41.25      A    O  
ANISOU 1288  O   PHE B 315     4626   5957   5091   -229   -140    820  A    O  
ATOM   1289  CB  PHE B 315      55.301  19.425 130.745  1.00 25.16      A    C  
ANISOU 1289  CB  PHE B 315     2647   3780   3133   -184   -125    755  A    C  
ATOM   1290  CG  PHE B 315      54.626  19.565 132.085  1.00 20.18      A    C  
ANISOU 1290  CG  PHE B 315     2031   3114   2522   -168   -117    732  A    C  
ATOM   1291  CD1 PHE B 315      54.167  18.449 132.767  1.00 18.05      A    C  
ANISOU 1291  CD1 PHE B 315     1797   2834   2229   -204   -138    680  A    C  
ATOM   1292  CD2 PHE B 315      54.443  20.816 132.657  1.00 17.05      A    C  
ANISOU 1292  CD2 PHE B 315     1614   2698   2168   -116    -86    762  A    C  
ATOM   1293  CE1 PHE B 315      53.541  18.580 133.997  1.00 18.91      A    C  
ANISOU 1293  CE1 PHE B 315     1916   2913   2354   -187   -131    661  A    C  
ATOM   1294  CE2 PHE B 315      53.818  20.953 133.879  1.00 15.51      A    C  
ANISOU 1294  CE2 PHE B 315     1430   2474   1987   -104    -78    742  A    C  
ATOM   1295  CZ  PHE B 315      53.366  19.836 134.552  1.00 16.11      A    C  
ANISOU 1295  CZ  PHE B 315     1539   2542   2041   -138   -101    693  A    C  
ATOM   1296  N   ILE B 316      54.853  21.161 127.939  1.00 33.74      A    N  
ANISOU 1296  N   ILE B 316     3612   5027   4181   -140    -91    896  A    N  
ATOM   1297  CA  ILE B 316      55.565  21.788 126.833  1.00 32.78      A    C  
ANISOU 1297  CA  ILE B 316     3462   4926   4065   -119    -77    941  A    C  
ATOM   1298  C   ILE B 316      56.300  22.998 127.389  1.00 28.86      A    C  
ANISOU 1298  C   ILE B 316     2971   4356   3638    -60    -42    958  A    C  
ATOM   1299  O   ILE B 316      55.676  23.983 127.811  1.00 28.06      A    O  
ANISOU 1299  O   ILE B 316     2850   4257   3556    -19    -14    986  A    O  
ATOM   1300  CB  ILE B 316      54.622  22.173 125.682  1.00 34.49      A    C  
ANISOU 1300  CB  ILE B 316     3620   5253   4233   -114    -71    996  A    C  
ATOM   1301  CG1 ILE B 316      54.457  20.988 124.727  1.00 34.78      A    C  
ANISOU 1301  CG1 ILE B 316     3652   5361   4203   -179   -104    979  A    C  
ATOM   1302  CG2 ILE B 316      55.150  23.364 124.895  1.00 32.87      A    C  
ANISOU 1302  CG2 ILE B 316     3381   5056   4052    -63    -41   1054  A    C  
ATOM   1303  CD1 ILE B 316      53.413  21.205 123.643  1.00 35.53      A    C  
ANISOU 1303  CD1 ILE B 316     3686   5573   4240   -184   -102   1026  A    C  
ATOM   1304  N   ILE B 317      57.626  22.911 127.414  1.00 29.27      A    N  
ANISOU 1304  N   ILE B 317     3053   4342   3728    -59    -43    938  A    N  
ATOM   1305  CA  ILE B 317      58.489  23.984 127.887  1.00 31.21      A    C  
ANISOU 1305  CA  ILE B 317     3314   4510   4035    -12     -9    942  A    C  
ATOM   1306  C   ILE B 317      58.989  24.769 126.683  1.00 38.25      A    C  
ANISOU 1306  C   ILE B 317     4184   5422   4925     15     14    989  A    C  
ATOM   1307  O   ILE B 317      59.438  24.182 125.689  1.00 45.21      A    O  
ANISOU 1307  O   ILE B 317     5080   6325   5773    -10     -2    987  A    O  
ATOM   1308  CB  ILE B 317      59.666  23.435 128.709  1.00 30.40      A    C  
ANISOU 1308  CB  ILE B 317     3278   4309   3965    -27    -18    877  A    C  
ATOM   1309  CG1 ILE B 317      59.218  22.269 129.594  1.00 27.30      A    C  
ANISOU 1309  CG1 ILE B 317     2910   3908   3553    -67    -51    826  A    C  
ATOM   1310  CG2 ILE B 317      60.259  24.541 129.551  1.00 29.09      A    C  
ANISOU 1310  CG2 ILE B 317     3118   4074   3862     15     15    874  A    C  
ATOM   1311  CD1 ILE B 317      58.401  22.687 130.792  1.00 24.97      A    C  
ANISOU 1311  CD1 ILE B 317     2605   3602   3280    -49    -41    821  A    C  
ATOM   1312  N   LYS B 318      58.895  26.095 126.767  1.00 34.75      A    N  
ANISOU 1312  N   LYS B 318     3711   4974   4517     65     52   1032  A    N  
ATOM   1313  CA  LYS B 318      59.454  27.013 125.778  1.00 33.83      A    C  
ANISOU 1313  CA  LYS B 318     3577   4867   4412     97     80   1077  A    C  
ATOM   1314  C   LYS B 318      60.306  28.019 126.537  1.00 34.01      A    C  
ANISOU 1314  C   LYS B 318     3622   4803   4498    131    114   1067  A    C  
ATOM   1315  O   LYS B 318      59.771  28.817 127.312  1.00 31.82      A    O  
ANISOU 1315  O   LYS B 318     3330   4516   4245    159    139   1081  A    O  
ATOM   1316  CB  LYS B 318      58.343  27.721 124.995  1.00 33.89      A    C  
ANISOU 1316  CB  LYS B 318     3517   4972   4390    125     97   1148  A    C  
ATOM   1317  CG  LYS B 318      58.106  27.141 123.626  1.00 33.23      A    C  
ANISOU 1317  CG  LYS B 318     3407   4973   4245    101     75   1172  A    C  
ATOM   1318  CD  LYS B 318      56.827  27.604 122.926  1.00 33.22      A    C  
ANISOU 1318  CD  LYS B 318     3338   5082   4201    119     84   1233  A    C  
ATOM   1319  CE  LYS B 318      56.525  29.078 123.104  1.00 34.28      A    C  
ANISOU 1319  CE  LYS B 318     3452   5206   4366    179    130   1280  A    C  
ATOM   1320  NZ  LYS B 318      55.266  29.445 122.382  1.00 33.43      A    N1+
ANISOU 1320  NZ  LYS B 318     3291   5203   4208    195    136   1334  A    N1+
ATOM   1321  N   ILE B 319      61.624  27.984 126.358  1.00 30.61      A    N  
ANISOU 1321  N   ILE B 319     3228   4311   4093    127    115   1042  A    N  
ATOM   1322  CA  ILE B 319      62.504  28.847 127.139  1.00 29.35      A    C  
ANISOU 1322  CA  ILE B 319     3090   4072   3990    150    143   1025  A    C  
ATOM   1323  C   ILE B 319      63.232  29.804 126.206  1.00 35.89      A    C  
ANISOU 1323  C   ILE B 319     3903   4898   4836    179    172   1068  A    C  
ATOM   1324  O   ILE B 319      63.796  29.384 125.187  1.00 39.11      A    O  
ANISOU 1324  O   ILE B 319     4315   5322   5225    168    161   1074  A    O  
ATOM   1325  CB  ILE B 319      63.495  28.043 127.991  1.00 25.29      A    C  
ANISOU 1325  CB  ILE B 319     2628   3484   3496    120    122    954  A    C  
ATOM   1326  CG1 ILE B 319      62.805  26.822 128.584  1.00 22.20      A    C  
ANISOU 1326  CG1 ILE B 319     2253   3106   3074     85     87    915  A    C  
ATOM   1327  CG2 ILE B 319      64.011  28.902 129.124  1.00 27.01      A    C  
ANISOU 1327  CG2 ILE B 319     2861   3637   3765    138    147    934  A    C  
ATOM   1328  CD1 ILE B 319      63.712  25.994 129.440  1.00 17.45      A    C  
ANISOU 1328  CD1 ILE B 319     1702   2439   2489     59     67    846  A    C  
ATOM   1329  N   ILE B 320      63.238  31.085 126.582  1.00 35.24      A    N  
ANISOU 1329  N   ILE B 320     3808   4794   4790    215    210   1095  A    N  
ATOM   1330  CA  ILE B 320      63.888  32.151 125.829  1.00 33.87      A    C  
ANISOU 1330  CA  ILE B 320     3618   4613   4637    246    242   1138  A    C  
ATOM   1331  C   ILE B 320      65.251  32.402 126.455  1.00 32.50      A    C  
ANISOU 1331  C   ILE B 320     3483   4354   4510    239    249   1096  A    C  
ATOM   1332  O   ILE B 320      65.349  32.628 127.668  1.00 31.59      A    O  
ANISOU 1332  O   ILE B 320     3391   4190   4422    235    253   1062  A    O  
ATOM   1333  CB  ILE B 320      63.035  33.430 125.833  1.00 37.18      A    C  
ANISOU 1333  CB  ILE B 320     4002   5061   5063    289    281   1197  A    C  
ATOM   1334  CG1 ILE B 320      61.724  33.198 125.074  1.00 37.00      A    C  
ANISOU 1334  CG1 ILE B 320     3932   5137   4991    297    275   1244  A    C  
ATOM   1335  CG2 ILE B 320      63.821  34.584 125.240  1.00 41.61      A    C  
ANISOU 1335  CG2 ILE B 320     4555   5600   5654    319    316   1235  A    C  
ATOM   1336  CD1 ILE B 320      60.955  34.458 124.731  1.00 35.76      A    C  
ANISOU 1336  CD1 ILE B 320     3732   5023   4833    346    316   1315  A    C  
ATOM   1337  N   ARG B 321      66.301  32.393 125.636  1.00 31.65      A    N  
ANISOU 1337  N   ARG B 321     3381   4234   4411    237    251   1100  A    N  
ATOM   1338  CA  ARG B 321      67.656  32.463 126.162  1.00 30.08      A    C  
ANISOU 1338  CA  ARG B 321     3214   3963   4251    226    253   1059  A    C  
ATOM   1339  C   ARG B 321      68.564  33.315 125.289  1.00 31.60      A    C  
ANISOU 1339  C   ARG B 321     3394   4146   4467    248    279   1096  A    C  
ATOM   1340  O   ARG B 321      68.221  33.698 124.167  1.00 31.32      A    O  
ANISOU 1340  O   ARG B 321     3328   4160   4413    269    292   1151  A    O  
ATOM   1341  CB  ARG B 321      68.270  31.072 126.286  1.00 29.92      A    C  
ANISOU 1341  CB  ARG B 321     3228   3925   4217    189    217   1001  A    C  
ATOM   1342  CG  ARG B 321      68.532  30.422 124.943  1.00 27.92      A    C  
ANISOU 1342  CG  ARG B 321     2970   3707   3929    181    205   1019  A    C  
ATOM   1343  CD  ARG B 321      69.803  29.615 124.996  1.00 24.68      A    C  
ANISOU 1343  CD  ARG B 321     2597   3251   3528    157    190    971  A    C  
ATOM   1344  NE  ARG B 321      69.894  28.625 123.928  1.00 26.26      A    N  
ANISOU 1344  NE  ARG B 321     2810   3482   3684    139    170    974  A    N  
ATOM   1345  CZ  ARG B 321      70.612  28.778 122.820  1.00 25.81      A    C  
ANISOU 1345  CZ  ARG B 321     2749   3434   3624    147    181   1001  A    C  
ATOM   1346  NH1 ARG B 321      71.308  29.890 122.625  1.00 24.27      A    N1+
ANISOU 1346  NH1 ARG B 321     2534   3219   3470    175    211   1029  A    N1+
ATOM   1347  NH2 ARG B 321      70.635  27.815 121.907  1.00 25.97      A    N  
ANISOU 1347  NH2 ARG B 321     2788   3483   3598    125    163   1000  A    N  
ATOM   1348  N   ASP B 322      69.739  33.610 125.844  1.00 33.64      A    N  
ANISOU 1348  N   ASP B 322     3675   4344   4764    242    285   1065  A    N  
ATOM   1349  CA  ASP B 322      70.827  34.255 125.128  1.00 34.62      A    C  
ANISOU 1349  CA  ASP B 322     3792   4449   4913    255    306   1089  A    C  
ATOM   1350  C   ASP B 322      71.648  33.184 124.426  1.00 37.01      A    C  
ANISOU 1350  C   ASP B 322     4109   4754   5200    233    284   1065  A    C  
ATOM   1351  O   ASP B 322      71.716  32.038 124.876  1.00 37.36      A    O  
ANISOU 1351  O   ASP B 322     4180   4789   5228    205    255   1015  A    O  
ATOM   1352  CB  ASP B 322      71.724  35.047 126.083  1.00 33.68      A    C  
ANISOU 1352  CB  ASP B 322     3689   4267   4842    255    320   1067  A    C  
ATOM   1353  CG  ASP B 322      71.245  36.466 126.301  1.00 32.39      A    C  
ANISOU 1353  CG  ASP B 322     3511   4098   4699    285    353   1112  A    C  
ATOM   1354  OD1 ASP B 322      71.182  37.227 125.313  1.00 34.08      A    O  
ANISOU 1354  OD1 ASP B 322     3698   4336   4914    313    378   1169  A    O  
ATOM   1355  OD2 ASP B 322      70.942  36.823 127.459  1.00 30.87      A    O1-
ANISOU 1355  OD2 ASP B 322     3335   3875   4519    282    354   1090  A    O1-
ATOM   1356  N   GLU B 323      72.284  33.573 123.319  1.00 41.61      A    N  
ANISOU 1356  N   GLU B 323     4675   5347   5787    248    300   1103  A    N  
ATOM   1357  CA  GLU B 323      72.976  32.600 122.479  1.00 45.65      A    C  
ANISOU 1357  CA  GLU B 323     5200   5866   6277    232    283   1090  A    C  
ATOM   1358  C   GLU B 323      74.122  31.914 123.218  1.00 44.78      A    C  
ANISOU 1358  C   GLU B 323     5124   5701   6187    207    269   1028  A    C  
ATOM   1359  O   GLU B 323      74.418  30.743 122.952  1.00 42.27      A    O  
ANISOU 1359  O   GLU B 323     4831   5385   5843    185    247    997  A    O  
ATOM   1360  CB  GLU B 323      73.485  33.288 121.212  1.00 49.99      A    C  
ANISOU 1360  CB  GLU B 323     5726   6436   6833    256    307   1145  A    C  
ATOM   1361  CG  GLU B 323      74.531  32.516 120.420  1.00 54.38      A    C  
ANISOU 1361  CG  GLU B 323     6300   6985   7379    243    298   1132  A    C  
ATOM   1362  CD  GLU B 323      75.944  32.970 120.728  1.00 57.07      A    C  
ANISOU 1362  CD  GLU B 323     6646   7269   7768    244    314   1116  A    C  
ATOM   1363  OE1 GLU B 323      76.112  34.139 121.138  1.00 58.67      A    O  
ANISOU 1363  OE1 GLU B 323     6831   7451   8009    262    338   1136  A    O  
ATOM   1364  OE2 GLU B 323      76.881  32.158 120.561  1.00 57.41      A    O1-
ANISOU 1364  OE2 GLU B 323     6712   7292   7809    227    303   1085  A    O1-
ATOM   1365  N   GLN B 324      74.757  32.608 124.166  1.00 47.08      A    N  
ANISOU 1365  N   GLN B 324     5418   5946   6522    209    281   1010  A    N  
ATOM   1366  CA  GLN B 324      75.886  32.024 124.881  1.00 48.49      A    C  
ANISOU 1366  CA  GLN B 324     5622   6082   6720    187    268    956  A    C  
ATOM   1367  C   GLN B 324      75.454  30.847 125.750  1.00 45.75      A    C  
ANISOU 1367  C   GLN B 324     5303   5731   6349    161    237    900  A    C  
ATOM   1368  O   GLN B 324      76.203  29.878 125.902  1.00 45.31      A    O  
ANISOU 1368  O   GLN B 324     5271   5658   6287    142    221    859  A    O  
ATOM   1369  CB  GLN B 324      76.546  33.081 125.763  1.00 51.60      A    C  
ANISOU 1369  CB  GLN B 324     6011   6434   7161    193    284    952  A    C  
ATOM   1370  CG  GLN B 324      77.167  34.255 125.038  1.00 54.40      A    C  
ANISOU 1370  CG  GLN B 324     6342   6781   7546    216    314   1002  A    C  
ATOM   1371  CD  GLN B 324      77.380  35.438 125.974  1.00 57.90      A    C  
ANISOU 1371  CD  GLN B 324     6784   7188   8028    222    329   1006  A    C  
ATOM   1372  NE2 GLN B 324      76.779  35.373 127.165  1.00 56.73      A    N  
ANISOU 1372  NE2 GLN B 324     6651   7027   7877    212    316    974  A    N  
ATOM   1373  OE1 GLN B 324      78.059  36.406 125.625  1.00 63.39      A    O  
ANISOU 1373  OE1 GLN B 324     7466   7867   8754    237    351   1039  A    O  
ATOM   1374  N   TYR B 325      74.253  30.918 126.311  1.00 45.00      A    N  
ANISOU 1374  N   TYR B 325     5205   5653   6240    161    230    900  A    N  
ATOM   1375  CA  TYR B 325      73.709  29.827 127.103  1.00 42.60      A    C  
ANISOU 1375  CA  TYR B 325     4926   5350   5911    138    202    853  A    C  
ATOM   1376  C   TYR B 325      73.130  28.712 126.239  1.00 39.87      A    C  
ANISOU 1376  C   TYR B 325     4591   5041   5516    124    181    855  A    C  
ATOM   1377  O   TYR B 325      72.766  28.917 125.077  1.00 41.28      A    O  
ANISOU 1377  O   TYR B 325     4753   5258   5675    136    189    901  A    O  
ATOM   1378  CB  TYR B 325      72.606  30.362 128.017  1.00 44.85      A    C  
ANISOU 1378  CB  TYR B 325     5203   5640   6199    143    204    856  A    C  
ATOM   1379  CG  TYR B 325      73.057  31.427 128.993  1.00 48.08      A    C  
ANISOU 1379  CG  TYR B 325     5608   6010   6649    152    221    851  A    C  
ATOM   1380  CD1 TYR B 325      73.632  31.084 130.209  1.00 49.63      A    C  
ANISOU 1380  CD1 TYR B 325     5826   6172   6860    134    206    799  A    C  
ATOM   1381  CD2 TYR B 325      72.915  32.778 128.691  1.00 49.50      A    C  
ANISOU 1381  CD2 TYR B 325     5767   6190   6851    178    251    901  A    C  
ATOM   1382  CE1 TYR B 325      74.039  32.054 131.104  1.00 47.94      A    C  
ANISOU 1382  CE1 TYR B 325     5613   5924   6679    139    218    795  A    C  
ATOM   1383  CE2 TYR B 325      73.321  33.756 129.577  1.00 50.34      A    C  
ANISOU 1383  CE2 TYR B 325     5878   6258   6992    184    265    897  A    C  
ATOM   1384  CZ  TYR B 325      73.885  33.388 130.783  1.00 49.04      A    C  
ANISOU 1384  CZ  TYR B 325     5735   6059   6838    163    247    844  A    C  
ATOM   1385  OH  TYR B 325      74.299  34.349 131.678  1.00 48.49      A    O  
ANISOU 1385  OH  TYR B 325     5673   5952   6800    166    257    840  A    O  
ATOM   1386  N   THR B 326      73.085  27.512 126.818  1.00 37.61      A    N  
ANISOU 1386  N   THR B 326     4337   4745   5208     98    154    804  A    N  
ATOM   1387  CA  THR B 326      72.347  26.370 126.287  1.00 36.79      A    C  
ANISOU 1387  CA  THR B 326     4253   4673   5053     77    131    798  A    C  
ATOM   1388  C   THR B 326      71.250  26.058 127.297  1.00 32.41      A    C  
ANISOU 1388  C   THR B 326     3701   4127   4486     66    113    775  A    C  
ATOM   1389  O   THR B 326      71.537  25.846 128.481  1.00 29.20      A    O  
ANISOU 1389  O   THR B 326     3310   3687   4098     59    106    731  A    O  
ATOM   1390  CB  THR B 326      73.247  25.157 126.041  1.00 39.61      A    C  
ANISOU 1390  CB  THR B 326     4652   5008   5390     54    118    758  A    C  
ATOM   1391  CG2 THR B 326      73.941  25.285 124.694  1.00 40.71      A    C  
ANISOU 1391  CG2 THR B 326     4789   5157   5522     61    133    792  A    C  
ATOM   1392  OG1 THR B 326      74.233  25.069 127.074  1.00 46.15      A    O  
ANISOU 1392  OG1 THR B 326     5492   5791   6251     52    119    714  A    O  
ATOM   1393  N   ALA B 327      70.004  26.055 126.846  1.00 29.88      A    N  
ANISOU 1393  N   ALA B 327     3363   3856   4135     66    106    808  A    N  
ATOM   1394  CA  ALA B 327      68.877  25.710 127.701  1.00 28.71      A    C  
ANISOU 1394  CA  ALA B 327     3215   3723   3972     55     89    791  A    C  
ATOM   1395  C   ALA B 327      68.481  24.247 127.524  1.00 30.37      A    C  
ANISOU 1395  C   ALA B 327     3458   3950   4132     19     57    762  A    C  
ATOM   1396  O   ALA B 327      68.167  23.810 126.410  1.00 34.58      A    O  
ANISOU 1396  O   ALA B 327     3991   4525   4623      5     50    787  A    O  
ATOM   1397  CB  ALA B 327      67.691  26.620 127.406  1.00 31.94      A    C  
ANISOU 1397  CB  ALA B 327     3579   4181   4377     78    103    847  A    C  
ATOM   1398  N   LEU B 328      68.542  23.486 128.612  1.00 26.34      A    N  
ANISOU 1398  N   LEU B 328     2976   3409   3622      1     40    708  A    N  
ATOM   1399  CA  LEU B 328      68.118  22.097 128.637  1.00 24.00      A    C  
ANISOU 1399  CA  LEU B 328     2716   3124   3279    -36     13    676  A    C  
ATOM   1400  C   LEU B 328      66.815  21.985 129.418  1.00 21.60      A    C  
ANISOU 1400  C   LEU B 328     2396   2847   2964    -43     -3    673  A    C  
ATOM   1401  O   LEU B 328      66.486  22.842 130.246  1.00 17.27      A    O  
ANISOU 1401  O   LEU B 328     1821   2289   2450    -20      8    680  A    O  
ATOM   1402  CB  LEU B 328      69.186  21.195 129.267  1.00 21.32      A    C  
ANISOU 1402  CB  LEU B 328     2424   2733   2944    -51      7    617  A    C  
ATOM   1403  CG  LEU B 328      70.497  21.085 128.495  1.00 23.04      A    C  
ANISOU 1403  CG  LEU B 328     2662   2927   3167    -49     23    615  A    C  
ATOM   1404  CD1 LEU B 328      71.511  20.260 129.271  1.00 26.44      A    C  
ANISOU 1404  CD1 LEU B 328     3131   3311   3603    -58     21    559  A    C  
ATOM   1405  CD2 LEU B 328      70.255  20.496 127.117  1.00 24.88      A    C  
ANISOU 1405  CD2 LEU B 328     2910   3193   3350    -72     21    638  A    C  
ATOM   1406  N   SER B 329      66.068  20.928 129.119  1.00 23.35      A    N  
ANISOU 1406  N   SER B 329     2634   3102   3134    -77    -27    664  A    N  
ATOM   1407  CA  SER B 329      64.826  20.622 129.812  1.00 26.53      A    C  
ANISOU 1407  CA  SER B 329     3023   3535   3520    -90    -47    659  A    C  
ATOM   1408  C   SER B 329      64.629  19.112 129.760  1.00 26.42      A    C  
ANISOU 1408  C   SER B 329     3052   3530   3455   -138    -72    620  A    C  
ATOM   1409  O   SER B 329      65.544  18.365 129.404  1.00 28.09      A    O  
ANISOU 1409  O   SER B 329     3309   3713   3652   -156    -69    590  A    O  
ATOM   1410  CB  SER B 329      63.644  21.388 129.205  1.00 32.83      A    C  
ANISOU 1410  CB  SER B 329     3764   4403   4306    -77    -41    720  A    C  
ATOM   1411  OG  SER B 329      62.420  20.971 129.789  1.00 37.19      A    O  
ANISOU 1411  OG  SER B 329     4301   4994   4837    -95    -61    716  A    O  
ATOM   1412  N   ASN B 330      63.421  18.659 130.101  1.00 25.71      A    N  
ANISOU 1412  N   ASN B 330     2948   3483   3337   -160    -94    619  A    N  
ATOM   1413  CA  ASN B 330      63.166  17.222 130.175  1.00 26.93      A    C  
ANISOU 1413  CA  ASN B 330     3142   3648   3442   -209   -118    577  A    C  
ATOM   1414  C   ASN B 330      63.237  16.569 128.797  1.00 32.96      A    C  
ANISOU 1414  C   ASN B 330     3918   4453   4152   -247   -119    586  A    C  
ATOM   1415  O   ASN B 330      63.816  15.486 128.644  1.00 32.49      A    O  
ANISOU 1415  O   ASN B 330     3910   4369   4064   -280   -119    544  A    O  
ATOM   1416  CB  ASN B 330      61.794  16.955 130.805  1.00 21.98      A    C  
ANISOU 1416  CB  ASN B 330     2488   3067   2796   -227   -143    578  A    C  
ATOM   1417  CG  ASN B 330      61.620  17.637 132.152  1.00 17.49      A    C  
ANISOU 1417  CG  ASN B 330     1904   2463   2279   -191   -138    571  A    C  
ATOM   1418  ND2 ASN B 330      61.714  16.856 133.221  1.00 16.96      A    N  
ANISOU 1418  ND2 ASN B 330     1873   2361   2211   -203   -153    521  A    N  
ATOM   1419  OD1 ASN B 330      61.398  18.847 132.230  1.00 14.85      A    O  
ANISOU 1419  OD1 ASN B 330     1527   2134   1981   -153   -118    610  A    O  
ATOM   1420  N   MET B 331      62.663  17.211 127.790  1.00 35.11      A    N  
ANISOU 1420  N   MET B 331     4144   4791   4407   -242   -115    640  A    N  
ATOM   1421  CA  MET B 331      62.499  16.635 126.467  1.00 34.86      A    C  
ANISOU 1421  CA  MET B 331     4111   4817   4315   -282   -118    652  A    C  
ATOM   1422  C   MET B 331      63.486  17.217 125.463  1.00 33.25      A    C  
ANISOU 1422  C   MET B 331     3913   4597   4123   -258    -92    680  A    C  
ATOM   1423  O   MET B 331      64.098  18.261 125.704  1.00 35.82      A    O  
ANISOU 1423  O   MET B 331     4226   4881   4503   -209    -73    701  A    O  
ATOM   1424  CB  MET B 331      61.066  16.872 125.988  1.00 39.60      A    C  
ANISOU 1424  CB  MET B 331     4647   5522   4879   -296   -134    694  A    C  
ATOM   1425  CG  MET B 331      60.016  16.229 126.885  1.00 42.51      A    C  
ANISOU 1425  CG  MET B 331     5004   5917   5230   -326   -162    668  A    C  
ATOM   1426  SD  MET B 331      59.979  14.425 126.742  1.00 40.89      A    S  
ANISOU 1426  SD  MET B 331     4852   5725   4961   -408   -186    601  A    S  
ATOM   1427  CE  MET B 331      59.956  14.235 124.962  1.00 40.22      A    C  
ANISOU 1427  CE  MET B 331     4748   5719   4816   -444   -179    627  A    C  
ATOM   1428  N   PRO B 332      63.680  16.545 124.328  1.00 34.49      A    N  
ANISOU 1428  N   PRO B 332     4088   4788   4229   -296    -88    678  A    N  
ATOM   1429  CA  PRO B 332      64.583  17.076 123.300  1.00 35.56      A    C  
ANISOU 1429  CA  PRO B 332     4228   4913   4371   -274    -63    707  A    C  
ATOM   1430  C   PRO B 332      64.003  18.308 122.626  1.00 35.69      A    C  
ANISOU 1430  C   PRO B 332     4176   4992   4391   -238    -59    776  A    C  
ATOM   1431  O   PRO B 332      62.784  18.483 122.531  1.00 37.19      A    O  
ANISOU 1431  O   PRO B 332     4315   5259   4555   -245    -75    804  A    O  
ATOM   1432  CB  PRO B 332      64.722  15.916 122.304  1.00 34.91      A    C  
ANISOU 1432  CB  PRO B 332     4179   4863   4224   -331    -61    683  A    C  
ATOM   1433  CG  PRO B 332      64.263  14.703 123.063  1.00 32.60      A    C  
ANISOU 1433  CG  PRO B 332     3915   4564   3906   -378    -81    626  A    C  
ATOM   1434  CD  PRO B 332      63.187  15.208 123.965  1.00 33.20      A    C  
ANISOU 1434  CD  PRO B 332     3945   4668   4000   -362   -105    641  A    C  
ATOM   1435  N   LYS B 333      64.904  19.142 122.122  1.00 37.96      A    N  
ANISOU 1435  N   LYS B 333     4461   5250   4711   -200    -35    805  A    N  
ATOM   1436  CA  LYS B 333      64.525  20.412 121.526  1.00 44.46      A    C  
ANISOU 1436  CA  LYS B 333     5223   6122   5548   -156    -24    871  A    C  
ATOM   1437  C   LYS B 333      63.897  20.176 120.151  1.00 47.14      A    C  
ANISOU 1437  C   LYS B 333     5533   6559   5817   -183    -30    905  A    C  
ATOM   1438  O   LYS B 333      64.424  19.411 119.338  1.00 46.06      A    O  
ANISOU 1438  O   LYS B 333     5434   6427   5640   -217    -26    887  A    O  
ATOM   1439  CB  LYS B 333      65.780  21.290 121.432  1.00 44.75      A    C  
ANISOU 1439  CB  LYS B 333     5268   6094   5642   -112      3    884  A    C  
ATOM   1440  CG  LYS B 333      65.633  22.648 120.777  1.00 47.59      A    C  
ANISOU 1440  CG  LYS B 333     5570   6491   6022    -64     22    951  A    C  
ATOM   1441  CD  LYS B 333      65.863  22.578 119.273  1.00 49.47      A    C  
ANISOU 1441  CD  LYS B 333     5802   6781   6214    -73     29    985  A    C  
ATOM   1442  CE  LYS B 333      67.131  21.864 118.844  1.00 50.78      A    C  
ANISOU 1442  CE  LYS B 333     6029   6893   6373    -95     39    951  A    C  
ATOM   1443  NZ  LYS B 333      67.186  21.930 117.354  1.00 51.24      A    N1+
ANISOU 1443  NZ  LYS B 333     6073   7014   6384   -101     47    991  A    N1+
ATOM   1444  N   LYS B 334      62.790  20.875 119.870  1.00 44.96      A    N  
ANISOU 1444  N   LYS B 334     5189   6366   5527   -164    -35    956  A    N  
ATOM   1445  CA  LYS B 334      62.152  20.765 118.557  1.00 44.86      A    C  
ANISOU 1445  CA  LYS B 334     5138   6458   5447   -185    -40    992  A    C  
ATOM   1446  C   LYS B 334      62.845  21.667 117.540  1.00 47.40      A    C  
ANISOU 1446  C   LYS B 334     5444   6786   5781   -145    -16   1041  A    C  
ATOM   1447  O   LYS B 334      63.266  21.199 116.476  1.00 47.71      A    O  
ANISOU 1447  O   LYS B 334     5502   6851   5774   -171    -12   1041  A    O  
ATOM   1448  CB  LYS B 334      60.660  21.096 118.661  1.00 43.68      A    C  
ANISOU 1448  CB  LYS B 334     4917   6404   5276   -182    -55   1027  A    C  
ATOM   1449  CG  LYS B 334      59.780  20.331 117.666  1.00 41.09      A    C  
ANISOU 1449  CG  LYS B 334     4559   6191   4863   -236    -75   1031  A    C  
ATOM   1450  CD  LYS B 334      58.417  20.997 117.444  1.00 37.72      A    C  
ANISOU 1450  CD  LYS B 334     4043   5872   4416   -217    -80   1085  A    C  
ATOM   1451  CE  LYS B 334      57.561  20.228 116.428  1.00 36.48      A    C  
ANISOU 1451  CE  LYS B 334     3851   5836   4173   -276   -100   1087  A    C  
ATOM   1452  NZ  LYS B 334      56.738  19.160 117.061  1.00 33.60      A    N1+
ANISOU 1452  NZ  LYS B 334     3487   5501   3778   -337   -128   1039  A    N1+
ATOM   1453  N   SER B 335      62.945  22.962 117.839  1.00 50.13      A    N  
ANISOU 1453  N   SER B 335     5753   7109   6185    -84      4   1083  A    N  
ATOM   1454  CA  SER B 335      63.893  23.854 117.176  1.00 51.07      A    C  
ANISOU 1454  CA  SER B 335     5868   7201   6336    -42     32   1119  A    C  
ATOM   1455  C   SER B 335      63.893  25.177 117.925  1.00 48.77      A    C  
ANISOU 1455  C   SER B 335     5543   6871   6117     18     55   1148  A    C  
ATOM   1456  O   SER B 335      63.058  25.426 118.797  1.00 48.87      A    O  
ANISOU 1456  O   SER B 335     5531   6892   6146     28     52   1148  A    O  
ATOM   1457  CB  SER B 335      63.637  24.090 115.692  1.00 55.07      A    C  
ANISOU 1457  CB  SER B 335     6336   7798   6788    -40     36   1170  A    C  
ATOM   1458  OG  SER B 335      64.815  24.652 115.128  1.00 56.18      A    O  
ANISOU 1458  OG  SER B 335     6493   7892   6960    -11     60   1188  A    O  
ATOM   1459  N   SER B 336      64.837  26.026 117.545  1.00 48.76      A    N  
ANISOU 1459  N   SER B 336     5540   6831   6156     55     82   1173  A    N  
ATOM   1460  CA  SER B 336      65.194  27.256 118.233  1.00 48.29      A    C  
ANISOU 1460  CA  SER B 336     5462   6717   6170    106    112   1190  A    C  
ATOM   1461  C   SER B 336      65.243  28.343 117.177  1.00 43.75      A    C  
ANISOU 1461  C   SER B 336     4839   6187   5597    148    139   1258  A    C  
ATOM   1462  O   SER B 336      65.864  28.159 116.124  1.00 40.89      A    O  
ANISOU 1462  O   SER B 336     4486   5841   5211    141    141   1272  A    O  
ATOM   1463  CB  SER B 336      66.547  27.139 118.936  1.00 51.89      A    C  
ANISOU 1463  CB  SER B 336     5969   7067   6679    104    121   1141  A    C  
ATOM   1464  OG  SER B 336      67.449  26.363 118.166  1.00 59.23      A    O  
ANISOU 1464  OG  SER B 336     6939   7982   7582     78    114   1122  A    O  
ATOM   1465  N   VAL B 337      64.576  29.459 117.437  1.00 43.57      A    N  
ANISOU 1465  N   VAL B 337     4767   6187   5600    189    163   1302  A    N  
ATOM   1466  CA  VAL B 337      64.463  30.531 116.459  1.00 43.66      A    C  
ANISOU 1466  CA  VAL B 337     4728   6250   5611    232    192   1372  A    C  
ATOM   1467  C   VAL B 337      64.990  31.821 117.068  1.00 46.13      A    C  
ANISOU 1467  C   VAL B 337     5035   6498   5996    276    233   1388  A    C  
ATOM   1468  O   VAL B 337      64.688  32.150 118.222  1.00 43.51      A    O  
ANISOU 1468  O   VAL B 337     4708   6125   5698    284    242   1368  A    O  
ATOM   1469  CB  VAL B 337      63.010  30.704 115.972  1.00 39.91      A    C  
ANISOU 1469  CB  VAL B 337     4192   5886   5086    241    187   1422  A    C  
ATOM   1470  CG1 VAL B 337      62.577  29.489 115.158  1.00 38.86      A    C  
ANISOU 1470  CG1 VAL B 337     4062   5829   4875    192    148   1410  A    C  
ATOM   1471  CG2 VAL B 337      62.044  30.921 117.144  1.00 37.98      A    C  
ANISOU 1471  CG2 VAL B 337     3933   5640   4860    249    190   1413  A    C  
ATOM   1472  N   VAL B 338      65.783  32.543 116.278  1.00 49.90      A    N  
ANISOU 1472  N   VAL B 338     5502   6966   6492    302    258   1423  A    N  
ATOM   1473  CA  VAL B 338      66.218  33.884 116.630  1.00 44.47      A    C  
ANISOU 1473  CA  VAL B 338     4802   6232   5865    344    301   1449  A    C  
ATOM   1474  C   VAL B 338      64.991  34.780 116.594  1.00 41.28      A    C  
ANISOU 1474  C   VAL B 338     4344   5890   5451    381    323   1507  A    C  
ATOM   1475  O   VAL B 338      64.273  34.824 115.589  1.00 43.37      A    O  
ANISOU 1475  O   VAL B 338     4564   6245   5668    393    321   1557  A    O  
ATOM   1476  CB  VAL B 338      67.294  34.378 115.657  1.00 41.94      A    C  
ANISOU 1476  CB  VAL B 338     4478   5898   5560    362    320   1478  A    C  
ATOM   1477  CG1 VAL B 338      67.987  35.615 116.203  1.00 40.75      A    C  
ANISOU 1477  CG1 VAL B 338     4328   5679   5475    393    361   1489  A    C  
ATOM   1478  CG2 VAL B 338      68.290  33.265 115.348  1.00 42.23      A    C  
ANISOU 1478  CG2 VAL B 338     4560   5902   5582    324    293   1431  A    C  
ATOM   1479  N   LEU B 339      64.743  35.498 117.679  1.00 37.80      A    N  
ANISOU 1479  N   LEU B 339     3908   5405   5051    399    347   1500  A    N  
ATOM   1480  CA  LEU B 339      63.618  36.414 117.725  1.00 36.63      A    C  
ANISOU 1480  CA  LEU B 339     3714   5308   4897    437    375   1555  A    C  
ATOM   1481  C   LEU B 339      64.131  37.819 117.440  1.00 39.66      A    C  
ANISOU 1481  C   LEU B 339     4083   5664   5320    481    422   1603  A    C  
ATOM   1482  O   LEU B 339      65.340  38.065 117.368  1.00 38.80      A    O  
ANISOU 1482  O   LEU B 339     4002   5493   5249    478    431   1588  A    O  
ATOM   1483  CB  LEU B 339      62.915  36.370 119.088  1.00 30.73      A    C  
ANISOU 1483  CB  LEU B 339     2982   4532   4162    430    374   1523  A    C  
ATOM   1484  CG  LEU B 339      62.438  35.032 119.661  1.00 24.13      A    C  
ANISOU 1484  CG  LEU B 339     2166   3706   3296    386    329   1468  A    C  
ATOM   1485  CD1 LEU B 339      62.702  35.004 121.155  1.00 21.18      A    C  
ANISOU 1485  CD1 LEU B 339     1837   3246   2965    373    330   1411  A    C  
ATOM   1486  CD2 LEU B 339      60.960  34.784 119.377  1.00 24.61      A    C  
ANISOU 1486  CD2 LEU B 339     2178   3868   3305    389    319   1502  A    C  
ATOM   1487  N   ASP B 340      63.192  38.744 117.255  1.00 41.01      A    N  
ANISOU 1487  N   ASP B 340     4211   5888   5484    522    453   1664  A    N  
ATOM   1488  CA  ASP B 340      63.555  40.083 116.809  1.00 42.97      A    C  
ANISOU 1488  CA  ASP B 340     4440   6123   5762    566    499   1721  A    C  
ATOM   1489  C   ASP B 340      64.460  40.809 117.795  1.00 45.81      A    C  
ANISOU 1489  C   ASP B 340     4845   6375   6184    569    522   1690  A    C  
ATOM   1490  O   ASP B 340      65.080  41.808 117.417  1.00 51.04      A    O  
ANISOU 1490  O   ASP B 340     5503   7012   6878    596    555   1726  A    O  
ATOM   1491  CB  ASP B 340      62.292  40.900 116.556  1.00 43.91      A    C  
ANISOU 1491  CB  ASP B 340     4507   6317   5859    611    529   1790  A    C  
ATOM   1492  N   ASP B 341      64.568  40.329 119.030  1.00 43.75      A    N  
ANISOU 1492  N   ASP B 341     4627   6053   5942    539    504   1626  A    N  
ATOM   1493  CA AASP B 341      65.441  40.965 120.005  0.50 42.96      A    C  
ANISOU 1493  CA AASP B 341     4570   5856   5897    536    521   1594  A    C  
ATOM   1494  CA BASP B 341      65.426  40.905 120.058  0.50 42.93      A    C  
ANISOU 1494  CA BASP B 341     4567   5851   5892    534    519   1590  A    C  
ATOM   1495  C   ASP B 341      66.866  40.424 119.971  1.00 42.61      A    C  
ANISOU 1495  C   ASP B 341     4560   5754   5878    503    501   1545  A    C  
ATOM   1496  O   ASP B 341      67.689  40.834 120.795  1.00 42.81      A    O  
ANISOU 1496  O   ASP B 341     4619   5701   5946    494    508   1512  A    O  
ATOM   1497  CB AASP B 341      64.862  40.815 121.414  0.50 43.10      A    C  
ANISOU 1497  CB AASP B 341     4616   5839   5923    524    514   1551  A    C  
ATOM   1498  CB BASP B 341      64.882  40.557 121.448  0.50 42.85      A    C  
ANISOU 1498  CB BASP B 341     4588   5808   5887    515    505   1540  A    C  
ATOM   1499  CG AASP B 341      64.262  39.445 121.659  0.50 42.63      A    C  
ANISOU 1499  CG AASP B 341     4559   5814   5825    489    471   1509  A    C  
ATOM   1500  CG BASP B 341      63.961  41.619 122.004  0.50 43.69      A    C  
ANISOU 1500  CG BASP B 341     4683   5918   6000    553    540   1579  A    C  
ATOM   1501  OD1AASP B 341      64.652  38.483 120.965  0.50 42.39      A    O  
ANISOU 1501  OD1AASP B 341     4527   5807   5771    463    441   1491  A    O  
ATOM   1502  OD1BASP B 341      63.558  42.522 121.244  0.50 45.07      A    O  
ANISOU 1502  OD1BASP B 341     4822   6135   6170    595    574   1648  A    O  
ATOM   1503  OD2AASP B 341      63.396  39.334 122.550  0.50 42.64      A    O1-
ANISOU 1503  OD2AASP B 341     4566   5817   5818    487    468   1494  A    O1-
ATOM   1504  OD2BASP B 341      63.640  41.546 123.209  0.50 42.58      A    O1-
ANISOU 1504  OD2BASP B 341     4571   5737   5869    543    535   1541  A    O1-
ATOM   1505  N   GLY B 342      67.188  39.546 119.024  1.00 41.91      A    N  
ANISOU 1505  N   GLY B 342     4461   5703   5760    486    476   1541  A    N  
ATOM   1506  CA  GLY B 342      68.464  38.873 119.041  1.00 37.56      A    C  
ANISOU 1506  CA  GLY B 342     3944   5099   5227    453    455   1491  A    C  
ATOM   1507  C   GLY B 342      68.541  37.730 120.027  1.00 35.11      A    C  
ANISOU 1507  C   GLY B 342     3673   4755   4912    411    419   1416  A    C  
ATOM   1508  O   GLY B 342      69.480  36.927 119.950  1.00 34.15      A    O  
ANISOU 1508  O   GLY B 342     3577   4604   4794    382    396   1374  A    O  
ATOM   1509  N   LEU B 343      67.581  37.624 120.942  1.00 33.20      A    N  
ANISOU 1509  N   LEU B 343     3434   4517   4661    407    413   1400  A    N  
ATOM   1510  CA  LEU B 343      67.521  36.485 121.837  1.00 33.37      A    C  
ANISOU 1510  CA  LEU B 343     3490   4516   4674    368    377   1332  A    C  
ATOM   1511  C   LEU B 343      66.940  35.287 121.099  1.00 34.67      A    C  
ANISOU 1511  C   LEU B 343     3643   4745   4784    348    343   1330  A    C  
ATOM   1512  O   LEU B 343      66.313  35.416 120.044  1.00 34.98      A    O  
ANISOU 1512  O   LEU B 343     3644   4858   4788    366    347   1383  A    O  
ATOM   1513  CB  LEU B 343      66.655  36.795 123.062  1.00 30.14      A    C  
ANISOU 1513  CB  LEU B 343     3088   4091   4273    373    383   1319  A    C  
ATOM   1514  CG  LEU B 343      66.939  38.052 123.892  1.00 26.70      A    C  
ANISOU 1514  CG  LEU B 343     2665   3597   3882    394    416   1325  A    C  
ATOM   1515  CD1 LEU B 343      65.729  38.411 124.731  1.00 27.91      A    C  
ANISOU 1515  CD1 LEU B 343     2815   3763   4028    409    426   1334  A    C  
ATOM   1516  CD2 LEU B 343      68.159  37.875 124.774  1.00 14.52      A    C  
ANISOU 1516  CD2 LEU B 343     1165   1975   2377    366    404   1264  A    C  
ATOM   1517  N   VAL B 344      67.167  34.109 121.665  1.00 34.59      A    N  
ANISOU 1517  N   VAL B 344     3668   4710   4764    309    308   1268  A    N  
ATOM   1518  CA  VAL B 344      66.675  32.857 121.111  1.00 36.04      A    C  
ANISOU 1518  CA  VAL B 344     3853   4946   4895    280    271   1256  A    C  
ATOM   1519  C   VAL B 344      65.600  32.307 122.035  1.00 38.04      A    C  
ANISOU 1519  C   VAL B 344     4110   5214   5129    264    251   1230  A    C  
ATOM   1520  O   VAL B 344      65.730  32.370 123.263  1.00 41.37      A    O  
ANISOU 1520  O   VAL B 344     4557   5580   5583    257    253   1189  A    O  
ATOM   1521  CB  VAL B 344      67.816  31.840 120.917  1.00 36.94      A    C  
ANISOU 1521  CB  VAL B 344     4009   5021   5007    247    247   1207  A    C  
ATOM   1522  CG1 VAL B 344      67.343  30.659 120.083  1.00 37.28      A    C  
ANISOU 1522  CG1 VAL B 344     4055   5123   4986    218    213   1206  A    C  
ATOM   1523  CG2 VAL B 344      69.018  32.513 120.273  1.00 36.52      A    C  
ANISOU 1523  CG2 VAL B 344     3955   4937   4985    265    271   1228  A    C  
ATOM   1524  N   GLN B 345      64.540  31.769 121.444  1.00 34.94      A    N  
ANISOU 1524  N   GLN B 345     3689   4902   4683    256    232   1253  A    N  
ATOM   1525  CA  GLN B 345      63.530  31.007 122.165  1.00 33.84      A    C  
ANISOU 1525  CA  GLN B 345     3553   4787   4519    232    206   1227  A    C  
ATOM   1526  C   GLN B 345      63.646  29.560 121.704  1.00 31.50      A    C  
ANISOU 1526  C   GLN B 345     3282   4512   4176    185    164   1192  A    C  
ATOM   1527  O   GLN B 345      63.338  29.245 120.549  1.00 30.60      A    O  
ANISOU 1527  O   GLN B 345     3146   4467   4012    178    152   1223  A    O  
ATOM   1528  CB  GLN B 345      62.123  31.558 121.930  1.00 34.42      A    C  
ANISOU 1528  CB  GLN B 345     3571   4943   4565    258    219   1283  A    C  
ATOM   1529  CG  GLN B 345      61.062  30.897 122.799  1.00 36.10      A    C  
ANISOU 1529  CG  GLN B 345     3782   5178   4757    236    198   1257  A    C  
ATOM   1530  CD  GLN B 345      59.645  31.179 122.338  1.00 37.97      A    C  
ANISOU 1530  CD  GLN B 345     3958   5518   4953    254    204   1313  A    C  
ATOM   1531  NE2 GLN B 345      58.835  31.743 123.231  1.00 37.20      A    N  
ANISOU 1531  NE2 GLN B 345     3845   5418   4870    276    224   1323  A    N  
ATOM   1532  OE1 GLN B 345      59.279  30.894 121.197  1.00 40.39      A    O  
ANISOU 1532  OE1 GLN B 345     4230   5904   5211    247    190   1347  A    O  
ATOM   1533  N   ASP B 346      64.125  28.696 122.589  1.00 30.52      A    N  
ANISOU 1533  N   ASP B 346     3206   4326   4063    153    142   1127  A    N  
ATOM   1534  CA  ASP B 346      64.131  27.271 122.315  1.00 33.13      A    C  
ANISOU 1534  CA  ASP B 346     3569   4673   4347    105    104   1089  A    C  
ATOM   1535  C   ASP B 346      62.787  26.683 122.741  1.00 39.54      A    C  
ANISOU 1535  C   ASP B 346     4362   5539   5120     84     80   1084  A    C  
ATOM   1536  O   ASP B 346      62.086  27.231 123.597  1.00 46.51      A    O  
ANISOU 1536  O   ASP B 346     5224   6421   6026    104     92   1091  A    O  
ATOM   1537  CB  ASP B 346      65.259  26.557 123.076  1.00 29.97      A    C  
ANISOU 1537  CB  ASP B 346     3230   4185   3974     82     93   1021  A    C  
ATOM   1538  CG  ASP B 346      66.633  26.777 122.460  1.00 26.12      A    C  
ANISOU 1538  CG  ASP B 346     2762   3654   3508     90    108   1021  A    C  
ATOM   1539  OD1 ASP B 346      66.861  27.846 121.857  1.00 26.46      A    O  
ANISOU 1539  OD1 ASP B 346     2773   3709   3571    125    136   1069  A    O  
ATOM   1540  OD2 ASP B 346      67.487  25.875 122.580  1.00 22.77      A    O1-
ANISOU 1540  OD2 ASP B 346     2385   3185   3079     63     95    974  A    O1-
ATOM   1541  N   GLU B 347      62.421  25.572 122.110  1.00 39.93      A    N  
ANISOU 1541  N   GLU B 347     4422   5641   5110     41     49   1072  A    N  
ATOM   1542  CA  GLU B 347      61.204  24.853 122.453  1.00 42.12      A    C  
ANISOU 1542  CA  GLU B 347     4682   5976   5346     10     23   1062  A    C  
ATOM   1543  C   GLU B 347      61.516  23.365 122.501  1.00 40.46      A    C  
ANISOU 1543  C   GLU B 347     4527   5748   5098    -49     -9   1003  A    C  
ATOM   1544  O   GLU B 347      62.323  22.861 121.716  1.00 44.53      A    O  
ANISOU 1544  O   GLU B 347     5076   6252   5590    -70    -11    991  A    O  
ATOM   1545  CB  GLU B 347      60.066  25.119 121.460  1.00 46.96      A    C  
ANISOU 1545  CB  GLU B 347     5229   6705   5907     14     22   1120  A    C  
ATOM   1546  CG  GLU B 347      58.775  24.409 121.839  1.00 52.90      A    C  
ANISOU 1546  CG  GLU B 347     5957   7525   6617    -19     -4   1110  A    C  
ATOM   1547  CD  GLU B 347      57.718  24.455 120.762  1.00 58.74      A    C  
ANISOU 1547  CD  GLU B 347     6631   8391   7296    -27    -10   1160  A    C  
ATOM   1548  OE1 GLU B 347      57.256  23.381 120.320  1.00 60.02      A    O  
ANISOU 1548  OE1 GLU B 347     6793   8614   7397    -83    -41   1138  A    O  
ATOM   1549  OE2 GLU B 347      57.338  25.578 120.372  1.00 60.94      A    O1-
ANISOU 1549  OE2 GLU B 347     6857   8711   7587     22     17   1220  A    O1-
ATOM   1550  N   PHE B 348      60.858  22.659 123.411  1.00 33.34      A    N  
ANISOU 1550  N   PHE B 348     3635   4845   4187    -77    -30    967  A    N  
ATOM   1551  CA  PHE B 348      61.117  21.243 123.611  1.00 30.46      A    C  
ANISOU 1551  CA  PHE B 348     3325   4458   3789   -133    -57    907  A    C  
ATOM   1552  C   PHE B 348      59.884  20.426 123.234  1.00 28.76      A    C  
ANISOU 1552  C   PHE B 348     3082   4340   3506   -181    -84    909  A    C  
ATOM   1553  O   PHE B 348      58.747  20.849 123.466  1.00 25.49      A    O  
ANISOU 1553  O   PHE B 348     2611   3987   3087   -169    -87    939  A    O  
ATOM   1554  CB  PHE B 348      61.532  20.987 125.066  1.00 26.45      A    C  
ANISOU 1554  CB  PHE B 348     2860   3862   3329   -131    -60    855  A    C  
ATOM   1555  CG  PHE B 348      62.626  21.920 125.554  1.00 25.41      A    C  
ANISOU 1555  CG  PHE B 348     2742   3648   3265    -84    -33    853  A    C  
ATOM   1556  CD1 PHE B 348      62.318  23.162 126.099  1.00 23.14      A    C  
ANISOU 1556  CD1 PHE B 348     2414   3353   3024    -37    -10    885  A    C  
ATOM   1557  CD2 PHE B 348      63.965  21.564 125.442  1.00 25.48      A    C  
ANISOU 1557  CD2 PHE B 348     2802   3590   3289    -90    -27    820  A    C  
ATOM   1558  CE1 PHE B 348      63.320  24.021 126.527  1.00 23.85      A    C  
ANISOU 1558  CE1 PHE B 348     2516   3375   3173     -3     17    880  A    C  
ATOM   1559  CE2 PHE B 348      64.974  22.425 125.871  1.00 23.35      A    C  
ANISOU 1559  CE2 PHE B 348     2538   3256   3081    -52     -3    817  A    C  
ATOM   1560  CZ  PHE B 348      64.649  23.650 126.413  1.00 23.28      A    C  
ANISOU 1560  CZ  PHE B 348     2488   3243   3115    -11     18    846  A    C  
ATOM   1561  N   SER B 349      60.128  19.267 122.626  1.00 29.10      A    N  
ANISOU 1561  N   SER B 349     3161   4398   3496   -237   -100    874  A    N  
ATOM   1562  CA  SER B 349      59.071  18.318 122.289  1.00 31.26      A    C  
ANISOU 1562  CA  SER B 349     3413   4761   3703   -296   -126    861  A    C  
ATOM   1563  C   SER B 349      58.154  18.072 123.483  1.00 35.43      A    C  
ANISOU 1563  C   SER B 349     3925   5293   4244   -305   -145    841  A    C  
ATOM   1564  O   SER B 349      58.573  18.152 124.639  1.00 33.41      A    O  
ANISOU 1564  O   SER B 349     3702   4952   4038   -284   -142    813  A    O  
ATOM   1565  CB  SER B 349      59.683  17.002 121.821  1.00 28.60      A    C  
ANISOU 1565  CB  SER B 349     3137   4408   3322   -358   -135    807  A    C  
ATOM   1566  OG  SER B 349      60.340  17.159 120.576  1.00 30.27      A    O  
ANISOU 1566  OG  SER B 349     3356   4635   3510   -356   -118    828  A    O  
ATOM   1567  N   GLU B 350      56.886  17.773 123.199  1.00 41.07      A    N  
ANISOU 1567  N   GLU B 350     4584   6111   4911   -338   -163    856  A    N  
ATOM   1568  CA  GLU B 350      55.953  17.495 124.280  1.00 45.63      A    C  
ANISOU 1568  CA  GLU B 350     5141   6700   5496   -351   -180    839  A    C  
ATOM   1569  C   GLU B 350      56.440  16.305 125.095  1.00 48.22      A    C  
ANISOU 1569  C   GLU B 350     5541   6956   5824   -394   -199    765  A    C  
ATOM   1570  O   GLU B 350      57.122  15.415 124.586  1.00 46.79      A    O  
ANISOU 1570  O   GLU B 350     5409   6756   5612   -437   -204    726  A    O  
ATOM   1571  CB  GLU B 350      54.551  17.212 123.739  1.00 51.58      A    C  
ANISOU 1571  CB  GLU B 350     5856   7554   6189   -380   -184    848  A    C  
ATOM   1572  CG  GLU B 350      53.472  17.426 124.786  1.00 55.92      A    C  
ANISOU 1572  CG  GLU B 350     6401   8092   6752   -358   -176    841  A    C  
ATOM   1573  CD  GLU B 350      52.197  16.657 124.520  1.00 59.77      A    C  
ANISOU 1573  CD  GLU B 350     6872   8658   7179   -406   -187    823  A    C  
ATOM   1574  OE1 GLU B 350      52.212  15.728 123.687  1.00 61.97      A    O  
ANISOU 1574  OE1 GLU B 350     7156   8983   7406   -466   -201    799  A    O  
ATOM   1575  OE2 GLU B 350      51.180  16.979 125.168  1.00 62.96      A    O1-
ANISOU 1575  OE2 GLU B 350     7257   9075   7589   -384   -178    833  A    O1-
ATOM   1576  N   SER B 351      56.049  16.289 126.364  1.00 51.92      A    N  
ANISOU 1576  N   SER B 351     6035   7370   6323   -375   -196    737  A    N  
ATOM   1577  CA  SER B 351      56.531  15.345 127.356  1.00 43.59      A    C  
ANISOU 1577  CA  SER B 351     5049   6235   5279   -399   -208    670  A    C  
ATOM   1578  C   SER B 351      55.643  14.114 127.436  1.00 36.37      A    C  
ANISOU 1578  C   SER B 351     4160   5348   4310   -453   -218    619  A    C  
ATOM   1579  O   SER B 351      54.530  14.071 126.907  1.00 39.27      A    O  
ANISOU 1579  O   SER B 351     4487   5794   4638   -470   -217    636  A    O  
ATOM   1580  CB  SER B 351      56.591  16.009 128.731  1.00 45.54      A    C  
ANISOU 1580  CB  SER B 351     5308   6408   5588   -346   -196    665  A    C  
ATOM   1581  OG  SER B 351      55.431  15.714 129.497  1.00 48.39      A    O  
ANISOU 1581  OG  SER B 351     5672   6778   5935   -350   -196    643  A    O  
ATOM   1582  N   VAL B 352      56.165  13.096 128.105  1.00 28.76      A    N  
ANISOU 1582  N   VAL B 352     3264   4318   3347   -477   -225    555  A    N  
ATOM   1583  CA  VAL B 352      55.344  11.969 128.508  1.00 24.39      A    C  
ANISOU 1583  CA  VAL B 352     2742   3765   2759   -512   -226    502  A    C  
ATOM   1584  C   VAL B 352      54.494  12.401 129.699  1.00 22.89      A    C  
ANISOU 1584  C   VAL B 352     2542   3556   2601   -474   -221    505  A    C  
ATOM   1585  O   VAL B 352      54.741  13.441 130.317  1.00 22.26      A    O  
ANISOU 1585  O   VAL B 352     2445   3444   2570   -424   -215    535  A    O  
ATOM   1586  CB  VAL B 352      56.229  10.757 128.852  1.00 18.13      A    C  
ANISOU 1586  CB  VAL B 352     2026   2903   1957   -539   -226    434  A    C  
ATOM   1587  CG1 VAL B 352      56.643  10.021 127.593  1.00 14.20      A    C  
ANISOU 1587  CG1 VAL B 352     1541   2442   1413   -593   -227    419  A    C  
ATOM   1588  CG2 VAL B 352      57.460  11.222 129.592  1.00 14.81      A    C  
ANISOU 1588  CG2 VAL B 352     1636   2404   1587   -500   -227    432  A    C  
ATOM   1589  N   LYS B 353      53.445  11.630 129.992  1.00 21.38      A    N  
ANISOU 1589  N   LYS B 353     2357   3386   2382   -497   -220    475  A    N  
ATOM   1590  CA  LYS B 353      52.621  11.954 131.151  1.00 21.57      A    C  
ANISOU 1590  CA  LYS B 353     2373   3390   2432   -464   -215    476  A    C  
ATOM   1591  C   LYS B 353      53.479  11.867 132.409  1.00 17.62      A    C  
ANISOU 1591  C   LYS B 353     1927   2792   1975   -433   -214    440  A    C  
ATOM   1592  O   LYS B 353      54.122  10.843 132.658  1.00 19.69      A    O  
ANISOU 1592  O   LYS B 353     2246   3006   2228   -450   -215    388  A    O  
ATOM   1593  CB  LYS B 353      51.406  11.029 131.240  1.00 25.38      A    C  
ANISOU 1593  CB  LYS B 353     2855   3911   2879   -496   -216    448  A    C  
ATOM   1594  CG  LYS B 353      50.140  11.796 131.615  1.00 29.22      A    C  
ANISOU 1594  CG  LYS B 353     3287   4445   3371   -473   -210    488  A    C  
ATOM   1595  CD  LYS B 353      48.952  10.906 131.966  1.00 30.46      A    C  
ANISOU 1595  CD  LYS B 353     3444   4627   3503   -499   -210    460  A    C  
ATOM   1596  CE  LYS B 353      47.744  11.763 132.367  1.00 32.98      A    C  
ANISOU 1596  CE  LYS B 353     3707   4995   3828   -473   -202    504  A    C  
ATOM   1597  NZ  LYS B 353      46.457  11.011 132.431  1.00 33.88      A    N1+
ANISOU 1597  NZ  LYS B 353     3803   5158   3910   -504   -202    491  A    N1+
ATOM   1598  N   MET B 354      53.528  12.955 133.179  1.00 15.59      A    N  
ANISOU 1598  N   MET B 354     1651   2507   1765   -385   -207    468  A    N  
ATOM   1599  CA  MET B 354      54.428  13.008 134.324  1.00 17.47      A    C  
ANISOU 1599  CA  MET B 354     1933   2659   2046   -355   -206    438  A    C  
ATOM   1600  C   MET B 354      53.903  13.944 135.406  1.00 17.27      A    C  
ANISOU 1600  C   MET B 354     1887   2614   2062   -311   -195    455  A    C  
ATOM   1601  O   MET B 354      52.925  14.674 135.214  1.00 16.09      A    O  
ANISOU 1601  O   MET B 354     1688   2516   1911   -300   -186    497  A    O  
ATOM   1602  CB  MET B 354      55.830  13.465 133.910  1.00 17.67      A    C  
ANISOU 1602  CB  MET B 354     1965   2652   2096   -343   -207    451  A    C  
ATOM   1603  CG  MET B 354      55.871  14.937 133.530  1.00 19.98      A    C  
ANISOU 1603  CG  MET B 354     2200   2965   2425   -306   -196    515  A    C  
ATOM   1604  SD  MET B 354      57.517  15.587 133.170  1.00 19.63      A    S  
ANISOU 1604  SD  MET B 354     2158   2876   2425   -283   -193    533  A    S  
ATOM   1605  CE  MET B 354      58.227  14.280 132.182  1.00 21.39      A    C  
ANISOU 1605  CE  MET B 354     2421   3113   2596   -340   -213    503  A    C  
ATOM   1606  N   SER B 355      54.597  13.936 136.545  1.00 18.72      A    N  
ANISOU 1606  N   SER B 355     2108   2725   2280   -286   -192    422  A    N  
ATOM   1607  CA  SER B 355      54.304  14.794 137.685  1.00 14.43      A    C  
ANISOU 1607  CA  SER B 355     1553   2153   1778   -247   -180    429  A    C  
ATOM   1608  C   SER B 355      54.994  16.145 137.543  1.00 16.02      A    C  
ANISOU 1608  C   SER B 355     1723   2338   2026   -212   -165    469  A    C  
ATOM   1609  O   SER B 355      56.032  16.274 136.878  1.00 20.68      A    O  
ANISOU 1609  O   SER B 355     2315   2915   2626   -213   -168    478  A    O  
ATOM   1610  CB  SER B 355      54.774  14.136 138.985  1.00 14.66      A    C  
ANISOU 1610  CB  SER B 355     1633   2117   1819   -237   -181    373  A    C  
ATOM   1611  OG  SER B 355      54.079  12.931 139.249  1.00 17.83      A    O  
ANISOU 1611  OG  SER B 355     2063   2528   2183   -259   -187    337  A    O  
ATOM   1612  N   THR B 356      54.416  17.163 138.186  1.00 14.98      A    N  
ANISOU 1612  N   THR B 356     1563   2205   1923   -180   -146    494  A    N  
ATOM   1613  CA  THR B 356      55.025  18.488 138.149  1.00 13.12      A    C  
ANISOU 1613  CA  THR B 356     1301   1950   1733   -143   -123    529  A    C  
ATOM   1614  C   THR B 356      56.397  18.511 138.816  1.00 14.43      A    C  
ANISOU 1614  C   THR B 356     1501   2046   1937   -131   -124    492  A    C  
ATOM   1615  O   THR B 356      57.283  19.252 138.371  1.00 15.23      A    O  
ANISOU 1615  O   THR B 356     1588   2132   2068   -113   -111    514  A    O  
ATOM   1616  CB  THR B 356      54.114  19.518 138.828  1.00 11.88      A    C  
ANISOU 1616  CB  THR B 356     1114   1804   1595   -112    -98    559  A    C  
ATOM   1617  CG2 THR B 356      52.755  19.547 138.157  1.00  9.81      A    C  
ANISOU 1617  CG2 THR B 356      813   1620   1295   -119    -95    600  A    C  
ATOM   1618  OG1 THR B 356      53.966  19.212 140.224  1.00 10.13      A    O  
ANISOU 1618  OG1 THR B 356      924   1539   1385   -109   -100    515  A    O  
ATOM   1619  N   TYR B 357      56.606  17.712 139.867  1.00 19.36      A    N  
ANISOU 1619  N   TYR B 357     2168   2631   2556   -138   -135    437  A    N  
ATOM   1620  CA  TYR B 357      57.871  17.763 140.601  1.00 21.09      A    C  
ANISOU 1620  CA  TYR B 357     2414   2795   2805   -124   -133    402  A    C  
ATOM   1621  C   TYR B 357      59.032  17.196 139.795  1.00 26.94      A    C  
ANISOU 1621  C   TYR B 357     3170   3526   3538   -137   -146    394  A    C  
ATOM   1622  O   TYR B 357      60.193  17.449 140.141  1.00 26.88      A    O  
ANISOU 1622  O   TYR B 357     3171   3482   3559   -122   -140    378  A    O  
ATOM   1623  CB  TYR B 357      57.751  17.032 141.942  1.00 19.95      A    C  
ANISOU 1623  CB  TYR B 357     2308   2623   2650   -124   -139    349  A    C  
ATOM   1624  CG  TYR B 357      57.792  15.520 141.866  1.00 18.35      A    C  
ANISOU 1624  CG  TYR B 357     2146   2422   2403   -148   -158    311  A    C  
ATOM   1625  CD1 TYR B 357      58.997  14.831 141.864  1.00 16.70      A    C  
ANISOU 1625  CD1 TYR B 357     1969   2189   2188   -151   -164    282  A    C  
ATOM   1626  CD2 TYR B 357      56.619  14.785 141.816  1.00 17.18      A    C  
ANISOU 1626  CD2 TYR B 357     2005   2304   2220   -167   -164    306  A    C  
ATOM   1627  CE1 TYR B 357      59.031  13.459 141.808  1.00 16.03      A    C  
ANISOU 1627  CE1 TYR B 357     1923   2107   2062   -170   -173    251  A    C  
ATOM   1628  CE2 TYR B 357      56.642  13.409 141.750  1.00 16.20      A    C  
ANISOU 1628  CE2 TYR B 357     1920   2181   2056   -188   -173    271  A    C  
ATOM   1629  CZ  TYR B 357      57.853  12.747 141.746  1.00 15.82      A    C  
ANISOU 1629  CZ  TYR B 357     1905   2106   2001   -188   -175    244  A    C  
ATOM   1630  OH  TYR B 357      57.896  11.368 141.678  1.00 13.94      A    O  
ANISOU 1630  OH  TYR B 357     1705   1869   1723   -206   -175    213  A    O  
ATOM   1631  N   LEU B 358      58.758  16.443 138.737  1.00 34.78      A    N  
ANISOU 1631  N   LEU B 358     4166   4555   4493   -167   -162    405  A    N  
ATOM   1632  CA  LEU B 358      59.817  15.881 137.913  1.00 37.80      A    C  
ANISOU 1632  CA  LEU B 358     4566   4933   4865   -184   -175    401  A    C  
ATOM   1633  C   LEU B 358      60.116  16.747 136.704  1.00 39.84      A    C  
ANISOU 1633  C   LEU B 358     4781   5217   5141   -178   -167    455  A    C  
ATOM   1634  O   LEU B 358      60.948  16.373 135.870  1.00 45.49      A    O  
ANISOU 1634  O   LEU B 358     5502   5934   5847   -194   -177    460  A    O  
ATOM   1635  CB  LEU B 358      59.412  14.487 137.442  1.00 41.73      A    C  
ANISOU 1635  CB  LEU B 358     5097   5456   5301   -227   -193    376  A    C  
ATOM   1636  CG  LEU B 358      59.585  13.402 138.483  1.00 43.21      A    C  
ANISOU 1636  CG  LEU B 358     5338   5611   5470   -230   -195    318  A    C  
ATOM   1637  CD1 LEU B 358      58.740  12.204 138.065  1.00 46.51      A    C  
ANISOU 1637  CD1 LEU B 358     5780   6061   5831   -267   -199    298  A    C  
ATOM   1638  CD2 LEU B 358      61.045  13.055 138.538  1.00 41.39      A    C  
ANISOU 1638  CD2 LEU B 358     5134   5346   5248   -226   -198    299  A    C  
ATOM   1639  N   VAL B 359      59.452  17.894 136.604  1.00 35.35      A    N  
ANISOU 1639  N   VAL B 359     4169   4669   4593   -154   -146    497  A    N  
ATOM   1640  CA  VAL B 359      59.770  18.885 135.593  1.00 33.51      A    C  
ANISOU 1640  CA  VAL B 359     3894   4457   4382   -135   -127    550  A    C  
ATOM   1641  C   VAL B 359      61.102  19.536 135.931  1.00 29.42      A    C  
ANISOU 1641  C   VAL B 359     3378   3883   3915   -107   -110    542  A    C  
ATOM   1642  O   VAL B 359      61.477  19.659 137.103  1.00 28.95      A    O  
ANISOU 1642  O   VAL B 359     3340   3780   3881    -94   -104    505  A    O  
ATOM   1643  CB  VAL B 359      58.633  19.921 135.519  1.00 33.41      A    C  
ANISOU 1643  CB  VAL B 359     3839   4483   4374   -111   -104    596  A    C  
ATOM   1644  CG1 VAL B 359      59.031  21.135 134.691  1.00 30.16      A    C  
ANISOU 1644  CG1 VAL B 359     3387   4083   3989    -79    -75    650  A    C  
ATOM   1645  CG2 VAL B 359      57.368  19.280 134.978  1.00 29.22      A    C  
ANISOU 1645  CG2 VAL B 359     3295   4019   3786   -140   -119    609  A    C  
ATOM   1646  N   ALA B 360      61.847  19.920 134.897  1.00 29.70      A    N  
ANISOU 1646  N   ALA B 360     3411   3917   3955    -99    -96    565  A    N  
ATOM   1647  CA  ALA B 360      63.149  20.534 135.107  1.00 31.13      A    C  
ANISOU 1647  CA  ALA B 360     3607   4046   4176    -75    -74    550  A    C  
ATOM   1648  C   ALA B 360      63.561  21.302 133.866  1.00 31.17      A    C  
ANISOU 1648  C   ALA B 360     3591   4064   4187    -59    -52    595  A    C  
ATOM   1649  O   ALA B 360      63.341  20.845 132.741  1.00 29.64      A    O  
ANISOU 1649  O   ALA B 360     3397   3907   3957    -77    -62    616  A    O  
ATOM   1650  CB  ALA B 360      64.224  19.500 135.441  1.00 30.90      A    C  
ANISOU 1650  CB  ALA B 360     3629   3976   4136    -90    -87    495  A    C  
ATOM   1651  N   PHE B 361      64.143  22.477 134.086  1.00 28.00      A    N  
ANISOU 1651  N   PHE B 361     3174   3636   3829    -29    -23    609  A    N  
ATOM   1652  CA  PHE B 361      64.766  23.246 133.021  1.00 26.48      A    C  
ANISOU 1652  CA  PHE B 361     2966   3446   3648    -11     -0    646  A    C  
ATOM   1653  C   PHE B 361      66.061  23.849 133.548  1.00 24.17      A    C  
ANISOU 1653  C   PHE B 361     2686   3100   3397      5     18    624  A    C  
ATOM   1654  O   PHE B 361      66.103  24.362 134.668  1.00 23.32      A    O  
ANISOU 1654  O   PHE B 361     2576   2968   3316     14     27    607  A    O  
ATOM   1655  CB  PHE B 361      63.844  24.341 132.455  1.00 24.93      A    C  
ANISOU 1655  CB  PHE B 361     2724   3295   3456     14     23    710  A    C  
ATOM   1656  CG  PHE B 361      62.881  24.937 133.447  1.00 23.64      A    C  
ANISOU 1656  CG  PHE B 361     2539   3137   3305     28     34    718  A    C  
ATOM   1657  CD1 PHE B 361      61.682  24.307 133.743  1.00 23.74      A    C  
ANISOU 1657  CD1 PHE B 361     2541   3189   3289     12     15    718  A    C  
ATOM   1658  CD2 PHE B 361      63.145  26.162 134.033  1.00 23.03      A    C  
ANISOU 1658  CD2 PHE B 361     2455   3029   3267     56     67    729  A    C  
ATOM   1659  CE1 PHE B 361      60.788  24.869 134.639  1.00 24.58      A    C  
ANISOU 1659  CE1 PHE B 361     2630   3302   3409     27     29    728  A    C  
ATOM   1660  CE2 PHE B 361      62.255  26.730 134.921  1.00 22.07      A    C  
ANISOU 1660  CE2 PHE B 361     2321   2911   3154     69     81    738  A    C  
ATOM   1661  CZ  PHE B 361      61.077  26.082 135.229  1.00 22.99      A    C  
ANISOU 1661  CZ  PHE B 361     2427   3065   3245     57     64    738  A    C  
ATOM   1662  N   ILE B 362      67.117  23.773 132.739  1.00 21.80      A    N  
ANISOU 1662  N   ILE B 362     2397   2787   3099      5     24    626  A    N  
ATOM   1663  CA  ILE B 362      68.430  24.310 133.080  1.00 21.33      A    C  
ANISOU 1663  CA  ILE B 362     2344   2685   3076     17     41    610  A    C  
ATOM   1664  C   ILE B 362      68.790  25.401 132.079  1.00 26.01      A    C  
ANISOU 1664  C   ILE B 362     2910   3285   3688     39     68    660  A    C  
ATOM   1665  O   ILE B 362      68.493  25.276 130.886  1.00 24.75      A    O  
ANISOU 1665  O   ILE B 362     2741   3157   3504     39     68    694  A    O  
ATOM   1666  CB  ILE B 362      69.497  23.195 133.103  1.00 17.90      A    C  
ANISOU 1666  CB  ILE B 362     1946   2227   2629     -1     26    565  A    C  
ATOM   1667  CG1 ILE B 362      69.258  22.271 134.294  1.00 15.79      A    C  
ANISOU 1667  CG1 ILE B 362     1703   1949   2347    -17      3    515  A    C  
ATOM   1668  CG2 ILE B 362      70.901  23.771 133.151  1.00 17.29      A    C  
ANISOU 1668  CG2 ILE B 362     1867   2118   2586     12     44    560  A    C  
ATOM   1669  CD1 ILE B 362      70.222  21.120 134.368  1.00 14.40      A    C  
ANISOU 1669  CD1 ILE B 362     1565   1752   2153    -32     -7    473  A    C  
ATOM   1670  N   VAL B 363      69.411  26.476 132.571  1.00 26.80      A    N  
ANISOU 1670  N   VAL B 363     2999   3356   3826     57     91    665  A    N  
ATOM   1671  CA  VAL B 363      69.917  27.571 131.740  1.00 28.23      A    C  
ANISOU 1671  CA  VAL B 363     3158   3536   4030     78    119    710  A    C  
ATOM   1672  C   VAL B 363      71.340  27.886 132.188  1.00 32.46      A    C  
ANISOU 1672  C   VAL B 363     3703   4030   4599     78    126    686  A    C  
ATOM   1673  O   VAL B 363      71.544  28.399 133.296  1.00 32.19      A    O  
ANISOU 1673  O   VAL B 363     3673   3971   4588     79    131    667  A    O  
ATOM   1674  CB  VAL B 363      69.034  28.825 131.846  1.00 28.44      A    C  
ANISOU 1674  CB  VAL B 363     3158   3577   4071    103    144    755  A    C  
ATOM   1675  CG1 VAL B 363      69.605  29.958 130.994  1.00 28.14      A    C  
ANISOU 1675  CG1 VAL B 363     3100   3536   4056    127    174    802  A    C  
ATOM   1676  CG2 VAL B 363      67.591  28.509 131.456  1.00 28.17      A    C  
ANISOU 1676  CG2 VAL B 363     3107   3593   4002    104    136    782  A    C  
ATOM   1677  N   GLY B 364      72.320  27.601 131.334  1.00 36.83      A    N  
ANISOU 1677  N   GLY B 364     4262   4579   5154     77    128    689  A    N  
ATOM   1678  CA  GLY B 364      73.702  27.874 131.699  1.00 38.81      A    C  
ANISOU 1678  CA  GLY B 364     4516   4795   5435     77    136    670  A    C  
ATOM   1679  C   GLY B 364      74.673  27.521 130.592  1.00 41.35      A    C  
ANISOU 1679  C   GLY B 364     4841   5117   5755     77    141    680  A    C  
ATOM   1680  O   GLY B 364      74.334  26.843 129.617  1.00 42.17      A    O  
ANISOU 1680  O   GLY B 364     4953   5243   5827     73    134    691  A    O  
ATOM   1681  N   GLU B 365      75.909  27.986 130.775  1.00 47.16      A    N  
ANISOU 1681  N   GLU B 365     5572   5826   6522     82    152    675  A    N  
ATOM   1682  CA  GLU B 365      76.995  27.758 129.826  1.00 50.99      A    C  
ANISOU 1682  CA  GLU B 365     6057   6305   7011     84    160    685  A    C  
ATOM   1683  C   GLU B 365      77.664  26.429 130.153  1.00 48.23      A    C  
ANISOU 1683  C   GLU B 365     5735   5945   6645     66    143    637  A    C  
ATOM   1684  O   GLU B 365      78.363  26.312 131.164  1.00 49.01      A    O  
ANISOU 1684  O   GLU B 365     5837   6024   6760     60    137    605  A    O  
ATOM   1685  CB  GLU B 365      78.019  28.890 129.871  1.00 55.42      A    C  
ANISOU 1685  CB  GLU B 365     6597   6843   7616     96    181    706  A    C  
ATOM   1686  CG  GLU B 365      77.900  29.907 128.741  1.00 57.38      A    C  
ANISOU 1686  CG  GLU B 365     6821   7103   7876    117    206    764  A    C  
ATOM   1687  CD  GLU B 365      78.513  31.246 129.093  1.00 59.67      A    C  
ANISOU 1687  CD  GLU B 365     7094   7369   8210    129    226    786  A    C  
ATOM   1688  OE1 GLU B 365      79.731  31.287 129.367  1.00 62.01      A    O  
ANISOU 1688  OE1 GLU B 365     7389   7641   8531    123    227    771  A    O  
ATOM   1689  OE2 GLU B 365      77.778  32.254 129.099  1.00 60.59      A    O1-
ANISOU 1689  OE2 GLU B 365     7198   7490   8336    143    241    819  A    O1-
ATOM   1690  N   MET B 366      77.448  25.428 129.306  1.00 41.79      A    N  
ANISOU 1690  N   MET B 366     4942   5144   5792     58    135    634  A    N  
ATOM   1691  CA  MET B 366      77.956  24.089 129.556  1.00 35.69      A    C  
ANISOU 1691  CA  MET B 366     4203   4360   4996     41    121    590  A    C  
ATOM   1692  C   MET B 366      78.521  23.524 128.265  1.00 31.24      A    C  
ANISOU 1692  C   MET B 366     3658   3799   4414     38    130    603  A    C  
ATOM   1693  O   MET B 366      78.415  24.133 127.198  1.00 31.69      A    O  
ANISOU 1693  O   MET B 366     3699   3869   4472     49    143    646  A    O  
ATOM   1694  CB  MET B 366      76.862  23.153 130.092  1.00 37.91      A    C  
ANISOU 1694  CB  MET B 366     4511   4654   5239     23     98    561  A    C  
ATOM   1695  CG  MET B 366      75.975  23.747 131.182  1.00 39.77      A    C  
ANISOU 1695  CG  MET B 366     4730   4895   5488     26     90    556  A    C  
ATOM   1696  SD  MET B 366      74.480  22.776 131.471  1.00 43.57      A    S  
ANISOU 1696  SD  MET B 366     5235   5398   5923      8     64    538  A    S  
ATOM   1697  CE  MET B 366      73.499  23.217 130.040  1.00 42.95      A    C  
ANISOU 1697  CE  MET B 366     5140   5354   5824     12     70    594  A    C  
ATOM   1698  N   LYS B 367      79.124  22.340 128.380  1.00 29.02      A    N  
ANISOU 1698  N   LYS B 367     3411   3504   4112     23    125    566  A    N  
ATOM   1699  CA  LYS B 367      79.589  21.550 127.247  1.00 25.12      A    C  
ANISOU 1699  CA  LYS B 367     2947   3008   3590     14    134    570  A    C  
ATOM   1700  C   LYS B 367      79.164  20.111 127.502  1.00 23.32      A    C  
ANISOU 1700  C   LYS B 367     2768   2777   3314    -14    120    529  A    C  
ATOM   1701  O   LYS B 367      78.635  19.787 128.568  1.00 22.04      A    O  
ANISOU 1701  O   LYS B 367     2613   2616   3147    -21    104    500  A    O  
ATOM   1702  CB  LYS B 367      81.105  21.667 127.044  1.00 24.34      A    C  
ANISOU 1702  CB  LYS B 367     2837   2888   3522     25    154    571  A    C  
ATOM   1703  CG  LYS B 367      81.573  23.025 126.528  1.00 25.20      A    C  
ANISOU 1703  CG  LYS B 367     2903   2999   3673     48    171    616  A    C  
ATOM   1704  CD  LYS B 367      81.338  23.198 125.026  1.00 25.23      A    C  
ANISOU 1704  CD  LYS B 367     2910   3021   3657     52    183    659  A    C  
ATOM   1705  CE  LYS B 367      81.979  24.487 124.527  1.00 27.14      A    C  
ANISOU 1705  CE  LYS B 367     3108   3261   3941     77    204    703  A    C  
ATOM   1706  NZ  LYS B 367      81.831  24.682 123.058  1.00 27.47      A    N1+
ANISOU 1706  NZ  LYS B 367     3150   3325   3965     84    217    748  A    N1+
ATOM   1707  N   ASN B 368      79.405  19.232 126.534  1.00 24.99      A    N  
ANISOU 1707  N   ASN B 368     3020   2986   3490    -33    128    527  A    N  
ATOM   1708  CA  ASN B 368      78.792  17.916 126.607  1.00 26.95      A    C  
ANISOU 1708  CA  ASN B 368     3320   3234   3684    -67    118    493  A    C  
ATOM   1709  C   ASN B 368      79.672  16.872 125.942  1.00 25.34      A    C  
ANISOU 1709  C   ASN B 368     3162   3012   3455    -87    136    474  A    C  
ATOM   1710  O   ASN B 368      80.434  17.168 125.018  1.00 23.20      A    O  
ANISOU 1710  O   ASN B 368     2885   2737   3194    -78    154    500  A    O  
ATOM   1711  CB  ASN B 368      77.389  17.907 125.977  1.00 28.84      A    C  
ANISOU 1711  CB  ASN B 368     3568   3505   3883    -86    106    515  A    C  
ATOM   1712  CG  ASN B 368      77.406  18.180 124.484  1.00 33.57      A    C  
ANISOU 1712  CG  ASN B 368     4167   4124   4463    -90    120    558  A    C  
ATOM   1713  ND2 ASN B 368      77.092  17.156 123.694  1.00 36.98      A    N  
ANISOU 1713  ND2 ASN B 368     4648   4565   4838   -129    126    548  A    N  
ATOM   1714  OD1 ASN B 368      77.687  19.298 124.046  1.00 32.73      A    O  
ANISOU 1714  OD1 ASN B 368     4018   4026   4391    -61    127    599  A    O  
ATOM   1715  N   LEU B 369      79.554  15.647 126.445  1.00 27.47      A    N  
ANISOU 1715  N   LEU B 369     3477   3270   3689   -115    134    431  A    N  
ATOM   1716  CA  LEU B 369      80.084  14.448 125.816  1.00 31.47      A    C  
ANISOU 1716  CA  LEU B 369     4038   3762   4157   -148    151    409  A    C  
ATOM   1717  C   LEU B 369      78.959  13.424 125.780  1.00 30.80      A    C  
ANISOU 1717  C   LEU B 369     4006   3685   4010   -195    149    382  A    C  
ATOM   1718  O   LEU B 369      78.193  13.305 126.741  1.00 29.56      A    O  
ANISOU 1718  O   LEU B 369     3846   3534   3852   -193    135    362  A    O  
ATOM   1719  CB  LEU B 369      81.291  13.904 126.582  1.00 33.89      A    C  
ANISOU 1719  CB  LEU B 369     4344   4044   4488   -135    159    379  A    C  
ATOM   1720  CG  LEU B 369      81.873  12.583 126.084  1.00 35.51      A    C  
ANISOU 1720  CG  LEU B 369     4597   4236   4658   -169    173    356  A    C  
ATOM   1721  CD1 LEU B 369      82.538  12.762 124.730  1.00 37.63      A    C  
ANISOU 1721  CD1 LEU B 369     4870   4501   4925   -172    193    386  A    C  
ATOM   1722  CD2 LEU B 369      82.844  12.024 127.109  1.00 39.51      A    C  
ANISOU 1722  CD2 LEU B 369     5093   4726   5192   -149    178    327  A    C  
ATOM   1723  N   SER B 370      78.857  12.690 124.674  1.00 31.93      A    N  
ANISOU 1723  N   SER B 370     4197   3830   4105   -236    171    379  A    N  
ATOM   1724  CA  SER B 370      77.641  11.949 124.381  1.00 34.08      A    C  
ANISOU 1724  CA  SER B 370     4496   4114   4338   -258    195    360  A    C  
ATOM   1725  C   SER B 370      77.959  10.592 123.764  1.00 35.64      A    C  
ANISOU 1725  C   SER B 370     4697   4298   4548   -243    251    335  A    C  
ATOM   1726  O   SER B 370      79.076  10.334 123.309  1.00 34.92      A    O  
ANISOU 1726  O   SER B 370     4665   4201   4403   -292    229    304  A    O  
ATOM   1727  CB  SER B 370      76.727  12.758 123.453  1.00 34.73      A    C  
ANISOU 1727  CB  SER B 370     4547   4237   4410   -257    188    413  A    C  
ATOM   1728  OG  SER B 370      76.368  13.998 124.043  1.00 34.46      A    O  
ANISOU 1728  OG  SER B 370     4458   4222   4412   -224    148    444  A    O  
ATOM   1729  N   GLN B 371      76.953   9.716 123.789  1.00 37.91      A    N  
ANISOU 1729  N   GLN B 371     4937   4625   4841   -261    226    364  A    N  
ATOM   1730  CA  GLN B 371      77.003   8.412 123.140  1.00 40.23      A    C  
ANISOU 1730  CA  GLN B 371     5247   4943   5096   -313    215    353  A    C  
ATOM   1731  C   GLN B 371      75.576   7.899 122.969  1.00 42.60      A    C  
ANISOU 1731  C   GLN B 371     5570   5291   5323   -366    189    322  A    C  
ATOM   1732  O   GLN B 371      74.736   8.101 123.850  1.00 44.92      A    O  
ANISOU 1732  O   GLN B 371     5857   5595   5613   -365    162    310  A    O  
ATOM   1733  CB  GLN B 371      77.843   7.421 123.953  1.00 39.43      A    C  
ANISOU 1733  CB  GLN B 371     5165   4817   5000   -319    203    305  A    C  
ATOM   1734  CG  GLN B 371      77.840   6.001 123.417  1.00 37.57      A    C  
ANISOU 1734  CG  GLN B 371     4990   4587   4697   -369    215    243  A    C  
ATOM   1735  CD  GLN B 371      78.837   5.115 124.129  1.00 35.75      A    C  
ANISOU 1735  CD  GLN B 371     4790   4322   4472   -359    231    192  A    C  
ATOM   1736  NE2 GLN B 371      78.488   3.846 124.295  1.00 35.64      A    N  
ANISOU 1736  NE2 GLN B 371     4830   4309   4400   -394    241    124  A    N  
ATOM   1737  OE1 GLN B 371      79.907   5.569 124.535  1.00 37.73      A    O  
ANISOU 1737  OE1 GLN B 371     5017   4548   4773   -322    233    214  A    O  
ATOM   1738  N   ASP B 372      75.308   7.242 121.842  1.00 42.94      A    N  
ANISOU 1738  N   ASP B 372     5638   5370   5309   -416    193    312  A    N  
ATOM   1739  CA  ASP B 372      73.970   6.765 121.516  1.00 43.84      A    C  
ANISOU 1739  CA  ASP B 372     5764   5543   5352   -476    165    287  A    C  
ATOM   1740  C   ASP B 372      73.822   5.308 121.935  1.00 46.78      A    C  
ANISOU 1740  C   ASP B 372     6186   5912   5677   -525    155    208  A    C  
ATOM   1741  O   ASP B 372      74.684   4.481 121.620  1.00 45.40      A    O  
ANISOU 1741  O   ASP B 372     6048   5709   5494   -537    181    173  A    O  
ATOM   1742  CB  ASP B 372      73.716   6.903 120.011  1.00 41.03      A    C  
ANISOU 1742  CB  ASP B 372     5402   5236   4953   -506    178    318  A    C  
ATOM   1743  CG  ASP B 372      72.236   6.870 119.650  1.00 38.63      A    C  
ANISOU 1743  CG  ASP B 372     5081   5011   4585   -558    143    317  A    C  
ATOM   1744  OD1 ASP B 372      71.609   7.953 119.580  1.00 37.95      A    O  
ANISOU 1744  OD1 ASP B 372     4955   4957   4506   -533    130    367  A    O  
ATOM   1745  OD2 ASP B 372      71.704   5.761 119.422  1.00 37.44      A    O1-
ANISOU 1745  OD2 ASP B 372     4958   4893   4375   -624    129    263  A    O1-
ATOM   1746  N   VAL B 373      72.744   4.996 122.648  1.00 47.89      A    N  
ANISOU 1746  N   VAL B 373     6330   6080   5785   -552    121    177  A    N  
ATOM   1747  CA  VAL B 373      72.426   3.618 123.025  1.00 50.49      A    C  
ANISOU 1747  CA  VAL B 373     6712   6413   6059   -602    115     99  A    C  
ATOM   1748  C   VAL B 373      71.111   3.240 122.348  1.00 57.10      A    C  
ANISOU 1748  C   VAL B 373     7547   7322   6825   -676     86     83  A    C  
ATOM   1749  O   VAL B 373      70.032   3.395 122.928  1.00 60.97      A    O  
ANISOU 1749  O   VAL B 373     8018   7850   7298   -689     50     83  A    O  
ATOM   1750  CB  VAL B 373      72.343   3.431 124.542  1.00 49.65      A    C  
ANISOU 1750  CB  VAL B 373     6614   6280   5969   -570    103     71  A    C  
ATOM   1751  CG1 VAL B 373      72.240   1.955 124.887  1.00 49.68      A    C  
ANISOU 1751  CG1 VAL B 373     6679   6283   5914   -610    113     -8  A    C  
ATOM   1752  CG2 VAL B 373      73.552   4.068 125.219  1.00 49.73      A    C  
ANISOU 1752  CG2 VAL B 373     6604   6234   6057   -497    124    100  A    C  
ATOM   1753  N   ASN B 374      71.192   2.700 121.133  1.00 62.18      A    N  
ANISOU 1753  N   ASN B 374     8208   7991   7427   -727    102     69  A    N  
ATOM   1754  CA  ASN B 374      70.046   2.095 120.444  1.00 67.24      A    C  
ANISOU 1754  CA  ASN B 374     8848   8705   7995   -810     77     40  A    C  
ATOM   1755  C   ASN B 374      68.896   3.070 120.196  1.00 67.00      A    C  
ANISOU 1755  C   ASN B 374     8750   8747   7958   -815     42     98  A    C  
ATOM   1756  O   ASN B 374      67.730   2.668 120.167  1.00 67.00      A    O  
ANISOU 1756  O   ASN B 374     8736   8810   7909   -875      8     75  A    O  
ATOM   1757  CB  ASN B 374      69.537   0.853 121.178  1.00 70.40      A    C  
ANISOU 1757  CB  ASN B 374     9298   9104   8348   -857     65    -42  A    C  
ATOM   1758  CG  ASN B 374      70.124  -0.411 120.603  1.00 71.74      A    C  
ANISOU 1758  CG  ASN B 374     9517   9245   8497   -883    106    -96  A    C  
ATOM   1759  ND2 ASN B 374      69.383  -1.509 120.633  1.00 74.56      A    N  
ANISOU 1759  ND2 ASN B 374     9867   9615   8849   -889    114   -120  A    N  
ATOM   1760  OD1 ASN B 374      71.253  -0.393 120.113  1.00 70.19      A    O  
ANISOU 1760  OD1 ASN B 374     9352   9009   8309   -876    138   -100  A    O  
ATOM   1761  N   GLY B 375      69.199   4.361 120.043  1.00 66.08      A    N  
ANISOU 1761  N   GLY B 375     8591   8626   7891   -751     50    174  A    N  
ATOM   1762  CA  GLY B 375      68.201   5.382 119.769  1.00 66.42      A    C  
ANISOU 1762  CA  GLY B 375     8571   8738   7929   -744     24    233  A    C  
ATOM   1763  C   GLY B 375      68.156   6.493 120.797  1.00 66.00      A    C  
ANISOU 1763  C   GLY B 375     8487   8653   7936   -673     14    276  A    C  
ATOM   1764  O   GLY B 375      67.755   7.616 120.471  1.00 70.77      A    O  
ANISOU 1764  O   GLY B 375     9044   9293   8554   -642      9    338  A    O  
ATOM   1765  N   THR B 376      68.535   6.197 122.034  1.00 57.39      A    N  
ANISOU 1765  N   THR B 376     7425   7500   6880   -647     12    242  A    N  
ATOM   1766  CA  THR B 376      68.687   7.217 123.060  1.00 50.19      A    C  
ANISOU 1766  CA  THR B 376     6489   6547   6032   -578      8    276  A    C  
ATOM   1767  C   THR B 376      70.119   7.731 123.087  1.00 46.28      A    C  
ANISOU 1767  C   THR B 376     6004   5979   5600   -517     49    298  A    C  
ATOM   1768  O   THR B 376      71.064   6.944 123.220  1.00 46.70      A    O  
ANISOU 1768  O   THR B 376     6095   5987   5662   -517     71    260  A    O  
ATOM   1769  CB  THR B 376      68.294   6.678 124.432  1.00 48.61      A    C  
ANISOU 1769  CB  THR B 376     6308   6328   5834   -579    -16    231  A    C  
ATOM   1770  CG2 THR B 376      68.318   7.803 125.446  1.00 47.69      A    C  
ANISOU 1770  CG2 THR B 376     6161   6180   5781   -514    -21    268  A    C  
ATOM   1771  OG1 THR B 376      66.971   6.130 124.364  1.00 49.77      A    O  
ANISOU 1771  OG1 THR B 376     6446   6544   5919   -641    -53    209  A    O  
ATOM   1772  N   LEU B 377      70.278   9.043 122.933  1.00 41.12      A    N  
ANISOU 1772  N   LEU B 377     5315   5320   4988   -467     59    356  A    N  
ATOM   1773  CA  LEU B 377      71.578   9.690 123.051  1.00 37.89      A    C  
ANISOU 1773  CA  LEU B 377     4911   4844   4641   -409     96    376  A    C  
ATOM   1774  C   LEU B 377      71.778  10.053 124.517  1.00 37.20      A    C  
ANISOU 1774  C   LEU B 377     4819   4709   4605   -367     88    361  A    C  
ATOM   1775  O   LEU B 377      71.067  10.912 125.051  1.00 40.99      A    O  
ANISOU 1775  O   LEU B 377     5272   5206   5097   -350     64    382  A    O  
ATOM   1776  CB  LEU B 377      71.672  10.933 122.172  1.00 37.83      A    C  
ANISOU 1776  CB  LEU B 377     4879   4853   4642   -382    109    435  A    C  
ATOM   1777  CG  LEU B 377      72.979  11.717 122.342  1.00 37.93      A    C  
ANISOU 1777  CG  LEU B 377     4902   4799   4711   -331    142    447  A    C  
ATOM   1778  CD1 LEU B 377      74.160  10.861 121.928  1.00 38.99      A    C  
ANISOU 1778  CD1 LEU B 377     5069   4891   4856   -332    184    426  A    C  
ATOM   1779  CD2 LEU B 377      72.952  13.022 121.567  1.00 38.28      A    C  
ANISOU 1779  CD2 LEU B 377     4919   4870   4757   -311    137    502  A    C  
ATOM   1780  N   VAL B 378      72.730   9.399 125.170  1.00 32.92      A    N  
ANISOU 1780  N   VAL B 378     4300   4117   4091   -352    106    326  A    N  
ATOM   1781  CA  VAL B 378      73.079   9.720 126.548  1.00 25.73      A    C  
ANISOU 1781  CA  VAL B 378     3383   3167   3228   -311    105    311  A    C  
ATOM   1782  C   VAL B 378      74.095  10.848 126.515  1.00 26.23      A    C  
ANISOU 1782  C   VAL B 378     3443   3189   3336   -267    136    333  A    C  
ATOM   1783  O   VAL B 378      75.140  10.732 125.867  1.00 26.82      A    O  
ANISOU 1783  O   VAL B 378     3532   3236   3424   -259    172    338  A    O  
ATOM   1784  CB  VAL B 378      73.630   8.499 127.295  1.00 20.73      A    C  
ANISOU 1784  CB  VAL B 378     2771   2511   2593   -318    105    263  A    C  
ATOM   1785  CG1 VAL B 378      73.832   8.848 128.766  1.00 16.97      A    C  
ANISOU 1785  CG1 VAL B 378     2280   2008   2158   -278    100    251  A    C  
ATOM   1786  CG2 VAL B 378      72.681   7.322 127.136  1.00 21.81      A    C  
ANISOU 1786  CG2 VAL B 378     2942   2689   2656   -378     79    220  A    C  
ATOM   1787  N   SER B 379      73.798  11.931 127.225  1.00 27.47      A    N  
ANISOU 1787  N   SER B 379     3581   3349   3508   -247    110    344  A    N  
ATOM   1788  CA  SER B 379      74.644  13.111 127.245  1.00 25.99      A    C  
ANISOU 1788  CA  SER B 379     3378   3147   3351   -219    104    366  A    C  
ATOM   1789  C   SER B 379      74.980  13.434 128.689  1.00 27.35      A    C  
ANISOU 1789  C   SER B 379     3532   3302   3557   -192     86    346  A    C  
ATOM   1790  O   SER B 379      74.088  13.480 129.545  1.00 26.63      A    O  
ANISOU 1790  O   SER B 379     3426   3225   3468   -188     64    338  A    O  
ATOM   1791  CB  SER B 379      73.939  14.312 126.600  1.00 25.87      A    C  
ANISOU 1791  CB  SER B 379     3316   3170   3342   -207     82    422  A    C  
ATOM   1792  OG  SER B 379      74.234  14.424 125.221  1.00 27.57      A    O  
ANISOU 1792  OG  SER B 379     3538   3399   3539   -218    101    452  A    O  
ATOM   1793  N   ILE B 380      76.264  13.634 128.961  1.00 31.26      A    N  
ANISOU 1793  N   ILE B 380     4024   3773   4081   -174     92    339  A    N  
ATOM   1794  CA  ILE B 380      76.716  14.117 130.255  1.00 30.03      A    C  
ANISOU 1794  CA  ILE B 380     3833   3611   3967   -142     77    329  A    C  
ATOM   1795  C   ILE B 380      77.228  15.533 130.046  1.00 33.49      A    C  
ANISOU 1795  C   ILE B 380     4215   4053   4457   -107     75    368  A    C  
ATOM   1796  O   ILE B 380      78.129  15.763 129.231  1.00 33.25      A    O  
ANISOU 1796  O   ILE B 380     4181   4014   4440   -101     91    385  A    O  
ATOM   1797  CB  ILE B 380      77.800  13.209 130.853  1.00 28.03      A    C  
ANISOU 1797  CB  ILE B 380     3604   3335   3711   -145     88    293  A    C  
ATOM   1798  CG1 ILE B 380      77.461  11.739 130.594  1.00 27.94      A    C  
ANISOU 1798  CG1 ILE B 380     3659   3316   3642   -188    104    258  A    C  
ATOM   1799  CG2 ILE B 380      77.946  13.470 132.343  1.00 28.38      A    C  
ANISOU 1799  CG2 ILE B 380     3616   3381   3786   -119     74    278  A    C  
ATOM   1800  CD1 ILE B 380      76.212  11.249 131.295  1.00 27.72      A    C  
ANISOU 1800  CD1 ILE B 380     3640   3297   3596   -194    107    236  A    C  
ATOM   1801  N   TYR B 381      76.657  16.479 130.775  1.00 37.59      A    N  
ANISOU 1801  N   TYR B 381     4692   4585   5006    -87     59    381  A    N  
ATOM   1802  CA  TYR B 381      77.033  17.875 130.649  1.00 40.51      A    C  
ANISOU 1802  CA  TYR B 381     5009   4958   5425    -58     64    416  A    C  
ATOM   1803  C   TYR B 381      77.882  18.278 131.850  1.00 40.50      A    C  
ANISOU 1803  C   TYR B 381     4980   4944   5465    -38     65    399  A    C  
ATOM   1804  O   TYR B 381      78.021  17.531 132.822  1.00 40.78      A    O  
ANISOU 1804  O   TYR B 381     5031   4974   5490    -44     58    364  A    O  
ATOM   1805  CB  TYR B 381      75.788  18.763 130.532  1.00 44.17      A    C  
ANISOU 1805  CB  TYR B 381     5443   5446   5892    -52     52    448  A    C  
ATOM   1806  CG  TYR B 381      75.178  18.841 129.140  1.00 47.33      A    C  
ANISOU 1806  CG  TYR B 381     5849   5868   6265    -63     56    485  A    C  
ATOM   1807  CD1 TYR B 381      74.459  17.773 128.607  1.00 47.13      A    C  
ANISOU 1807  CD1 TYR B 381     5866   5856   6185    -96     49    475  A    C  
ATOM   1808  CD2 TYR B 381      75.310  19.992 128.366  1.00 48.56      A    C  
ANISOU 1808  CD2 TYR B 381     5968   6036   6448    -42     68    533  A    C  
ATOM   1809  CE1 TYR B 381      73.894  17.850 127.340  1.00 49.42      A    C  
ANISOU 1809  CE1 TYR B 381     6157   6176   6446   -110     52    511  A    C  
ATOM   1810  CE2 TYR B 381      74.751  20.076 127.099  1.00 48.83      A    C  
ANISOU 1810  CE2 TYR B 381     6002   6098   6453    -50     71    571  A    C  
ATOM   1811  CZ  TYR B 381      74.045  19.004 126.593  1.00 48.95      A    C  
ANISOU 1811  CZ  TYR B 381     6056   6131   6412    -85     61    561  A    C  
ATOM   1812  OH  TYR B 381      73.489  19.084 125.338  1.00 49.55      A    O  
ANISOU 1812  OH  TYR B 381     6129   6245   6454    -96     64    600  A    O  
ATOM   1813  N   ALA B 382      78.442  19.484 131.771  1.00 42.55      A    N  
ANISOU 1813  N   ALA B 382     5197   5201   5768    -18     75    427  A    N  
ATOM   1814  CA  ALA B 382      79.239  20.127 132.810  1.00 41.97      A    C  
ANISOU 1814  CA  ALA B 382     5091   5118   5736     -3     77    419  A    C  
ATOM   1815  C   ALA B 382      79.635  21.499 132.284  1.00 38.94      A    C  
ANISOU 1815  C   ALA B 382     4670   4734   5393     13     92    460  A    C  
ATOM   1816  O   ALA B 382      79.537  21.766 131.083  1.00 36.27      A    O  
ANISOU 1816  O   ALA B 382     4331   4400   5049     16    103    490  A    O  
ATOM   1817  CB  ALA B 382      80.489  19.317 133.174  1.00 42.62      A    C  
ANISOU 1817  CB  ALA B 382     5185   5186   5821     -4     85    393  A    C  
ATOM   1818  N   VAL B 383      80.097  22.362 133.183  1.00 37.79      A    N  
ANISOU 1818  N   VAL B 383     4495   4581   5284     21     93    461  A    N  
ATOM   1819  CA  VAL B 383      80.610  23.648 132.725  1.00 38.02      A    C  
ANISOU 1819  CA  VAL B 383     4492   4603   5352     34    110    498  A    C  
ATOM   1820  C   VAL B 383      81.909  23.357 131.981  1.00 39.44      A    C  
ANISOU 1820  C   VAL B 383     4672   4773   5543     38    125    504  A    C  
ATOM   1821  O   VAL B 383      82.654  22.446 132.366  1.00 41.61      A    O  
ANISOU 1821  O   VAL B 383     4960   5039   5810     33    123    476  A    O  
ATOM   1822  CB  VAL B 383      80.787  24.649 133.880  1.00 35.48      A    C  
ANISOU 1822  CB  VAL B 383     4146   4272   5063     37    108    498  A    C  
ATOM   1823  CG1 VAL B 383      79.436  25.010 134.489  1.00 33.99      A    C  
ANISOU 1823  CG1 VAL B 383     3958   4093   4863     35     97    497  A    C  
ATOM   1824  CG2 VAL B 383      81.718  24.099 134.943  1.00 31.47      A    C  
ANISOU 1824  CG2 VAL B 383     3639   3754   4562     31     98    465  A    C  
ATOM   1825  N   PRO B 384      82.223  24.120 130.925  1.00 40.96      A    N  
ANISOU 1825  N   PRO B 384     4846   4963   5752     49    143    543  A    N  
ATOM   1826  CA  PRO B 384      83.285  23.722 129.988  1.00 40.23      A    C  
ANISOU 1826  CA  PRO B 384     4759   4863   5663     53    159    552  A    C  
ATOM   1827  C   PRO B 384      84.651  23.399 130.578  1.00 40.24      A    C  
ANISOU 1827  C   PRO B 384     4752   4848   5687     54    163    533  A    C  
ATOM   1828  O   PRO B 384      85.405  22.646 129.956  1.00 39.46      A    O  
ANISOU 1828  O   PRO B 384     4669   4744   5581     54    174    528  A    O  
ATOM   1829  CB  PRO B 384      83.376  24.938 129.059  1.00 40.90      A    C  
ANISOU 1829  CB  PRO B 384     4817   4951   5774     68    178    602  A    C  
ATOM   1830  CG  PRO B 384      81.992  25.476 129.043  1.00 38.91      A    C  
ANISOU 1830  CG  PRO B 384     4561   4715   5509     69    171    618  A    C  
ATOM   1831  CD  PRO B 384      81.497  25.311 130.454  1.00 38.59      A    C  
ANISOU 1831  CD  PRO B 384     4526   4672   5466     59    152    584  A    C  
ATOM   1832  N   GLU B 385      84.992  23.927 131.755  1.00 42.04      A    N  
ANISOU 1832  N   GLU B 385     4960   5070   5943     53    154    523  A    N  
ATOM   1833  CA  GLU B 385      86.320  23.689 132.314  1.00 42.85      A    C  
ANISOU 1833  CA  GLU B 385     5050   5160   6069     53    156    510  A    C  
ATOM   1834  C   GLU B 385      86.455  22.313 132.969  1.00 39.71      A    C  
ANISOU 1834  C   GLU B 385     4678   4765   5646     45    147    469  A    C  
ATOM   1835  O   GLU B 385      87.432  22.064 133.688  1.00 38.70      A    O  
ANISOU 1835  O   GLU B 385     4538   4630   5536     45    145    456  A    O  
ATOM   1836  CB  GLU B 385      86.677  24.789 133.315  1.00 45.52      A    C  
ANISOU 1836  CB  GLU B 385     5361   5490   6446     53    149    517  A    C  
ATOM   1837  CG  GLU B 385      85.994  24.663 134.659  1.00 46.72      A    C  
ANISOU 1837  CG  GLU B 385     5520   5647   6587     44    127    489  A    C  
ATOM   1838  CD  GLU B 385      85.809  26.007 135.324  1.00 48.55      A    C  
ANISOU 1838  CD  GLU B 385     5733   5869   6847     43    122    506  A    C  
ATOM   1839  OE1 GLU B 385      85.461  26.964 134.606  1.00 50.92      A    O  
ANISOU 1839  OE1 GLU B 385     6023   6166   7159     50    135    538  A    O  
ATOM   1840  OE2 GLU B 385      86.013  26.114 136.552  1.00 51.46      A    O1-
ANISOU 1840  OE2 GLU B 385     6097   6231   7223     36    106    488  A    O1-
ATOM   1841  N   LYS B 386      85.499  21.416 132.719  1.00 37.66      A    N  
ANISOU 1841  N   LYS B 386     4452   4514   5342     38    141    451  A    N  
ATOM   1842  CA  LYS B 386      85.448  20.108 133.363  1.00 35.58      A    C  
ANISOU 1842  CA  LYS B 386     4217   4252   5048     29    133    413  A    C  
ATOM   1843  C   LYS B 386      85.094  18.978 132.409  1.00 36.25      A    C  
ANISOU 1843  C   LYS B 386     4346   4337   5091     21    141    402  A    C  
ATOM   1844  O   LYS B 386      85.137  17.821 132.828  1.00 35.29      A    O  
ANISOU 1844  O   LYS B 386     4253   4214   4943     12    140    371  A    O  
ATOM   1845  CB  LYS B 386      84.448  20.107 134.533  1.00 33.20      A    C  
ANISOU 1845  CB  LYS B 386     3919   3962   4734     22    110    392  A    C  
ATOM   1846  CG  LYS B 386      84.390  21.407 135.323  1.00 33.97      A    C  
ANISOU 1846  CG  LYS B 386     3982   4059   4866     26    101    406  A    C  
ATOM   1847  CD  LYS B 386      85.111  21.293 136.661  1.00 32.93      A    C  
ANISOU 1847  CD  LYS B 386     3836   3924   4751     25     90    387  A    C  
ATOM   1848  CE  LYS B 386      84.535  22.268 137.672  1.00 31.66      A    C  
ANISOU 1848  CE  LYS B 386     3661   3765   4605     22     74    389  A    C  
ATOM   1849  NZ  LYS B 386      84.932  21.935 139.068  1.00 30.89      A    N1+
ANISOU 1849  NZ  LYS B 386     3558   3668   4511     18     58    366  A    N1+
ATOM   1850  N   ILE B 387      84.740  19.267 131.153  1.00 39.24      A    N  
ANISOU 1850  N   ILE B 387     4733   4717   5460     21    150    428  A    N  
ATOM   1851  CA  ILE B 387      84.132  18.302 130.246  1.00 38.90      A    C  
ANISOU 1851  CA  ILE B 387     4737   4674   5369      6    153    420  A    C  
ATOM   1852  C   ILE B 387      84.987  17.057 130.013  1.00 42.93      A    C  
ANISOU 1852  C   ILE B 387     5278   5170   5861     -2    169    397  A    C  
ATOM   1853  O   ILE B 387      84.495  16.074 129.452  1.00 42.70      A    O  
ANISOU 1853  O   ILE B 387     5297   5139   5787    -22    171    383  A    O  
ATOM   1854  CB  ILE B 387      83.808  19.000 128.905  1.00 35.13      A    C  
ANISOU 1854  CB  ILE B 387     4254   4202   4890      9    162    461  A    C  
ATOM   1855  CG1 ILE B 387      82.736  18.223 128.137  1.00 36.69      A    C  
ANISOU 1855  CG1 ILE B 387     4499   4409   5034    -13    155    457  A    C  
ATOM   1856  CG2 ILE B 387      85.070  19.176 128.079  1.00 34.05      A    C  
ANISOU 1856  CG2 ILE B 387     4106   4054   4778     21    186    481  A    C  
ATOM   1857  CD1 ILE B 387      81.525  17.870 128.972  1.00 36.10      A    C  
ANISOU 1857  CD1 ILE B 387     4439   4344   4932    -27    132    434  A    C  
ATOM   1858  N   GLY B 388      86.250  17.072 130.433  1.00 47.03      A    N  
ANISOU 1858  N   GLY B 388     5774   5681   6415     11    181    394  A    N  
ATOM   1859  CA  GLY B 388      87.091  15.894 130.366  1.00 47.25      A    C  
ANISOU 1859  CA  GLY B 388     5827   5696   6430      7    199    372  A    C  
ATOM   1860  C   GLY B 388      86.867  15.007 131.571  1.00 47.09      A    C  
ANISOU 1860  C   GLY B 388     5821   5678   6392     -0    188    335  A    C  
ATOM   1861  O   GLY B 388      87.174  13.814 131.548  1.00 48.01      A    O  
ANISOU 1861  O   GLY B 388     5970   5787   6486     -9    201    312  A    O  
ATOM   1862  N   GLN B 389      86.299  15.591 132.627  1.00 45.32      A    N  
ANISOU 1862  N   GLN B 389     5574   5467   6180      3    166    331  A    N  
ATOM   1863  CA  GLN B 389      86.008  14.915 133.882  1.00 46.76      A    C  
ANISOU 1863  CA  GLN B 389     5764   5655   6348     -2    153    301  A    C  
ATOM   1864  C   GLN B 389      84.702  14.113 133.846  1.00 46.37      A    C  
ANISOU 1864  C   GLN B 389     5761   5611   6246    -22    141    280  A    C  
ATOM   1865  O   GLN B 389      84.130  13.870 134.917  1.00 45.49      A    O  
ANISOU 1865  O   GLN B 389     5650   5509   6124    -24    125    261  A    O  
ATOM   1866  CB  GLN B 389      85.911  15.946 135.013  1.00 48.67      A    C  
ANISOU 1866  CB  GLN B 389     5963   5907   6622      8    133    308  A    C  
ATOM   1867  CG  GLN B 389      87.155  16.187 135.835  1.00 50.70      A    C  
ANISOU 1867  CG  GLN B 389     6183   6162   6920     19    136    310  A    C  
ATOM   1868  CD  GLN B 389      86.894  17.177 136.963  1.00 54.72      A    C  
ANISOU 1868  CD  GLN B 389     6658   6679   7452     21    113    314  A    C  
ATOM   1869  NE2 GLN B 389      87.930  17.903 137.377  1.00 54.76      A    N  
ANISOU 1869  NE2 GLN B 389     6626   6679   7501     28    113    329  A    N  
ATOM   1870  OE1 GLN B 389      85.770  17.283 137.456  1.00 59.28      A    O  
ANISOU 1870  OE1 GLN B 389     7247   7267   8011     15     96    305  A    O  
ATOM   1871  N   VAL B 390      84.201  13.713 132.673  1.00 43.71      A    N  
ANISOU 1871  N   VAL B 390     5462   5270   5876    -39    148    284  A    N  
ATOM   1872  CA  VAL B 390      82.840  13.184 132.581  1.00 41.33      A    C  
ANISOU 1872  CA  VAL B 390     5201   4976   5527    -63    132    271  A    C  
ATOM   1873  C   VAL B 390      82.796  11.833 131.872  1.00 41.77      A    C  
ANISOU 1873  C   VAL B 390     5313   5022   5536    -93    144    253  A    C  
ATOM   1874  O   VAL B 390      81.726  11.392 131.436  1.00 41.32      A    O  
ANISOU 1874  O   VAL B 390     5294   4972   5435   -123    132    248  A    O  
ATOM   1875  CB  VAL B 390      81.904  14.186 131.873  1.00 38.05      A    C  
ANISOU 1875  CB  VAL B 390     4776   4570   5111    -65    121    300  A    C  
ATOM   1876  CG1 VAL B 390      82.057  15.580 132.457  1.00 36.11      A    C  
ANISOU 1876  CG1 VAL B 390     4472   4332   4915    -38    113    323  A    C  
ATOM   1877  CG2 VAL B 390      82.157  14.202 130.367  1.00 36.80      A    C  
ANISOU 1877  CG2 VAL B 390     4636   4405   4941    -74    137    323  A    C  
ATOM   1878  N   HIS B 391      83.934  11.146 131.775  1.00 43.28      A    N  
ANISOU 1878  N   HIS B 391     5507   5201   5737    -87    166    243  A    N  
ATOM   1879  CA  HIS B 391      83.946   9.889 131.030  1.00 46.59      A    C  
ANISOU 1879  CA  HIS B 391     5972   5612   6119   -115    179    228  A    C  
ATOM   1880  C   HIS B 391      83.389   8.727 131.846  1.00 46.81      A    C  
ANISOU 1880  C   HIS B 391     6022   5646   6118   -131    170    196  A    C  
ATOM   1881  O   HIS B 391      82.664   7.883 131.306  1.00 48.53      A    O  
ANISOU 1881  O   HIS B 391     6268   5869   6302   -160    166    189  A    O  
ATOM   1882  CB  HIS B 391      85.361   9.573 130.551  1.00 51.06      A    C  
ANISOU 1882  CB  HIS B 391     6529   6161   6710    -99    212    229  A    C  
ATOM   1883  CG  HIS B 391      85.814  10.429 129.412  1.00 58.29      A    C  
ANISOU 1883  CG  HIS B 391     7433   7071   7644    -91    223    262  A    C  
ATOM   1884  CD2 HIS B 391      85.577  10.341 128.082  1.00 59.69      A    C  
ANISOU 1884  CD2 HIS B 391     7637   7246   7797   -113    228    279  A    C  
ATOM   1885  ND1 HIS B 391      86.614  11.538 129.586  1.00 60.27      A    N  
ANISOU 1885  ND1 HIS B 391     7634   7320   7944    -59    228    286  A    N  
ATOM   1886  CE1 HIS B 391      86.850  12.096 128.412  1.00 59.85      A    C  
ANISOU 1886  CE1 HIS B 391     7579   7263   7898    -58    238    314  A    C  
ATOM   1887  NE2 HIS B 391      86.231  11.390 127.483  1.00 59.72      A    N  
ANISOU 1887  NE2 HIS B 391     7610   7246   7835    -90    239    311  A    N  
ATOM   1888  N   TYR B 392      83.715   8.664 133.142  1.00 42.96      A    N  
ANISOU 1888  N   TYR B 392     5512   5162   5649   -110    170    181  A    N  
ATOM   1889  CA  TYR B 392      83.211   7.586 133.991  1.00 40.02      A    C  
ANISOU 1889  CA  TYR B 392     5156   4797   5252   -119    166    153  A    C  
ATOM   1890  C   TYR B 392      81.692   7.622 134.104  1.00 37.35      A    C  
ANISOU 1890  C   TYR B 392     4834   4475   4883   -143    133    155  A    C  
ATOM   1891  O   TYR B 392      81.054   6.572 134.228  1.00 35.13      A    O  
ANISOU 1891  O   TYR B 392     4570   4200   4579   -156    136    135  A    O  
ATOM   1892  CB  TYR B 392      83.855   7.665 135.375  1.00 38.59      A    C  
ANISOU 1892  CB  TYR B 392     4945   4620   5099    -92    170    143  A    C  
ATOM   1893  CG  TYR B 392      83.390   6.609 136.365  1.00 37.74      A    C  
ANISOU 1893  CG  TYR B 392     4850   4521   4968    -98    169    116  A    C  
ATOM   1894  CD1 TYR B 392      83.671   5.260 136.168  1.00 35.73      A    C  
ANISOU 1894  CD1 TYR B 392     4621   4259   4694   -104    200     91  A    C  
ATOM   1895  CD2 TYR B 392      82.689   6.969 137.511  1.00 36.11      A    C  
ANISOU 1895  CD2 TYR B 392     4631   4328   4760    -93    143    115  A    C  
ATOM   1896  CE1 TYR B 392      83.255   4.303 137.079  1.00 35.19      A    C  
ANISOU 1896  CE1 TYR B 392     4565   4201   4606   -105    206     66  A    C  
ATOM   1897  CE2 TYR B 392      82.272   6.020 138.426  1.00 34.33      A    C  
ANISOU 1897  CE2 TYR B 392     4416   4112   4515    -96    143     93  A    C  
ATOM   1898  CZ  TYR B 392      82.556   4.691 138.207  1.00 35.13      A    C  
ANISOU 1898  CZ  TYR B 392     4541   4208   4599   -102    176     69  A    C  
ATOM   1899  OH  TYR B 392      82.138   3.753 139.126  1.00 35.66      A    O  
ANISOU 1899  OH  TYR B 392     4618   4285   4645   -102    183     47  A    O  
ATOM   1900  N   ALA B 393      81.097   8.815 134.066  1.00 36.47      A    N  
ANISOU 1900  N   ALA B 393     4713   4369   4775   -142    112    174  A    N  
ATOM   1901  CA  ALA B 393      79.650   8.920 134.198  1.00 34.15      A    C  
ANISOU 1901  CA  ALA B 393     4436   4091   4450   -166     83    176  A    C  
ATOM   1902  C   ALA B 393      78.943   8.363 132.969  1.00 33.56      A    C  
ANISOU 1902  C   ALA B 393     4363   4027   4360   -193     71    194  A    C  
ATOM   1903  O   ALA B 393      77.939   7.652 133.096  1.00 32.93      A    O  
ANISOU 1903  O   ALA B 393     4270   3956   4288   -191     80    188  A    O  
ATOM   1904  CB  ALA B 393      79.244  10.375 134.437  1.00 34.20      A    C  
ANISOU 1904  CB  ALA B 393     4417   4100   4478   -142     84    190  A    C  
ATOM   1905  N   LEU B 394      79.451   8.679 131.774  1.00 34.04      A    N  
ANISOU 1905  N   LEU B 394     4434   4081   4421   -203     83    212  A    N  
ATOM   1906  CA  LEU B 394      78.822   8.209 130.543  1.00 35.43      A    C  
ANISOU 1906  CA  LEU B 394     4595   4265   4600   -215     95    233  A    C  
ATOM   1907  C   LEU B 394      78.845   6.689 130.452  1.00 37.74      A    C  
ANISOU 1907  C   LEU B 394     4929   4548   4861   -226    137    184  A    C  
ATOM   1908  O   LEU B 394      77.803   6.053 130.257  1.00 38.63      A    O  
ANISOU 1908  O   LEU B 394     5071   4676   4930   -250    142    157  A    O  
ATOM   1909  CB  LEU B 394      79.526   8.836 129.338  1.00 34.83      A    C  
ANISOU 1909  CB  LEU B 394     4534   4187   4512   -230     96    256  A    C  
ATOM   1910  CG  LEU B 394      79.007   8.480 127.947  1.00 34.62      A    C  
ANISOU 1910  CG  LEU B 394     4493   4169   4491   -238    122    284  A    C  
ATOM   1911  CD1 LEU B 394      77.512   8.685 127.871  1.00 35.54      A    C  
ANISOU 1911  CD1 LEU B 394     4601   4296   4606   -229    146    285  A    C  
ATOM   1912  CD2 LEU B 394      79.712   9.324 126.899  1.00 33.24      A    C  
ANISOU 1912  CD2 LEU B 394     4339   4001   4292   -259    108    307  A    C  
ATOM   1913  N   GLU B 395      80.024   6.086 130.624  1.00 40.49      A    N  
ANISOU 1913  N   GLU B 395     5294   4879   5210   -217    161    159  A    N  
ATOM   1914  CA  GLU B 395      80.130   4.633 130.531  1.00 43.89      A    C  
ANISOU 1914  CA  GLU B 395     5774   5306   5597   -231    199    105  A    C  
ATOM   1915  C   GLU B 395      79.313   3.945 131.618  1.00 39.75      A    C  
ANISOU 1915  C   GLU B 395     5265   4796   5041   -235    194     69  A    C  
ATOM   1916  O   GLU B 395      78.656   2.931 131.358  1.00 39.46      A    O  
ANISOU 1916  O   GLU B 395     5275   4772   4947   -265    208     29  A    O  
ATOM   1917  CB  GLU B 395      81.597   4.209 130.561  1.00 48.46      A    C  
ANISOU 1917  CB  GLU B 395     6357   5863   6193   -211    233     92  A    C  
ATOM   1918  CG  GLU B 395      82.360   4.715 129.346  1.00 52.70      A    C  
ANISOU 1918  CG  GLU B 395     6889   6386   6748   -212    244    121  A    C  
ATOM   1919  CD  GLU B 395      83.786   5.107 129.655  1.00 56.35      A    C  
ANISOU 1919  CD  GLU B 395     7327   6831   7252   -180    258    133  A    C  
ATOM   1920  OE1 GLU B 395      84.112   5.247 130.850  1.00 57.46      A    O  
ANISOU 1920  OE1 GLU B 395     7445   6973   7413   -158    251    126  A    O  
ATOM   1921  OE2 GLU B 395      84.568   5.315 128.701  1.00 57.85      A    O1-
ANISOU 1921  OE2 GLU B 395     7519   7008   7454   -178    277    149  A    O1-
ATOM   1922  N   THR B 396      79.339   4.477 132.841  1.00 38.27      A    N  
ANISOU 1922  N   THR B 396     5044   4612   4886   -209    172     82  A    N  
ATOM   1923  CA  THR B 396      78.493   3.916 133.888  1.00 38.63      A    C  
ANISOU 1923  CA  THR B 396     5101   4673   4903   -211    165     55  A    C  
ATOM   1924  C   THR B 396      77.023   4.108 133.543  1.00 40.86      A    C  
ANISOU 1924  C   THR B 396     5395   4977   5153   -237    141     56  A    C  
ATOM   1925  O   THR B 396      76.214   3.185 133.701  1.00 40.04      A    O  
ANISOU 1925  O   THR B 396     5330   4892   4992   -262    146     20  A    O  
ATOM   1926  CB  THR B 396      78.817   4.568 135.235  1.00 35.18      A    C  
ANISOU 1926  CB  THR B 396     4622   4235   4509   -181    143     73  A    C  
ATOM   1927  CG2 THR B 396      78.291   3.725 136.390  1.00 34.53      A    C  
ANISOU 1927  CG2 THR B 396     4554   4167   4398   -179    148     41  A    C  
ATOM   1928  OG1 THR B 396      80.236   4.706 135.371  1.00 31.56      A    O  
ANISOU 1928  OG1 THR B 396     4148   3761   4083   -161    158     79  A    O  
ATOM   1929  N   THR B 397      76.666   5.296 133.042  1.00 42.56      A    N  
ANISOU 1929  N   THR B 397     5576   5193   5402   -233    119    100  A    N  
ATOM   1930  CA  THR B 397      75.297   5.524 132.594  1.00 33.41      A    C  
ANISOU 1930  CA  THR B 397     4425   4058   4211   -258     99    104  A    C  
ATOM   1931  C   THR B 397      74.941   4.598 131.443  1.00 31.95      A    C  
ANISOU 1931  C   THR B 397     4290   3888   3962   -305    111     75  A    C  
ATOM   1932  O   THR B 397      73.845   4.031 131.415  1.00 35.02      A    O  
ANISOU 1932  O   THR B 397     4708   4306   4293   -341     97     49  A    O  
ATOM   1933  CB  THR B 397      75.103   6.978 132.174  1.00 23.83      A    C  
ANISOU 1933  CB  THR B 397     3166   2841   3049   -239     89    158  A    C  
ATOM   1934  CG2 THR B 397      73.631   7.256 131.948  1.00 20.88      A    C  
ANISOU 1934  CG2 THR B 397     2798   2497   2639   -264     67    161  A    C  
ATOM   1935  OG1 THR B 397      75.607   7.840 133.200  1.00 22.96      A    O  
ANISOU 1935  OG1 THR B 397     3011   2712   3001   -198     89    179  A    O  
ATOM   1936  N   VAL B 398      75.856   4.423 130.486  1.00 27.69      A    N  
ANISOU 1936  N   VAL B 398     3760   3331   3429   -310    136     79  A    N  
ATOM   1937  CA  VAL B 398      75.570   3.554 129.348  1.00 27.31      A    C  
ANISOU 1937  CA  VAL B 398     3759   3298   3321   -359    150     49  A    C  
ATOM   1938  C   VAL B 398      75.389   2.118 129.827  1.00 29.25      A    C  
ANISOU 1938  C   VAL B 398     4058   3552   3506   -382    169    -15  A    C  
ATOM   1939  O   VAL B 398      74.454   1.418 129.416  1.00 28.73      A    O  
ANISOU 1939  O   VAL B 398     4029   3515   3374   -431    163    -47  A    O  
ATOM   1940  CB  VAL B 398      76.683   3.666 128.285  1.00 23.69      A    C  
ANISOU 1940  CB  VAL B 398     3299   2816   2885   -354    177     66  A    C  
ATOM   1941  CG1 VAL B 398      76.555   2.567 127.241  1.00 20.47      A    C  
ANISOU 1941  CG1 VAL B 398     2947   2418   2413   -405    199     23  A    C  
ATOM   1942  CG2 VAL B 398      76.652   5.025 127.607  1.00 21.59      A    C  
ANISOU 1942  CG2 VAL B 398     2985   2553   2667   -339    163    133  A    C  
ATOM   1943  N   LYS B 399      76.278   1.665 130.716  1.00 31.22      A    N  
ANISOU 1943  N   LYS B 399     4308   3778   3774   -349    194    -31  A    N  
ATOM   1944  CA  LYS B 399      76.224   0.284 131.184  1.00 28.90      A    C  
ANISOU 1944  CA  LYS B 399     4061   3492   3429   -365    224    -85  A    C  
ATOM   1945  C   LYS B 399      75.028   0.045 132.101  1.00 30.61      A    C  
ANISOU 1945  C   LYS B 399     4284   3738   3610   -376    200    -98  A    C  
ATOM   1946  O   LYS B 399      74.358  -0.990 131.995  1.00 33.82      A    O  
ANISOU 1946  O   LYS B 399     4690   4163   3996   -391    198   -111  A    O  
ATOM   1947  CB  LYS B 399      77.525  -0.080 131.895  1.00 28.47      A    C  
ANISOU 1947  CB  LYS B 399     3996   3411   3411   -325    258    -91  A    C  
ATOM   1948  CG  LYS B 399      78.455  -0.929 131.055  1.00 30.65      A    C  
ANISOU 1948  CG  LYS B 399     4306   3667   3671   -336    306   -118  A    C  
ATOM   1949  CD  LYS B 399      79.812  -1.079 131.723  1.00 31.96      A    C  
ANISOU 1949  CD  LYS B 399     4450   3809   3885   -292    337   -113  A    C  
ATOM   1950  CE  LYS B 399      80.550   0.255 131.793  1.00 32.85      A    C  
ANISOU 1950  CE  LYS B 399     4505   3906   4069   -257    312    -61  A    C  
ATOM   1951  NZ  LYS B 399      81.850   0.146 132.502  1.00 33.18      A    N1+
ANISOU 1951  NZ  LYS B 399     4521   3931   4155   -220    336    -56  A    N1+
ATOM   1952  N   LEU B 400      74.732   0.990 132.999  1.00 28.76      A    N  
ANISOU 1952  N   LEU B 400     4004   3505   3418   -344    168    -64  A    N  
ATOM   1953  CA  LEU B 400      73.580   0.807 133.877  1.00 28.40      A    C  
ANISOU 1953  CA  LEU B 400     3964   3487   3341   -353    145    -73  A    C  
ATOM   1954  C   LEU B 400      72.279   0.980 133.115  1.00 29.19      A    C  
ANISOU 1954  C   LEU B 400     4067   3619   3407   -393    112    -66  A    C  
ATOM   1955  O   LEU B 400      71.258   0.386 133.482  1.00 27.57      A    O  
ANISOU 1955  O   LEU B 400     3843   3435   3197   -393     99    -66  A    O  
ATOM   1956  CB  LEU B 400      73.628   1.787 135.047  1.00 23.58      A    C  
ANISOU 1956  CB  LEU B 400     3302   2867   2790   -308    120    -38  A    C  
ATOM   1957  CG  LEU B 400      74.618   1.480 136.168  1.00 20.49      A    C  
ANISOU 1957  CG  LEU B 400     2895   2458   2433   -270    143    -43  A    C  
ATOM   1958  CD1 LEU B 400      74.949   2.737 136.956  1.00 20.07      A    C  
ANISOU 1958  CD1 LEU B 400     2784   2392   2450   -231    117     -3  A    C  
ATOM   1959  CD2 LEU B 400      74.054   0.433 137.085  1.00 20.37      A    C  
ANISOU 1959  CD2 LEU B 400     2907   2462   2372   -279    155    -73  A    C  
ATOM   1960  N   LEU B 401      72.300   1.782 132.052  1.00 30.51      A    N  
ANISOU 1960  N   LEU B 401     4224   3785   3582   -410     98    -43  A    N  
ATOM   1961  CA  LEU B 401      71.140   1.877 131.174  1.00 33.26      A    C  
ANISOU 1961  CA  LEU B 401     4579   4173   3885   -461     69    -41  A    C  
ATOM   1962  C   LEU B 401      70.875   0.548 130.485  1.00 37.33      A    C  
ANISOU 1962  C   LEU B 401     5106   4700   4378   -485     91    -68  A    C  
ATOM   1963  O   LEU B 401      69.721   0.119 130.367  1.00 38.54      A    O  
ANISOU 1963  O   LEU B 401     5242   4884   4518   -501     76    -66  A    O  
ATOM   1964  CB  LEU B 401      71.342   2.989 130.148  1.00 29.12      A    C  
ANISOU 1964  CB  LEU B 401     4017   3644   3404   -458     58      7  A    C  
ATOM   1965  CG  LEU B 401      70.340   3.066 129.004  1.00 28.27      A    C  
ANISOU 1965  CG  LEU B 401     3907   3582   3250   -516     33     14  A    C  
ATOM   1966  CD1 LEU B 401      68.948   3.356 129.530  1.00 26.88      A    C  
ANISOU 1966  CD1 LEU B 401     3711   3449   3051   -533     -9     23  A    C  
ATOM   1967  CD2 LEU B 401      70.775   4.142 128.029  1.00 29.88      A    C  
ANISOU 1967  CD2 LEU B 401     4072   3779   3502   -501     37     69  A    C  
ATOM   1968  N   GLU B 402      71.930  -0.110 130.000  1.00 41.34      A    N  
ANISOU 1968  N   GLU B 402     5640   5183   4886   -484    129    -89  A    N  
ATOM   1969  CA  GLU B 402      71.728  -1.400 129.356  1.00 42.11      A    C  
ANISOU 1969  CA  GLU B 402     5744   5289   4966   -505    148   -111  A    C  
ATOM   1970  C   GLU B 402      71.277  -2.452 130.354  1.00 39.30      A    C  
ANISOU 1970  C   GLU B 402     5374   4937   4621   -480    154   -119  A    C  
ATOM   1971  O   GLU B 402      70.576  -3.400 129.979  1.00 40.24      A    O  
ANISOU 1971  O   GLU B 402     5493   5075   4721   -502    158   -131  A    O  
ATOM   1972  CB  GLU B 402      73.021  -1.845 128.666  1.00 45.78      A    C  
ANISOU 1972  CB  GLU B 402     6238   5723   5433   -507    188   -129  A    C  
ATOM   1973  N   PHE B 403      71.523  -2.222 131.645  1.00 37.29      A    N  
ANISOU 1973  N   PHE B 403     5106   4669   4392   -440    153   -111  A    N  
ATOM   1974  CA  PHE B 403      71.169  -3.227 132.639  1.00 36.12      A    C  
ANISOU 1974  CA  PHE B 403     4945   4525   4252   -419    159   -118  A    C  
ATOM   1975  C   PHE B 403      69.713  -3.095 133.048  1.00 35.46      A    C  
ANISOU 1975  C   PHE B 403     4842   4470   4161   -425    130   -107  A    C  
ATOM   1976  O   PHE B 403      69.006  -4.100 133.189  1.00 34.33      A    O  
ANISOU 1976  O   PHE B 403     4696   4341   4006   -433    135   -115  A    O  
ATOM   1977  CB  PHE B 403      72.090  -3.109 133.857  1.00 32.63      A    C  
ANISOU 1977  CB  PHE B 403     4496   4061   3842   -377    171   -115  A    C  
ATOM   1978  CG  PHE B 403      71.675  -3.964 135.026  1.00 28.50      A    C  
ANISOU 1978  CG  PHE B 403     3956   3544   3328   -357    172   -116  A    C  
ATOM   1979  CD1 PHE B 403      70.770  -3.485 135.966  1.00 26.10      A    C  
ANISOU 1979  CD1 PHE B 403     3633   3254   3031   -344    146   -102  A    C  
ATOM   1980  CD2 PHE B 403      72.191  -5.240 135.191  1.00 27.55      A    C  
ANISOU 1980  CD2 PHE B 403     3842   3415   3210   -354    200   -131  A    C  
ATOM   1981  CE1 PHE B 403      70.381  -4.265 137.040  1.00 25.87      A    C  
ANISOU 1981  CE1 PHE B 403     3589   3234   3007   -328    155    -93  A    C  
ATOM   1982  CE2 PHE B 403      71.808  -6.024 136.270  1.00 26.69      A    C  
ANISOU 1982  CE2 PHE B 403     3707   3256   3177   -384    193   -110  A    C  
ATOM   1983  CZ  PHE B 403      70.901  -5.534 137.194  1.00 27.22      A    C  
ANISOU 1983  CZ  PHE B 403     3773   3393   3175   -337    186   -109  A    C  
ATOM   1984  N   PHE B 404      69.248  -1.862 133.225  1.00 35.35      A    N  
ANISOU 1984  N   PHE B 404     4815   4466   4152   -422    100    -87  A    N  
ATOM   1985  CA  PHE B 404      67.887  -1.623 133.681  1.00 35.08      A    C  
ANISOU 1985  CA  PHE B 404     4758   4456   4114   -424     73    -73  A    C  
ATOM   1986  C   PHE B 404      66.855  -1.888 132.595  1.00 35.89      A    C  
ANISOU 1986  C   PHE B 404     4859   4592   4187   -466     63    -75  A    C  
ATOM   1987  O   PHE B 404      65.773  -2.405 132.887  1.00 35.07      A    O  
ANISOU 1987  O   PHE B 404     4744   4515   4065   -470     72    -57  A    O  
ATOM   1988  CB  PHE B 404      67.762  -0.190 134.185  1.00 36.57      A    C  
ANISOU 1988  CB  PHE B 404     4931   4644   4319   -408     45    -49  A    C  
ATOM   1989  CG  PHE B 404      68.386   0.025 135.522  1.00 38.40      A    C  
ANISOU 1989  CG  PHE B 404     5157   4854   4579   -367     50    -47  A    C  
ATOM   1990  CD1 PHE B 404      68.378  -0.985 136.471  1.00 37.70      A    C  
ANISOU 1990  CD1 PHE B 404     5064   4760   4499   -346     66    -58  A    C  
ATOM   1991  CD2 PHE B 404      68.980   1.232 135.834  1.00 38.12      A    C  
ANISOU 1991  CD2 PHE B 404     5120   4805   4558   -354     37    -32  A    C  
ATOM   1992  CE1 PHE B 404      68.950  -0.792 137.708  1.00 38.37      A    C  
ANISOU 1992  CE1 PHE B 404     5141   4831   4609   -312     70    -55  A    C  
ATOM   1993  CE2 PHE B 404      69.554   1.434 137.067  1.00 37.98      A    C  
ANISOU 1993  CE2 PHE B 404     5097   4771   4563   -320     42    -31  A    C  
ATOM   1994  CZ  PHE B 404      69.540   0.421 138.008  1.00 39.76      A    C  
ANISOU 1994  CZ  PHE B 404     5314   4994   4798   -299     59    -43  A    C  
ATOM   1995  N   GLN B 405      67.173  -1.585 131.335  1.00 37.34      A    N  
ANISOU 1995  N   GLN B 405     5053   4782   4352   -500     63    -76  A    N  
ATOM   1996  CA  GLN B 405      66.230  -1.889 130.266  1.00 36.62      A    C  
ANISOU 1996  CA  GLN B 405     4957   4728   4230   -545     53    -79  A    C  
ATOM   1997  C   GLN B 405      66.127  -3.383 130.018  1.00 36.54      A    C  
ANISOU 1997  C   GLN B 405     4961   4719   4202   -558     80   -105  A    C  
ATOM   1998  O   GLN B 405      65.135  -3.841 129.443  1.00 39.39      A    O  
ANISOU 1998  O   GLN B 405     5321   5124   4521   -595     99    -84  A    O  
ATOM   1999  CB  GLN B 405      66.655  -1.187 128.977  1.00 39.63      A    C  
ANISOU 1999  CB  GLN B 405     5344   5120   4595   -583     46    -72  A    C  
ATOM   2000  CG  GLN B 405      66.134   0.226 128.820  1.00 39.46      A    C  
ANISOU 2000  CG  GLN B 405     5295   5124   4575   -595      9    -38  A    C  
ATOM   2001  CD  GLN B 405      66.782   0.964 127.663  1.00 40.80      A    C  
ANISOU 2001  CD  GLN B 405     5471   5302   4728   -631      3    -25  A    C  
ATOM   2002  NE2 GLN B 405      68.018   0.596 127.341  1.00 40.80      A    N  
ANISOU 2002  NE2 GLN B 405     5508   5266   4730   -628     33    -46  A    N  
ATOM   2003  OE1 GLN B 405      66.188   1.874 127.084  1.00 43.05      A    O  
ANISOU 2003  OE1 GLN B 405     5727   5629   5002   -661    -28      7  A    O  
ATOM   2004  N   ASN B 406      67.117  -4.144 130.470  1.00 39.32      A    N  
ANISOU 2004  N   ASN B 406     5416   5027   4496   -727    161   -124  A    N  
ATOM   2005  CA  ASN B 406      67.084  -5.597 130.379  1.00 43.81      A    C  
ANISOU 2005  CA  ASN B 406     5923   5615   5108   -563    160   -122  A    C  
ATOM   2006  C   ASN B 406      66.298  -6.226 131.528  1.00 47.38      A    C  
ANISOU 2006  C   ASN B 406     6457   6047   5497   -770    202   -155  A    C  
ATOM   2007  O   ASN B 406      65.419  -7.062 131.299  1.00 53.57      A    O  
ANISOU 2007  O   ASN B 406     7117   6807   6430   -662    156   -124  A    O  
ATOM   2008  CB  ASN B 406      68.522  -6.121 130.338  1.00 47.91      A    C  
ANISOU 2008  CB  ASN B 406     6427   6029   5748   -595    175   -126  A    C  
ATOM   2009  CG  ASN B 406      68.609  -7.623 130.497  1.00 53.78      A    C  
ANISOU 2009  CG  ASN B 406     7190   6759   6484   -622    206   -147  A    C  
ATOM   2010  ND2 ASN B 406      68.779  -8.329 129.380  1.00 55.72      A    N  
ANISOU 2010  ND2 ASN B 406     7492   7084   6595   -603    247   -177  A    N  
ATOM   2011  OD1 ASN B 406      68.542  -8.146 131.612  1.00 57.75      A    O  
ANISOU 2011  OD1 ASN B 406     7725   7325   6891   -550    232   -162  A    O  
ATOM   2012  N   TYR B 407      66.608  -5.840 132.770  1.00 41.49      A    N  
ANISOU 2012  N   TYR B 407     5579   5240   4946   -569    141   -105  A    N  
ATOM   2013  CA  TYR B 407      65.957  -6.438 133.936  1.00 38.92      A    C  
ANISOU 2013  CA  TYR B 407     5249   4916   4623   -565    143   -107  A    C  
ATOM   2014  C   TYR B 407      64.482  -6.055 134.043  1.00 35.36      A    C  
ANISOU 2014  C   TYR B 407     4816   4562   4059   -536    132   -104  A    C  
ATOM   2015  O   TYR B 407      63.623  -6.924 134.228  1.00 35.89      A    O  
ANISOU 2015  O   TYR B 407     4888   4645   4105   -567    140   -113  A    O  
ATOM   2016  CB  TYR B 407      66.706  -6.053 135.214  1.00 38.55      A    C  
ANISOU 2016  CB  TYR B 407     5197   4846   4606   -509    140   -100  A    C  
ATOM   2017  CG  TYR B 407      66.048  -6.552 136.488  1.00 37.99      A    C  
ANISOU 2017  CG  TYR B 407     5148   4836   4451   -457    152   -109  A    C  
ATOM   2018  CD1 TYR B 407      66.269  -7.842 136.959  1.00 38.32      A    C  
ANISOU 2018  CD1 TYR B 407     5203   4867   4489   -466    179   -126  A    C  
ATOM   2019  CD2 TYR B 407      65.205  -5.728 137.224  1.00 39.18      A    C  
ANISOU 2019  CD2 TYR B 407     5279   4998   4611   -442    125    -91  A    C  
ATOM   2020  CE1 TYR B 407      65.660  -8.290 138.138  1.00 38.76      A    C  
ANISOU 2020  CE1 TYR B 407     5223   4863   4640   -506    163   -115  A    C  
ATOM   2021  CE2 TYR B 407      64.596  -6.164 138.389  1.00 39.55      A    C  
ANISOU 2021  CE2 TYR B 407     5291   4990   4747   -477    114    -83  A    C  
ATOM   2022  CZ  TYR B 407      64.823  -7.441 138.843  1.00 38.46      A    C  
ANISOU 2022  CZ  TYR B 407     5166   4840   4607   -488    137    -99  A    C  
ATOM   2023  OH  TYR B 407      64.214  -7.860 140.003  1.00 38.74      A    O  
ANISOU 2023  OH  TYR B 407     5224   4934   4563   -439    148   -107  A    O  
ATOM   2024  N   PHE B 408      64.161  -4.762 133.918  1.00 33.52      A    N  
ANISOU 2024  N   PHE B 408     4563   4339   3834   -521    102    -82  A    N  
ATOM   2025  CA  PHE B 408      62.762  -4.346 133.980  1.00 33.53      A    C  
ANISOU 2025  CA  PHE B 408     4503   4316   3921   -590     72    -62  A    C  
ATOM   2026  C   PHE B 408      61.988  -4.671 132.710  1.00 35.62      A    C  
ANISOU 2026  C   PHE B 408     4762   4619   4154   -649     73    -65  A    C  
ATOM   2027  O   PHE B 408      60.754  -4.743 132.757  1.00 35.63      A    O  
ANISOU 2027  O   PHE B 408     4797   4715   4026   -621     69    -64  A    O  
ATOM   2028  CB  PHE B 408      62.650  -2.839 134.236  1.00 33.45      A    C  
ANISOU 2028  CB  PHE B 408     4470   4310   3927   -554     43    -38  A    C  
ATOM   2029  CG  PHE B 408      63.438  -2.349 135.420  1.00 30.87      A    C  
ANISOU 2029  CG  PHE B 408     4147   3953   3631   -497     41    -34  A    C  
ATOM   2030  CD1 PHE B 408      63.384  -3.008 136.635  1.00 30.57      A    C  
ANISOU 2030  CD1 PHE B 408     4114   3901   3602   -481     51    -41  A    C  
ATOM   2031  CD2 PHE B 408      64.217  -1.210 135.317  1.00 30.39      A    C  
ANISOU 2031  CD2 PHE B 408     4079   3880   3587   -462     28    -22  A    C  
ATOM   2032  CE1 PHE B 408      64.101  -2.548 137.719  1.00 30.32      A    C  
ANISOU 2032  CE1 PHE B 408     4106   3893   3520   -395     52    -40  A    C  
ATOM   2033  CE2 PHE B 408      64.938  -0.747 136.397  1.00 29.63      A    C  
ANISOU 2033  CE2 PHE B 408     3981   3760   3516   -413     26    -20  A    C  
ATOM   2034  CZ  PHE B 408      64.881  -1.418 137.600  1.00 29.01      A    C  
ANISOU 2034  CZ  PHE B 408     3931   3715   3376   -365     39    -29  A    C  
ATOM   2035  N   GLU B 409      62.686  -4.865 131.591  1.00 34.64      A    N  
ANISOU 2035  N   GLU B 409     4763   4564   3836   -836    115   -102  A    N  
ATOM   2036  CA  GLU B 409      62.075  -5.191 130.302  1.00 34.25      A    C  
ANISOU 2036  CA  GLU B 409     4709   4565   3740   -909    117   -108  A    C  
ATOM   2037  C   GLU B 409      61.078  -4.118 129.865  1.00 34.05      A    C  
ANISOU 2037  C   GLU B 409     4532   4499   3905   -739     56    -55  A    C  
ATOM   2038  O   GLU B 409      60.008  -4.414 129.330  1.00 32.23      A    O  
ANISOU 2038  O   GLU B 409     4283   4315   3648   -786     53    -54  A    O  
ATOM   2039  CB  GLU B 409      61.421  -6.573 130.343  1.00 32.74      A    C  
ANISOU 2039  CB  GLU B 409     4412   4300   3726   -774    107    -99  A    C  
ATOM   2040  CG  GLU B 409      62.413  -7.673 130.660  1.00 33.72      A    C  
ANISOU 2040  CG  GLU B 409     4571   4382   3859   -767    138   -122  A    C  
ATOM   2041  CD  GLU B 409      61.769  -8.996 131.021  1.00 32.86      A    C  
ANISOU 2041  CD  GLU B 409     4530   4355   3599   -734    172   -153  A    C  
ATOM   2042  OE1 GLU B 409      60.536  -9.138 130.873  1.00 34.88      A    O  
ANISOU 2042  OE1 GLU B 409     4709   4576   3968   -842    149   -138  A    O  
ATOM   2043  OE2 GLU B 409      62.511  -9.899 131.459  1.00 31.80      A    O1-
ANISOU 2043  OE2 GLU B 409     4362   4112   3610   -794    183   -157  A    O1-
ATOM   2044  N   ILE B 410      61.454  -2.861 130.084  1.00 34.49      A    N  
ANISOU 2044  N   ILE B 410     4576   4546   3983   -695     35    -35  A    N  
ATOM   2045  CA  ILE B 410      60.801  -1.689 129.514  1.00 35.09      A    C  
ANISOU 2045  CA  ILE B 410     4616   4662   4056   -699      8     -8  A    C  
ATOM   2046  C   ILE B 410      61.925  -0.721 129.181  1.00 38.33      A    C  
ANISOU 2046  C   ILE B 410     5078   5094   4393   -630    -31    -28  A    C  
ATOM   2047  O   ILE B 410      62.933  -0.653 129.890  1.00 36.88      A    O  
ANISOU 2047  O   ILE B 410     4914   4864   4234   -593    -18    -33  A    O  
ATOM   2048  CB  ILE B 410      59.757  -1.054 130.472  1.00 30.92      A    C  
ANISOU 2048  CB  ILE B 410     4060   4152   3537   -681    -12     13  A    C  
ATOM   2049  CG1 ILE B 410      58.606  -2.022 130.720  1.00 27.64      A    C  
ANISOU 2049  CG1 ILE B 410     3638   3766   3098   -721     -4      4  A    C  
ATOM   2050  CG2 ILE B 410      59.182   0.238 129.914  1.00 29.79      A    C  
ANISOU 2050  CG2 ILE B 410     3875   4049   3395   -679    -39     45  A    C  
ATOM   2051  CD1 ILE B 410      58.068  -1.988 132.112  1.00 25.43      A    C  
ANISOU 2051  CD1 ILE B 410     3356   3473   2834   -694     -8      9  A    C  
ATOM   2052  N   GLN B 411      61.751   0.051 128.121  1.00 44.57      A    N  
ANISOU 2052  N   GLN B 411     5845   5922   5167   -669    -50     -8  A    N  
ATOM   2053  CA  GLN B 411      62.856   0.855 127.632  1.00 43.11      A    C  
ANISOU 2053  CA  GLN B 411     5668   5722   4988   -674    -52      5  A    C  
ATOM   2054  C   GLN B 411      62.703   2.290 128.100  1.00 42.49      A    C  
ANISOU 2054  C   GLN B 411     5558   5653   4932   -654    -82     48  A    C  
ATOM   2055  O   GLN B 411      61.596   2.758 128.378  1.00 48.27      A    O  
ANISOU 2055  O   GLN B 411     6253   6420   5668   -651   -103     71  A    O  
ATOM   2056  CB  GLN B 411      62.937   0.824 126.105  1.00 44.37      A    C  
ANISOU 2056  CB  GLN B 411     5823   5923   5114   -734    -53      7  A    C  
ATOM   2057  CG  GLN B 411      63.032  -0.566 125.520  1.00 47.89      A    C  
ANISOU 2057  CG  GLN B 411     6297   6363   5537   -760    -25    -34  A    C  
ATOM   2058  CD  GLN B 411      64.430  -1.148 125.639  1.00 48.61      A    C  
ANISOU 2058  CD  GLN B 411     6436   6395   5640   -738      8    -61  A    C  
ATOM   2059  NE2 GLN B 411      65.415  -0.447 125.092  1.00 49.56      A    N  
ANISOU 2059  NE2 GLN B 411     6568   6502   5760   -748      9    -50  A    N  
ATOM   2060  OE1 GLN B 411      64.620  -2.214 126.221  1.00 49.72      A    O  
ANISOU 2060  OE1 GLN B 411     6599   6504   5788   -712     32    -87  A    O  
ATOM   2061  N   TYR B 412      63.833   2.971 128.216  1.00 35.16      A    N  
ANISOU 2061  N   TYR B 412     4646   4693   4022   -638    -83     59  A    N  
ATOM   2062  CA  TYR B 412      63.803   4.393 128.480  1.00 30.38      A    C  
ANISOU 2062  CA  TYR B 412     4006   4099   3438   -624   -115    106  A    C  
ATOM   2063  C   TYR B 412      62.991   5.025 127.359  1.00 30.85      A    C  
ANISOU 2063  C   TYR B 412     4014   4233   3473   -666   -138    147  A    C  
ATOM   2064  O   TYR B 412      63.373   4.906 126.187  1.00 32.39      A    O  
ANISOU 2064  O   TYR B 412     4212   4455   3639   -709   -135    148  A    O  
ATOM   2065  CB  TYR B 412      65.215   4.962 128.534  1.00 24.98      A    C  
ANISOU 2065  CB  TYR B 412     3347   3374   2769   -611   -114    114  A    C  
ATOM   2066  CG  TYR B 412      65.268   6.428 128.862  1.00 19.18      A    C  
ANISOU 2066  CG  TYR B 412     2564   2630   2094   -562   -127    174  A    C  
ATOM   2067  CD1 TYR B 412      65.021   6.879 130.149  1.00 16.56      A    C  
ANISOU 2067  CD1 TYR B 412     2221   2276   1796   -520   -139    181  A    C  
ATOM   2068  CD2 TYR B 412      65.559   7.361 127.882  1.00 16.69      A    C  
ANISOU 2068  CD2 TYR B 412     2212   2323   1807   -547   -114    226  A    C  
ATOM   2069  CE1 TYR B 412      65.062   8.218 130.451  1.00 16.39      A    C  
ANISOU 2069  CE1 TYR B 412     2152   2237   1837   -468   -138    232  A    C  
ATOM   2070  CE2 TYR B 412      65.607   8.701 128.172  1.00 17.53      A    C  
ANISOU 2070  CE2 TYR B 412     2274   2413   1972   -491   -111    279  A    C  
ATOM   2071  CZ  TYR B 412      65.359   9.128 129.458  1.00 17.89      A    C  
ANISOU 2071  CZ  TYR B 412     2310   2434   2052   -454   -124    280  A    C  
ATOM   2072  OH  TYR B 412      65.407  10.470 129.742  1.00 16.44      A    O  
ANISOU 2072  OH  TYR B 412     2086   2236   1926   -402   -120    326  A    O  
ATOM   2073  N   PRO B 413      61.863   5.672 127.656  1.00 30.45      A    N  
ANISOU 2073  N   PRO B 413     3913   4223   3432   -656   -159    181  A    N  
ATOM   2074  CA  PRO B 413      60.932   6.045 126.584  1.00 31.86      A    C  
ANISOU 2074  CA  PRO B 413     4036   4487   3583   -694   -174    216  A    C  
ATOM   2075  C   PRO B 413      61.351   7.261 125.775  1.00 33.29      A    C  
ANISOU 2075  C   PRO B 413     4170   4712   3767   -701   -195    278  A    C  
ATOM   2076  O   PRO B 413      60.744   7.520 124.730  1.00 35.24      A    O  
ANISOU 2076  O   PRO B 413     4368   5039   3983   -733   -203    310  A    O  
ATOM   2077  CB  PRO B 413      59.631   6.315 127.348  1.00 31.04      A    C  
ANISOU 2077  CB  PRO B 413     3896   4405   3494   -670   -183    230  A    C  
ATOM   2078  CG  PRO B 413      60.099   6.845 128.656  1.00 30.53      A    C  
ANISOU 2078  CG  PRO B 413     3846   4276   3475   -615   -187    234  A    C  
ATOM   2079  CD  PRO B 413      61.358   6.063 128.984  1.00 29.55      A    C  
ANISOU 2079  CD  PRO B 413     3788   4083   3355   -607   -167    188  A    C  
ATOM   2080  N   LEU B 414      62.381   7.984 126.186  1.00 36.34      A    N  
ANISOU 2080  N   LEU B 414     4568   5036   4201   -650   -186    299  A    N  
ATOM   2081  CA  LEU B 414      62.762   9.219 125.524  1.00 40.35      A    C  
ANISOU 2081  CA  LEU B 414     5039   5545   4748   -602   -165    364  A    C  
ATOM   2082  C   LEU B 414      64.039   8.999 124.721  1.00 44.07      A    C  
ANISOU 2082  C   LEU B 414     5550   5970   5223   -596   -127    356  A    C  
ATOM   2083  O   LEU B 414      64.714   7.973 124.843  1.00 43.36      A    O  
ANISOU 2083  O   LEU B 414     5517   5839   5120   -619   -115    301  A    O  
ATOM   2084  CB  LEU B 414      62.936  10.344 126.554  1.00 40.16      A    C  
ANISOU 2084  CB  LEU B 414     4997   5469   4792   -528   -161    397  A    C  
ATOM   2085  CG  LEU B 414      61.937  10.327 127.721  1.00 41.27      A    C  
ANISOU 2085  CG  LEU B 414     5118   5626   4937   -528   -193    388  A    C  
ATOM   2086  CD1 LEU B 414      62.193  11.477 128.683  1.00 40.29      A    C  
ANISOU 2086  CD1 LEU B 414     4976   5449   4883   -457   -184    417  A    C  
ATOM   2087  CD2 LEU B 414      60.495  10.361 127.237  1.00 42.52      A    C  
ANISOU 2087  CD2 LEU B 414     5215   5888   5052   -570   -222    413  A    C  
ATOM   2088  N   LYS B 415      64.381   9.993 123.905  1.00 47.91      A    N  
ANISOU 2088  N   LYS B 415     6008   6466   5731   -561   -107    412  A    N  
ATOM   2089  CA  LYS B 415      65.544   9.907 123.036  1.00 51.97      A    C  
ANISOU 2089  CA  LYS B 415     6553   6945   6249   -553    -70    414  A    C  
ATOM   2090  C   LYS B 415      66.754  10.606 123.627  1.00 53.78      A    C  
ANISOU 2090  C   LYS B 415     6801   7082   6550   -484    -40    425  A    C  
ATOM   2091  O   LYS B 415      67.819  10.613 123.002  1.00 58.51      A    O  
ANISOU 2091  O   LYS B 415     7425   7645   7162   -470     -6    429  A    O  
ATOM   2092  CB  LYS B 415      65.230  10.515 121.663  1.00 54.88      A    C  
ANISOU 2092  CB  LYS B 415     6881   7386   6587   -559    -63    466  A    C  
ATOM   2093  CG  LYS B 415      64.653   9.550 120.640  1.00 57.18      A    C  
ANISOU 2093  CG  LYS B 415     7170   7754   6802   -635    -73    442  A    C  
ATOM   2094  CD  LYS B 415      64.349  10.260 119.331  1.00 58.63      A    C  
ANISOU 2094  CD  LYS B 415     7307   8014   6954   -631    -66    499  A    C  
ATOM   2095  CE  LYS B 415      64.006   9.269 118.227  1.00 60.65      A    C  
ANISOU 2095  CE  LYS B 415     7566   8342   7136   -707    -68    470  A    C  
ATOM   2096  NZ  LYS B 415      62.623   9.466 117.702  1.00 62.20      A    N1+
ANISOU 2096  NZ  LYS B 415     7693   8658   7283   -742    -98    497  A    N1+
ATOM   2097  N   LYS B 416      66.619  11.178 124.819  1.00 51.59      A    N  
ANISOU 2097  N   LYS B 416     6513   6772   6318   -444    -52    428  A    N  
ATOM   2098  CA  LYS B 416      67.711  11.882 125.475  1.00 49.21      A    C  
ANISOU 2098  CA  LYS B 416     6223   6392   6083   -384    -28    433  A    C  
ATOM   2099  C   LYS B 416      67.749  11.492 126.948  1.00 48.41      A    C  
ANISOU 2099  C   LYS B 416     6140   6247   6006   -371    -39    390  A    C  
ATOM   2100  O   LYS B 416      66.735  11.580 127.650  1.00 50.27      A    O  
ANISOU 2100  O   LYS B 416     6355   6512   6235   -377    -70    390  A    O  
ATOM   2101  CB  LYS B 416      67.588  13.400 125.279  1.00 45.71      A    C  
ANISOU 2101  CB  LYS B 416     5733   5961   5673   -339    -29    492  A    C  
ATOM   2102  CG  LYS B 416      66.842  14.152 126.356  1.00 40.44      A    C  
ANISOU 2102  CG  LYS B 416     5029   5299   5038   -311    -53    505  A    C  
ATOM   2103  CD  LYS B 416      67.162  15.621 126.334  1.00 36.23      A    C  
ANISOU 2103  CD  LYS B 416     4458   4754   4555   -258    -44    551  A    C  
ATOM   2104  CE  LYS B 416      66.883  16.221 127.691  1.00 32.71      A    C  
ANISOU 2104  CE  LYS B 416     3991   4283   4155   -226    -56    543  A    C  
ATOM   2105  NZ  LYS B 416      67.735  17.409 127.918  1.00 31.30      A    N1+
ANISOU 2105  NZ  LYS B 416     3791   4066   4035   -177    -38    563  A    N1+
ATOM   2106  N   LEU B 417      68.873  10.936 127.374  1.00 46.55      A    N  
ANISOU 2106  N   LEU B 417     5943   5951   5793   -357    -14    354  A    N  
ATOM   2107  CA  LEU B 417      69.179  10.721 128.785  1.00 43.80      A    C  
ANISOU 2107  CA  LEU B 417     5608   5561   5475   -331    -17    319  A    C  
ATOM   2108  C   LEU B 417      70.292  11.707 129.130  1.00 40.20      A    C  
ANISOU 2108  C   LEU B 417     5143   5054   5077   -279      9    334  A    C  
ATOM   2109  O   LEU B 417      71.472  11.431 128.913  1.00 39.85      A    O  
ANISOU 2109  O   LEU B 417     5122   4972   5050   -267     41    320  A    O  
ATOM   2110  CB  LEU B 417      69.574   9.282 129.049  1.00 44.58      A    C  
ANISOU 2110  CB  LEU B 417     5750   5644   5546   -358    -10    266  A    C  
ATOM   2111  CG  LEU B 417      69.282   8.772 130.458  1.00 45.18      A    C  
ANISOU 2111  CG  LEU B 417     5838   5709   5620   -350    -27    228  A    C  
ATOM   2112  CD1 LEU B 417      68.074   9.465 131.071  1.00 46.06      A    C  
ANISOU 2112  CD1 LEU B 417     5917   5851   5732   -345    -61    249  A    C  
ATOM   2113  CD2 LEU B 417      69.074   7.262 130.422  1.00 47.92      A    C  
ANISOU 2113  CD2 LEU B 417     6231   6073   5904   -397    -32    176  A    C  
ATOM   2114  N   ASP B 418      69.908  12.869 129.648  1.00 38.80      A    N  
ANISOU 2114  N   ASP B 418     4931   4884   4929   -250     -9    360  A    N  
ATOM   2115  CA  ASP B 418      70.851  13.941 129.949  1.00 38.74      A    C  
ANISOU 2115  CA  ASP B 418     4905   4844   4970   -209      2    375  A    C  
ATOM   2116  C   ASP B 418      71.166  13.979 131.442  1.00 32.32      A    C  
ANISOU 2116  C   ASP B 418     4089   4005   4186   -185     -5    343  A    C  
ATOM   2117  O   ASP B 418      70.254  13.998 132.276  1.00 29.81      A    O  
ANISOU 2117  O   ASP B 418     3758   3704   3867   -184    -27    337  A    O  
ATOM   2118  CB  ASP B 418      70.303  15.295 129.492  1.00 44.57      A    C  
ANISOU 2118  CB  ASP B 418     5592   5613   5730   -189    -11    429  A    C  
ATOM   2119  CG  ASP B 418      70.411  15.494 127.991  1.00 51.03      A    C  
ANISOU 2119  CG  ASP B 418     6407   6455   6527   -200      2    466  A    C  
ATOM   2120  OD1 ASP B 418      70.885  14.572 127.297  1.00 54.86      A    O  
ANISOU 2120  OD1 ASP B 418     6932   6931   6981   -227     21    448  A    O  
ATOM   2121  OD2 ASP B 418      70.031  16.581 127.506  1.00 52.07      A    O1-
ANISOU 2121  OD2 ASP B 418     6494   6616   6675   -180     -2    515  A    O1-
ATOM   2122  N   LEU B 419      72.460  13.964 131.765  1.00 28.25      A    N  
ANISOU 2122  N   LEU B 419     3585   3455   3693   -167     14    325  A    N  
ATOM   2123  CA  LEU B 419      72.973  14.083 133.127  1.00 23.52      A    C  
ANISOU 2123  CA  LEU B 419     2975   2840   3122   -144      8    301  A    C  
ATOM   2124  C   LEU B 419      73.844  15.332 133.215  1.00 27.05      A    C  
ANISOU 2124  C   LEU B 419     3379   3279   3619   -112     10    324  A    C  
ATOM   2125  O   LEU B 419      74.839  15.441 132.492  1.00 27.92      A    O  
ANISOU 2125  O   LEU B 419     3493   3377   3740   -108     27    333  A    O  
ATOM   2126  CB  LEU B 419      73.770  12.837 133.519  1.00 17.82      A    C  
ANISOU 2126  CB  LEU B 419     2296   2095   2379   -155     29    258  A    C  
ATOM   2127  CG  LEU B 419      73.004  11.609 134.025  1.00 12.57      A    C  
ANISOU 2127  CG  LEU B 419     1658   1436   1683   -173     31    227  A    C  
ATOM   2128  CD1 LEU B 419      72.285  10.896 132.904  1.00 10.37      A    C  
ANISOU 2128  CD1 LEU B 419     1393   1175   1373   -205     34    234  A    C  
ATOM   2129  CD2 LEU B 419      73.959  10.655 134.727  1.00 12.04      A    C  
ANISOU 2129  CD2 LEU B 419     1613   1345   1616   -168     58    191  A    C  
ATOM   2130  N   VAL B 420      73.462  16.276 134.076  1.00 30.55      A    N  
ANISOU 2130  N   VAL B 420     3781   3732   4097    -91     -3    334  A    N  
ATOM   2131  CA  VAL B 420      74.135  17.567 134.199  1.00 32.58      A    C  
ANISOU 2131  CA  VAL B 420     3992   3983   4403    -64      5    358  A    C  
ATOM   2132  C   VAL B 420      74.787  17.700 135.574  1.00 39.69      A    C  
ANISOU 2132  C   VAL B 420     4877   4874   5330    -50      3    333  A    C  
ATOM   2133  O   VAL B 420      74.195  17.320 136.590  1.00 47.28      A    O  
ANISOU 2133  O   VAL B 420     5843   5841   6280    -53    -11    311  A    O  
ATOM   2134  CB  VAL B 420      73.154  18.729 133.961  1.00 30.85      A    C  
ANISOU 2134  CB  VAL B 420     3735   3783   4203    -54      0    396  A    C  
ATOM   2135  CG1 VAL B 420      73.861  20.062 134.148  1.00 32.41      A    C  
ANISOU 2135  CG1 VAL B 420     3892   3973   4452    -30     15    418  A    C  
ATOM   2136  CG2 VAL B 420      72.541  18.617 132.579  1.00 29.71      A    C  
ANISOU 2136  CG2 VAL B 420     3599   3658   4031    -67      1    427  A    C  
ATOM   2137  N   ALA B 421      76.019  18.229 135.598  1.00 38.82      A    N  
ANISOU 2137  N   ALA B 421     4746   4751   5254    -36     17    339  A    N  
ATOM   2138  CA  ALA B 421      76.737  18.537 136.836  1.00 37.71      A    C  
ANISOU 2138  CA  ALA B 421     4584   4604   5142    -25     16    323  A    C  
ATOM   2139  C   ALA B 421      76.615  20.034 137.127  1.00 39.48      A    C  
ANISOU 2139  C   ALA B 421     4767   4828   5405    -13     19    349  A    C  
ATOM   2140  O   ALA B 421      77.158  20.862 136.387  1.00 37.93      A    O  
ANISOU 2140  O   ALA B 421     4552   4626   5235     -5     34    377  A    O  
ATOM   2141  CB  ALA B 421      78.203  18.120 136.733  1.00 36.48      A    C  
ANISOU 2141  CB  ALA B 421     4430   4434   4996    -21     30    314  A    C  
ATOM   2142  N   ILE B 422      75.953  20.374 138.225  1.00 34.83      A    N  
ANISOU 2142  N   ILE B 422     4167   4245   4821    -12      7    340  A    N  
ATOM   2143  CA  ILE B 422      75.595  21.753 138.560  1.00 31.57      A    C  
ANISOU 2143  CA  ILE B 422     3725   3830   4439     -5     12    364  A    C  
ATOM   2144  C   ILE B 422      76.474  22.231 139.710  1.00 31.64      A    C  
ANISOU 2144  C   ILE B 422     3720   3828   4475     -2     12    352  A    C  
ATOM   2145  O   ILE B 422      76.582  21.533 140.725  1.00 30.76      A    O  
ANISOU 2145  O   ILE B 422     3617   3719   4350     -6     -2    323  A    O  
ATOM   2146  CB  ILE B 422      74.105  21.876 138.930  1.00 30.53      A    C  
ANISOU 2146  CB  ILE B 422     3594   3713   4294     -8      3    366  A    C  
ATOM   2147  CG1 ILE B 422      73.236  21.419 137.754  1.00 29.42      A    C  
ANISOU 2147  CG1 ILE B 422     3465   3586   4126    -14      0    382  A    C  
ATOM   2148  CG2 ILE B 422      73.778  23.299 139.325  1.00 30.36      A    C  
ANISOU 2148  CG2 ILE B 422     3548   3684   4302      0     14    390  A    C  
ATOM   2149  CD1 ILE B 422      71.795  21.848 137.850  1.00 28.92      A    C  
ANISOU 2149  CD1 ILE B 422     3392   3539   4058    -14     -4    400  A    C  
ATOM   2150  N   PRO B 423      77.099  23.412 139.603  1.00 33.52      A    N  
ANISOU 2150  N   PRO B 423     3936   4052   4748      4     25    376  A    N  
ATOM   2151  CA  PRO B 423      77.998  23.875 140.679  1.00 34.99      A    C  
ANISOU 2151  CA  PRO B 423     4111   4225   4959      4     21    366  A    C  
ATOM   2152  C   PRO B 423      77.346  24.075 142.046  1.00 38.44      A    C  
ANISOU 2152  C   PRO B 423     4550   4663   5391     -0      8    350  A    C  
ATOM   2153  O   PRO B 423      77.962  23.721 143.058  1.00 41.46      A    O  
ANISOU 2153  O   PRO B 423     4934   5044   5774     -4     -4    329  A    O  
ATOM   2154  CB  PRO B 423      78.539  25.193 140.109  1.00 33.41      A    C  
ANISOU 2154  CB  PRO B 423     3893   4008   4794     11     39    401  A    C  
ATOM   2155  CG  PRO B 423      78.497  24.986 138.630  1.00 31.90      A    C  
ANISOU 2155  CG  PRO B 423     3701   3823   4596     16     52    421  A    C  
ATOM   2156  CD  PRO B 423      77.203  24.264 138.406  1.00 31.85      A    C  
ANISOU 2156  CD  PRO B 423     3711   3835   4555     12     44    413  A    C  
ATOM   2157  N   ASP B 424      76.145  24.653 142.121  1.00 41.82      A    N  
ANISOU 2157  N   ASP B 424     4980   5093   5815      1     11    361  A    N  
ATOM   2158  CA  ASP B 424      75.466  24.889 143.401  1.00 44.74      A    C  
ANISOU 2158  CA  ASP B 424     5355   5462   6180     -3      0    347  A    C  
ATOM   2159  C   ASP B 424      74.132  24.142 143.437  1.00 41.12      A    C  
ANISOU 2159  C   ASP B 424     4907   5024   5691     -6     -8    336  A    C  
ATOM   2160  O   ASP B 424      73.129  24.613 142.893  1.00 38.86      A    O  
ANISOU 2160  O   ASP B 424     4618   4742   5404     -2      1    358  A    O  
ATOM   2161  CB  ASP B 424      75.268  26.383 143.650  1.00 50.49      A    C  
ANISOU 2161  CB  ASP B 424     6078   6170   6935      2     15    372  A    C  
ATOM   2162  CG  ASP B 424      75.464  26.757 145.108  1.00 58.08      A    C  
ANISOU 2162  CG  ASP B 424     7046   7118   7902     -2      4    356  A    C  
ATOM   2163  OD1 ASP B 424      75.595  25.836 145.942  1.00 62.41      A    O  
ANISOU 2163  OD1 ASP B 424     7600   7679   8434     -9    -15    327  A    O  
ATOM   2164  OD2 ASP B 424      75.486  27.968 145.425  1.00 58.83      A    O1-
ANISOU 2164  OD2 ASP B 424     7144   7190   8018      1     15    374  A    O1-
ATOM   2165  N   PHE B 425      74.133  22.999 144.121  1.00 39.88      A    N  
ANISOU 2165  N   PHE B 425     4762   4880   5511    -11    -26    305  A    N  
ATOM   2166  CA  PHE B 425      73.010  22.074 144.238  1.00 37.65      A    C  
ANISOU 2166  CA  PHE B 425     4497   4616   5194    -16    -38    289  A    C  
ATOM   2167  C   PHE B 425      73.086  21.495 145.645  1.00 36.41      A    C  
ANISOU 2167  C   PHE B 425     4361   4461   5012    -20    -52    256  A    C  
ATOM   2168  O   PHE B 425      74.150  21.016 146.043  1.00 35.97      A    O  
ANISOU 2168  O   PHE B 425     4312   4403   4952    -20    -55    240  A    O  
ATOM   2169  CB  PHE B 425      73.129  20.986 143.153  1.00 37.58      A    C  
ANISOU 2169  CB  PHE B 425     4500   4616   5164    -18    -41    286  A    C  
ATOM   2170  CG  PHE B 425      71.879  20.169 142.917  1.00 35.91      A    C  
ANISOU 2170  CG  PHE B 425     4304   4421   4920    -24    -53    280  A    C  
ATOM   2171  CD1 PHE B 425      70.749  20.728 142.339  1.00 34.90      A    C  
ANISOU 2171  CD1 PHE B 425     4168   4300   4793    -25    -49    304  A    C  
ATOM   2172  CD2 PHE B 425      71.874  18.811 143.186  1.00 34.30      A    C  
ANISOU 2172  CD2 PHE B 425     4126   4225   4683    -30    -66    253  A    C  
ATOM   2173  CE1 PHE B 425      69.616  19.954 142.101  1.00 34.67      A    C  
ANISOU 2173  CE1 PHE B 425     4152   4288   4734    -33    -63    300  A    C  
ATOM   2174  CE2 PHE B 425      70.752  18.034 142.954  1.00 33.94      A    C  
ANISOU 2174  CE2 PHE B 425     4099   4193   4605    -39    -78    247  A    C  
ATOM   2175  CZ  PHE B 425      69.621  18.606 142.407  1.00 34.76      A    C  
ANISOU 2175  CZ  PHE B 425     4191   4305   4712    -41    -79    271  A    C  
ATOM   2176  N   GLU B 426      71.984  21.504 146.401  1.00 37.82      A    N  
ANISOU 2176  N   GLU B 426     4550   4647   5175    -22    -58    246  A    N  
ATOM   2177  CA  GLU B 426      72.105  21.047 147.785  1.00 40.71      A    C  
ANISOU 2177  CA  GLU B 426     4933   5016   5518    -24    -68    218  A    C  
ATOM   2178  C   GLU B 426      72.006  19.535 147.936  1.00 36.32      A    C  
ANISOU 2178  C   GLU B 426     4405   4477   4919    -26    -76    191  A    C  
ATOM   2179  O   GLU B 426      72.799  18.954 148.686  1.00 35.04      A    O  
ANISOU 2179  O   GLU B 426     4254   4317   4745    -25    -79    173  A    O  
ATOM   2180  CB  GLU B 426      71.039  21.705 148.668  1.00 46.60      A    C  
ANISOU 2180  CB  GLU B 426     5677   5761   6268    -25    -69    220  A    C  
ATOM   2181  CG  GLU B 426      71.466  22.008 150.127  1.00 52.09      A    C  
ANISOU 2181  CG  GLU B 426     6376   6449   6967    -26    -76    207  A    C  
ATOM   2182  CD  GLU B 426      71.903  20.802 150.980  1.00 56.72      A    C  
ANISOU 2182  CD  GLU B 426     6988   7049   7514    -27    -85    176  A    C  
ATOM   2183  OE1 GLU B 426      72.813  20.993 151.827  1.00 59.63      A    O  
ANISOU 2183  OE1 GLU B 426     7355   7410   7890    -27    -89    171  A    O  
ATOM   2184  OE2 GLU B 426      71.304  19.702 150.848  1.00 57.75      A    O1-
ANISOU 2184  OE2 GLU B 426     7140   7197   7607    -27    -86    159  A    O1-
ATOM   2185  N   ALA B 427      71.153  18.868 147.170  1.00 34.55      A    N  
ANISOU 2185  N   ALA B 427     4188   4262   4675    -29    -79    192  A    N  
ATOM   2186  CA  ALA B 427      71.133  17.415 147.245  1.00 34.49      A    C  
ANISOU 2186  CA  ALA B 427     4204   4266   4633    -31    -86    170  A    C  
ATOM   2187  C   ALA B 427      72.246  16.843 146.381  1.00 37.84      A    C  
ANISOU 2187  C   ALA B 427     4624   4685   5067    -30    -82    176  A    C  
ATOM   2188  O   ALA B 427      72.869  17.547 145.590  1.00 44.33      A    O  
ANISOU 2188  O   ALA B 427     5427   5497   5919    -28    -75    195  A    O  
ATOM   2189  CB  ALA B 427      69.776  16.862 146.813  1.00 33.20      A    C  
ANISOU 2189  CB  ALA B 427     4054   4115   4447    -37    -94    170  A    C  
ATOM   2190  N   GLY B 428      72.477  15.538 146.518  1.00 34.95      A    N  
ANISOU 2190  N   GLY B 428     4275   4324   4679    -32    -86    160  A    N  
ATOM   2191  CA  GLY B 428      73.484  14.903 145.689  1.00 33.12      A    C  
ANISOU 2191  CA  GLY B 428     4041   4085   4457    -32    -80    166  A    C  
ATOM   2192  C   GLY B 428      73.052  14.743 144.250  1.00 27.73      A    C  
ANISOU 2192  C   GLY B 428     3378   3398   3760    -41    -74    175  A    C  
ATOM   2193  O   GLY B 428      73.873  14.872 143.339  1.00 29.82      A    O  
ANISOU 2193  O   GLY B 428     3644   3652   4035    -41    -60    184  A    O  
ATOM   2194  N   ALA B 429      71.767  14.492 144.019  1.00 27.05      A    N  
ANISOU 2194  N   ALA B 429     3306   3321   3649    -50    -84    176  A    N  
ATOM   2195  CA  ALA B 429      71.276  14.307 142.659  1.00 31.39      A    C  
ANISOU 2195  CA  ALA B 429     3875   3869   4181    -63    -81    188  A    C  
ATOM   2196  C   ALA B 429      69.756  14.361 142.656  1.00 36.10      A    C  
ANISOU 2196  C   ALA B 429     4473   4483   4763    -72    -99    194  A    C  
ATOM   2197  O   ALA B 429      69.103  14.319 143.704  1.00 39.00      A    O  
ANISOU 2197  O   ALA B 429     4832   4860   5127    -68   -112    185  A    O  
ATOM   2198  CB  ALA B 429      71.753  12.990 142.046  1.00 28.05      A    C  
ANISOU 2198  CB  ALA B 429     3496   3438   3722    -77    -66    170  A    C  
ATOM   2199  N   MET B 430      69.205  14.433 141.445  1.00 32.81      A    N  
ANISOU 2199  N   MET B 430     4062   4069   4334    -86   -100    213  A    N  
ATOM   2200  CA  MET B 430      67.772  14.437 141.222  1.00 31.05      A    C  
ANISOU 2200  CA  MET B 430     3836   3866   4095    -99   -119    225  A    C  
ATOM   2201  C   MET B 430      67.466  13.660 139.949  1.00 28.94      A    C  
ANISOU 2201  C   MET B 430     3599   3607   3791   -125   -119    231  A    C  
ATOM   2202  O   MET B 430      68.301  13.560 139.044  1.00 28.49      A    O  
ANISOU 2202  O   MET B 430     3554   3537   3733   -129   -101    234  A    O  
ATOM   2203  CB  MET B 430      67.243  15.873 141.148  1.00 33.90      A    C  
ANISOU 2203  CB  MET B 430     4151   4234   4495    -87   -119    258  A    C  
ATOM   2204  CG  MET B 430      65.736  15.993 141.042  1.00 33.62      A    C  
ANISOU 2204  CG  MET B 430     4102   4223   4449    -98   -136    276  A    C  
ATOM   2205  SD  MET B 430      64.852  15.274 142.436  1.00 34.05      A    S  
ANISOU 2205  SD  MET B 430     4177   4284   4476   -100   -148    243  A    S  
ATOM   2206  CE  MET B 430      63.215  15.106 141.719  1.00 39.45      A    C  
ANISOU 2206  CE  MET B 430     4860   4999   5130   -121   -160    263  A    C  
ATOM   2207  N   GLU B 431      66.256  13.113 139.882  1.00 27.47      A    N  
ANISOU 2207  N   GLU B 431     3422   3444   3571   -147   -139    231  A    N  
ATOM   2208  CA  GLU B 431      65.854  12.207 138.821  1.00 26.26      A    C  
ANISOU 2208  CA  GLU B 431     3298   3308   3372   -182   -144    231  A    C  
ATOM   2209  C   GLU B 431      64.974  12.868 137.763  1.00 26.44      A    C  
ANISOU 2209  C   GLU B 431     3291   3362   3394   -198   -157    272  A    C  
ATOM   2210  O   GLU B 431      64.243  12.158 137.054  1.00 26.33      A    O  
ANISOU 2210  O   GLU B 431     3291   3381   3334   -236   -172    274  A    O  
ATOM   2211  CB  GLU B 431      65.128  11.015 139.436  1.00 27.28      A    C  
ANISOU 2211  CB  GLU B 431     3459   3455   3453   -204   -161    203  A    C  
ATOM   2212  CG  GLU B 431      63.729  11.342 139.925  1.00 27.37      A    C  
ANISOU 2212  CG  GLU B 431     3445   3496   3459   -210   -191    218  A    C  
ATOM   2213  CD  GLU B 431      63.576  11.234 141.413  1.00 27.34      A    C  
ANISOU 2213  CD  GLU B 431     3446   3476   3466   -182   -181    192  A    C  
ATOM   2214  OE1 GLU B 431      64.442  11.758 142.143  1.00 26.70      A    O  
ANISOU 2214  OE1 GLU B 431     3349   3375   3421   -155   -176    191  A    O  
ATOM   2215  OE2 GLU B 431      62.559  10.663 141.850  1.00 29.64      A    O1-
ANISOU 2215  OE2 GLU B 431     3751   3778   3732   -185   -173    175  A    O1-
ATOM   2216  N   ASN B 432      64.999  14.198 137.658  1.00 26.75      A    N  
ANISOU 2216  N   ASN B 432     3286   3398   3478   -173   -150    305  A    N  
ATOM   2217  CA  ASN B 432      64.193  14.922 136.680  1.00 28.96      A    C  
ANISOU 2217  CA  ASN B 432     3529   3714   3760   -181   -154    352  A    C  
ATOM   2218  C   ASN B 432      64.194  14.218 135.324  1.00 27.75      A    C  
ANISOU 2218  C   ASN B 432     3396   3584   3562   -217   -155    360  A    C  
ATOM   2219  O   ASN B 432      65.237  14.113 134.668  1.00 23.87      A    O  
ANISOU 2219  O   ASN B 432     2926   3069   3074   -214   -134    355  A    O  
ATOM   2220  CB  ASN B 432      64.712  16.349 136.534  1.00 29.05      A    C  
ANISOU 2220  CB  ASN B 432     3503   3711   3825   -146   -132    383  A    C  
ATOM   2221  CG  ASN B 432      64.741  17.098 137.849  1.00 30.46      A    C  
ANISOU 2221  CG  ASN B 432     3659   3870   4045   -117   -126    373  A    C  
ATOM   2222  ND2 ASN B 432      65.788  17.884 138.061  1.00 30.13      A    N  
ANISOU 2222  ND2 ASN B 432     3607   3800   4040    -93   -105    372  A    N  
ATOM   2223  OD1 ASN B 432      63.834  16.970 138.668  1.00 34.83      A    O  
ANISOU 2223  OD1 ASN B 432     4203   4436   4594   -120   -141    367  A    O  
ATOM   2224  N   TRP B 433      63.023  13.736 134.910  1.00 27.87      A    N  
ANISOU 2224  N   TRP B 433     3401   3651   3535   -253   -179    371  A    N  
ATOM   2225  CA  TRP B 433      62.901  12.857 133.754  1.00 22.44      A    C  
ANISOU 2225  CA  TRP B 433     2735   2999   2794   -300   -184    368  A    C  
ATOM   2226  C   TRP B 433      63.573  13.471 132.538  1.00 22.22      A    C  
ANISOU 2226  C   TRP B 433     2695   2970   2777   -291   -160    401  A    C  
ATOM   2227  O   TRP B 433      63.239  14.583 132.129  1.00 21.78      A    O  
ANISOU 2227  O   TRP B 433     2591   2937   2746   -269   -155    449  A    O  
ATOM   2228  CB  TRP B 433      61.421  12.587 133.475  1.00 20.11      A    C  
ANISOU 2228  CB  TRP B 433     2407   2777   2455   -340   -214    386  A    C  
ATOM   2229  CG  TRP B 433      61.123  11.186 133.017  1.00 17.54      A    C  
ANISOU 2229  CG  TRP B 433     2122   2481   2061   -397   -225    346  A    C  
ATOM   2230  CD1 TRP B 433      62.027  10.228 132.663  1.00 16.63      A    C  
ANISOU 2230  CD1 TRP B 433     2060   2342   1916   -422   -216    307  A    C  
ATOM   2231  CD2 TRP B 433      59.829  10.590 132.866  1.00 16.53      A    C  
ANISOU 2231  CD2 TRP B 433     1991   2394   1895   -421   -219    331  A    C  
ATOM   2232  CE2 TRP B 433      60.027   9.269 132.413  1.00 15.63      A    C  
ANISOU 2232  CE2 TRP B 433     1925   2280   1734   -459   -209    284  A    C  
ATOM   2233  CE3 TRP B 433      58.522  11.045 133.070  1.00 16.25      A    C  
ANISOU 2233  CE3 TRP B 433     1914   2396   1863   -411   -219    354  A    C  
ATOM   2234  NE1 TRP B 433      61.377   9.073 132.295  1.00 15.49      A    N  
ANISOU 2234  NE1 TRP B 433     1943   2223   1720   -460   -207    270  A    N  
ATOM   2235  CZ2 TRP B 433      58.965   8.401 132.157  1.00 16.21      A    C  
ANISOU 2235  CZ2 TRP B 433     2002   2388   1771   -486   -201    261  A    C  
ATOM   2236  CZ3 TRP B 433      57.471  10.186 132.817  1.00 15.97      A    C  
ANISOU 2236  CZ3 TRP B 433     1884   2400   1786   -442   -215    332  A    C  
ATOM   2237  CH2 TRP B 433      57.697   8.878 132.363  1.00 17.06      A    C  
ANISOU 2237  CH2 TRP B 433     2065   2534   1882   -479   -207    286  A    C  
ATOM   2238  N   GLY B 434      64.538  12.751 131.969  1.00 26.49      A    N  
ANISOU 2238  N   GLY B 434     3279   3485   3301   -306   -142    375  A    N  
ATOM   2239  CA  GLY B 434      65.258  13.223 130.815  1.00 26.89      A    C  
ANISOU 2239  CA  GLY B 434     3325   3532   3359   -299   -119    403  A    C  
ATOM   2240  C   GLY B 434      66.459  14.080 131.153  1.00 30.44      A    C  
ANISOU 2240  C   GLY B 434     3775   3924   3867   -249    -93    407  A    C  
ATOM   2241  O   GLY B 434      67.460  14.041 130.431  1.00 32.23      A    O  
ANISOU 2241  O   GLY B 434     4021   4127   4097   -246    -69    408  A    O  
ATOM   2242  N   LEU B 435      66.372  14.871 132.230  1.00 35.92      A    N  
ANISOU 2242  N   LEU B 435     4445   4600   4604   -214    -98    410  A    N  
ATOM   2243  CA  LEU B 435      67.421  15.803 132.655  1.00 32.37      A    C  
ANISOU 2243  CA  LEU B 435     3982   4109   4207   -172    -79    412  A    C  
ATOM   2244  C   LEU B 435      67.818  15.534 134.113  1.00 25.73      A    C  
ANISOU 2244  C   LEU B 435     3155   3235   3385   -157    -81    370  A    C  
ATOM   2245  O   LEU B 435      67.331  16.203 135.023  1.00 26.40      A    O  
ANISOU 2245  O   LEU B 435     3209   3323   3497   -138    -90    375  A    O  
ATOM   2246  CB  LEU B 435      66.911  17.233 132.463  1.00 31.54      A    C  
ANISOU 2246  CB  LEU B 435     3820   4026   4136   -145    -77    463  A    C  
ATOM   2247  CG  LEU B 435      67.843  18.413 132.687  1.00 33.44      A    C  
ANISOU 2247  CG  LEU B 435     4036   4238   4431   -106    -55    476  A    C  
ATOM   2248  CD1 LEU B 435      68.916  18.416 131.622  1.00 37.66      A    C  
ANISOU 2248  CD1 LEU B 435     4586   4759   4965   -106    -37    486  A    C  
ATOM   2249  CD2 LEU B 435      67.034  19.694 132.669  1.00 37.73      A    C  
ANISOU 2249  CD2 LEU B 435     4526   4807   5002    -83    -49    522  A    C  
ATOM   2250  N   LEU B 436      68.720  14.579 134.337  1.00 20.72      A    N  
ANISOU 2250  N   LEU B 436     2563   2573   2737   -164    -69    331  A    N  
ATOM   2251  CA  LEU B 436      69.099  14.192 135.695  1.00 18.84      A    C  
ANISOU 2251  CA  LEU B 436     2335   2314   2508   -151    -71    293  A    C  
ATOM   2252  C   LEU B 436      70.116  15.195 136.236  1.00 17.95      A    C  
ANISOU 2252  C   LEU B 436     2194   2181   2445   -117    -60    298  A    C  
ATOM   2253  O   LEU B 436      71.233  15.289 135.717  1.00 17.99      A    O  
ANISOU 2253  O   LEU B 436     2206   2169   2462   -111    -41    299  A    O  
ATOM   2254  CB  LEU B 436      69.656  12.767 135.707  1.00 18.70      A    C  
ANISOU 2254  CB  LEU B 436     2367   2281   2457   -170    -56    254  A    C  
ATOM   2255  CG  LEU B 436      68.691  11.568 135.723  1.00  4.07      A    C  
ANISOU 2255  CG  LEU B 436      540    451    556   -203    -71    234  A    C  
ATOM   2256  CD1 LEU B 436      67.803  11.502 134.492  1.00  4.43      A    C  
ANISOU 2256  CD1 LEU B 436      582    532    569   -237    -84    259  A    C  
ATOM   2257  CD2 LEU B 436      69.466  10.262 135.905  1.00  3.93      A    C  
ANISOU 2257  CD2 LEU B 436      562    415    518   -211    -49    196  A    C  
ATOM   2258  N   THR B 437      69.751  15.940 137.278  1.00 19.46      A    N  
ANISOU 2258  N   THR B 437     2353   2377   2665    -99    -70    300  A    N  
ATOM   2259  CA  THR B 437      70.676  16.920 137.840  1.00 21.56      A    C  
ANISOU 2259  CA  THR B 437     2588   2627   2975    -74    -58    304  A    C  
ATOM   2260  C   THR B 437      71.537  16.290 138.930  1.00 24.23      A    C  
ANISOU 2260  C   THR B 437     2940   2952   3313    -69    -56    268  A    C  
ATOM   2261  O   THR B 437      71.179  15.270 139.532  1.00 21.38      A    O  
ANISOU 2261  O   THR B 437     2606   2595   2922    -78    -65    242  A    O  
ATOM   2262  CB  THR B 437      69.930  18.124 138.427  1.00 19.61      A    C  
ANISOU 2262  CB  THR B 437     2300   2391   2761    -60    -61    325  A    C  
ATOM   2263  CG2 THR B 437      69.492  19.097 137.325  1.00 19.75      A    C  
ANISOU 2263  CG2 THR B 437     2291   2419   2793    -55    -51    370  A    C  
ATOM   2264  OG1 THR B 437      68.791  17.667 139.152  1.00 18.31      A    O  
ANISOU 2264  OG1 THR B 437     2140   2240   2576    -69    -80    312  A    O  
ATOM   2265  N   PHE B 438      72.683  16.910 139.178  1.00 30.11      A    N  
ANISOU 2265  N   PHE B 438     3663   3684   4091    -53    -44    271  A    N  
ATOM   2266  CA  PHE B 438      73.675  16.351 140.085  1.00 32.36      A    C  
ANISOU 2266  CA  PHE B 438     3955   3962   4379    -48    -41    244  A    C  
ATOM   2267  C   PHE B 438      74.450  17.477 140.752  1.00 31.69      A    C  
ANISOU 2267  C   PHE B 438     3831   3871   4338    -33    -36    254  A    C  
ATOM   2268  O   PHE B 438      74.303  18.655 140.418  1.00 30.19      A    O  
ANISOU 2268  O   PHE B 438     3616   3680   4177    -27    -31    280  A    O  
ATOM   2269  CB  PHE B 438      74.675  15.438 139.359  1.00 32.73      A    C  
ANISOU 2269  CB  PHE B 438     4032   3995   4408    -55    -25    234  A    C  
ATOM   2270  CG  PHE B 438      74.124  14.102 138.949  1.00 34.58      A    C  
ANISOU 2270  CG  PHE B 438     4315   4230   4593    -76    -23    215  A    C  
ATOM   2271  CD1 PHE B 438      73.402  13.960 137.773  1.00 35.32      A    C  
ANISOU 2271  CD1 PHE B 438     4429   4327   4663    -94    -22    228  A    C  
ATOM   2272  CD2 PHE B 438      74.361  12.978 139.725  1.00 35.68      A    C  
ANISOU 2272  CD2 PHE B 438     4481   4367   4708    -81    -19    185  A    C  
ATOM   2273  CE1 PHE B 438      72.901  12.728 137.397  1.00 37.31      A    C  
ANISOU 2273  CE1 PHE B 438     4727   4580   4870   -119    -15    209  A    C  
ATOM   2274  CE2 PHE B 438      73.868  11.741 139.351  1.00 36.19      A    C  
ANISOU 2274  CE2 PHE B 438     4593   4429   4728   -104     -8    167  A    C  
ATOM   2275  CZ  PHE B 438      73.140  11.614 138.185  1.00 39.26      A    C  
ANISOU 2275  CZ  PHE B 438     5000   4821   5096   -123     -5    177  A    C  
ATOM   2276  N   ARG B 439      75.322  17.085 141.667  1.00 34.93      A    N  
ANISOU 2276  N   ARG B 439     4241   4278   4754    -29    -36    235  A    N  
ATOM   2277  CA  ARG B 439      76.325  17.970 142.227  1.00 36.53      A    C  
ANISOU 2277  CA  ARG B 439     4411   4472   4995    -20    -31    243  A    C  
ATOM   2278  C   ARG B 439      77.619  17.625 141.513  1.00 41.53      A    C  
ANISOU 2278  C   ARG B 439     5048   5095   5637    -17    -16    245  A    C  
ATOM   2279  O   ARG B 439      77.868  16.455 141.209  1.00 39.80      A    O  
ANISOU 2279  O   ARG B 439     4858   4874   5390    -22    -10    229  A    O  
ATOM   2280  CB  ARG B 439      76.498  17.764 143.734  1.00 34.32      A    C  
ANISOU 2280  CB  ARG B 439     4125   4198   4717    -18    -43    224  A    C  
ATOM   2281  CG  ARG B 439      75.580  18.582 144.607  1.00 34.16      A    C  
ANISOU 2281  CG  ARG B 439     4101   4182   4696    -19    -52    223  A    C  
ATOM   2282  CD  ARG B 439      75.704  18.217 146.094  1.00 31.12      A    C  
ANISOU 2282  CD  ARG B 439     3732   3803   4291    -20    -60    197  A    C  
ATOM   2283  NE  ARG B 439      76.766  18.930 146.790  1.00 32.75      A    N  
ANISOU 2283  NE  ARG B 439     3927   3998   4518    -18    -59    199  A    N  
ATOM   2284  CZ  ARG B 439      76.812  19.091 148.109  1.00 35.49      A    C  
ANISOU 2284  CZ  ARG B 439     4281   4347   4857    -19    -66    186  A    C  
ATOM   2285  NH1 ARG B 439      75.847  18.599 148.877  1.00 36.06      A    N1+
ANISOU 2285  NH1 ARG B 439     4371   4431   4899    -21    -73    170  A    N1+
ATOM   2286  NH2 ARG B 439      77.817  19.757 148.661  1.00 34.58      A    N  
ANISOU 2286  NH2 ARG B 439     4153   4220   4766    -19    -68    192  A    N  
ATOM   2287  N   GLU B 440      78.430  18.641 141.217  1.00 47.19      A    N  
ANISOU 2287  N   GLU B 440     5738   5802   6390    -11     -7    266  A    N  
ATOM   2288  CA  GLU B 440      79.644  18.378 140.454  1.00 49.32      A    C  
ANISOU 2288  CA  GLU B 440     6008   6060   6670     -8      9    271  A    C  
ATOM   2289  C   GLU B 440      80.515  17.352 141.166  1.00 47.77      A    C  
ANISOU 2289  C   GLU B 440     5821   5864   6467     -7     10    249  A    C  
ATOM   2290  O   GLU B 440      81.231  16.584 140.514  1.00 46.99      A    O  
ANISOU 2290  O   GLU B 440     5737   5758   6359     -8     25    244  A    O  
ATOM   2291  CB  GLU B 440      80.397  19.684 140.190  1.00 57.33      A    C  
ANISOU 2291  CB  GLU B 440     6990   7064   7728     -1     18    298  A    C  
ATOM   2292  CG  GLU B 440      79.520  20.706 139.448  1.00 62.04      A    C  
ANISOU 2292  CG  GLU B 440     7578   7661   8332     -0     22    325  A    C  
ATOM   2293  CD  GLU B 440      80.297  21.704 138.596  1.00 62.41      A    C  
ANISOU 2293  CD  GLU B 440     7603   7696   8413      7     39    356  A    C  
ATOM   2294  OE1 GLU B 440      80.389  21.492 137.365  1.00 62.28      A    O  
ANISOU 2294  OE1 GLU B 440     7595   7678   8389      9     51    371  A    O  
ATOM   2295  OE2 GLU B 440      80.791  22.712 139.148  1.00 62.81      A    O1-
ANISOU 2295  OE2 GLU B 440     7632   7737   8497     10     40    368  A    O1-
ATOM   2296  N   GLU B 441      80.428  17.297 142.496  1.00 49.46      A    N  
ANISOU 2296  N   GLU B 441     6025   6085   6682     -6     -4    235  A    N  
ATOM   2297  CA  GLU B 441      81.173  16.322 143.282  1.00 50.66      A    C  
ANISOU 2297  CA  GLU B 441     6183   6239   6828     -5     -4    216  A    C  
ATOM   2298  C   GLU B 441      80.620  14.903 143.157  1.00 49.20      A    C  
ANISOU 2298  C   GLU B 441     6037   6059   6598    -10      1    194  A    C  
ATOM   2299  O   GLU B 441      81.341  13.946 143.456  1.00 49.08      A    O  
ANISOU 2299  O   GLU B 441     6032   6042   6576     -9     10    181  A    O  
ATOM   2300  CB  GLU B 441      81.159  16.759 144.744  1.00 49.80      A    C  
ANISOU 2300  CB  GLU B 441     6067   6136   6719     -6    -20    206  A    C  
ATOM   2301  CG  GLU B 441      81.157  18.271 144.879  1.00 50.50      A    C  
ANISOU 2301  CG  GLU B 441     6139   6216   6831     -7    -25    223  A    C  
ATOM   2302  CD  GLU B 441      80.541  18.780 146.167  1.00 50.52      A    C  
ANISOU 2302  CD  GLU B 441     6149   6224   6823    -11    -40    213  A    C  
ATOM   2303  OE1 GLU B 441      80.434  20.019 146.315  1.00 50.46      A    O  
ANISOU 2303  OE1 GLU B 441     6126   6206   6839    -12    -43    228  A    O  
ATOM   2304  OE2 GLU B 441      80.153  17.955 147.020  1.00 48.88      A    O1-
ANISOU 2304  OE2 GLU B 441     5961   6028   6585    -12    -47    192  A    O1-
ATOM   2305  N   THR B 442      79.375  14.737 142.710  1.00 47.62      A    N  
ANISOU 2305  N   THR B 442     5860   5864   6369    -18     -4    192  A    N  
ATOM   2306  CA  THR B 442      78.749  13.419 142.686  1.00 46.57      A    C  
ANISOU 2306  CA  THR B 442     5769   5734   6192    -28     -1    171  A    C  
ATOM   2307  C   THR B 442      78.722  12.792 141.300  1.00 47.20      A    C  
ANISOU 2307  C   THR B 442     5885   5803   6246    -41     15    171  A    C  
ATOM   2308  O   THR B 442      78.363  11.617 141.184  1.00 51.68      A    O  
ANISOU 2308  O   THR B 442     6493   6368   6773    -55     22    152  A    O  
ATOM   2309  CB  THR B 442      77.314  13.480 143.224  1.00 46.88      A    C  
ANISOU 2309  CB  THR B 442     5816   5787   6210    -33    -20    165  A    C  
ATOM   2310  CG2 THR B 442      77.281  14.132 144.594  1.00 51.30      A    C  
ANISOU 2310  CG2 THR B 442     6343   6356   6793    -23    -36    165  A    C  
ATOM   2311  OG1 THR B 442      76.487  14.220 142.317  1.00 47.47      A    O  
ANISOU 2311  OG1 THR B 442     5889   5862   6286    -37    -25    182  A    O  
ATOM   2312  N   LEU B 443      79.085  13.532 140.256  1.00 40.31      A    N  
ANISOU 2312  N   LEU B 443     5001   4923   5394    -38     22    191  A    N  
ATOM   2313  CA  LEU B 443      79.092  12.997 138.903  1.00 34.21      A    C  
ANISOU 2313  CA  LEU B 443     4264   4139   4597    -52     37    194  A    C  
ATOM   2314  C   LEU B 443      80.468  12.990 138.256  1.00 33.00      A    C  
ANISOU 2314  C   LEU B 443     4102   3971   4465    -46     57    202  A    C  
ATOM   2315  O   LEU B 443      80.771  12.070 137.491  1.00 33.13      A    O  
ANISOU 2315  O   LEU B 443     4154   3977   4457    -59     74    193  A    O  
ATOM   2316  CB  LEU B 443      78.127  13.796 138.013  1.00 28.62      A    C  
ANISOU 2316  CB  LEU B 443     3554   3435   3887    -58     29    215  A    C  
ATOM   2317  CG  LEU B 443      77.709  13.148 136.696  1.00 24.17      A    C  
ANISOU 2317  CG  LEU B 443     3034   2865   3285    -81     39    217  A    C  
ATOM   2318  CD1 LEU B 443      76.882  11.904 136.958  1.00 24.42      A    C  
ANISOU 2318  CD1 LEU B 443     3114   2898   3266   -105     38    189  A    C  
ATOM   2319  CD2 LEU B 443      76.947  14.142 135.845  1.00 24.46      A    C  
ANISOU 2319  CD2 LEU B 443     3055   2909   3331    -81     31    247  A    C  
ATOM   2320  N   LEU B 444      81.309  13.974 138.548  1.00 32.27      A    N  
ANISOU 2320  N   LEU B 444     3964   3878   4419    -29     58    218  A    N  
ATOM   2321  CA  LEU B 444      82.633  14.038 137.957  1.00 31.60      A    C  
ANISOU 2321  CA  LEU B 444     3866   3780   4359    -21     77    229  A    C  
ATOM   2322  C   LEU B 444      83.584  13.114 138.710  1.00 32.55      A    C  
ANISOU 2322  C   LEU B 444     3987   3898   4482    -17     88    210  A    C  
ATOM   2323  O   LEU B 444      83.358  12.757 139.871  1.00 33.43      A    O  
ANISOU 2323  O   LEU B 444     4095   4018   4587    -16     77    194  A    O  
ATOM   2324  CB  LEU B 444      83.153  15.475 137.970  1.00 32.75      A    C  
ANISOU 2324  CB  LEU B 444     3964   3926   4553     -8     74    256  A    C  
ATOM   2325  CG  LEU B 444      82.165  16.527 137.453  1.00 33.98      A    C  
ANISOU 2325  CG  LEU B 444     4111   4087   4712     -9     64    278  A    C  
ATOM   2326  CD1 LEU B 444      82.694  17.935 137.661  1.00 33.98      A    C  
ANISOU 2326  CD1 LEU B 444     4066   4085   4759      2     63    303  A    C  
ATOM   2327  CD2 LEU B 444      81.850  16.289 135.981  1.00 34.63      A    C  
ANISOU 2327  CD2 LEU B 444     4221   4165   4773    -16     76    290  A    C  
ATOM   2328  N   TYR B 445      84.654  12.718 138.031  1.00 35.00      A    N  
ANISOU 2328  N   TYR B 445     4301   4196   4803    -14    110    213  A    N  
ATOM   2329  CA  TYR B 445      85.607  11.785 138.618  1.00 37.26      A    C  
ANISOU 2329  CA  TYR B 445     4586   4477   5093    -10    125    198  A    C  
ATOM   2330  C   TYR B 445      86.936  11.922 137.891  1.00 39.40      A    C  
ANISOU 2330  C   TYR B 445     4840   4735   5395     -0    148    213  A    C  
ATOM   2331  O   TYR B 445      86.960  12.055 136.666  1.00 36.72      A    O  
ANISOU 2331  O   TYR B 445     4516   4387   5051     -4    160    224  A    O  
ATOM   2332  CB  TYR B 445      85.098  10.341 138.536  1.00 38.03      A    C  
ANISOU 2332  CB  TYR B 445     4733   4573   5143    -25    135    171  A    C  
ATOM   2333  CG  TYR B 445      86.155   9.302 138.837  1.00 40.25      A    C  
ANISOU 2333  CG  TYR B 445     5017   4847   5431    -20    159    158  A    C  
ATOM   2334  CD1 TYR B 445      86.532   9.025 140.144  1.00 40.59      A    C  
ANISOU 2334  CD1 TYR B 445     5037   4898   5488    -11    154    149  A    C  
ATOM   2335  CD2 TYR B 445      86.778   8.598 137.812  1.00 40.48      A    C  
ANISOU 2335  CD2 TYR B 445     5068   4861   5453    -24    188    155  A    C  
ATOM   2336  CE1 TYR B 445      87.498   8.072 140.422  1.00 41.67      A    C  
ANISOU 2336  CE1 TYR B 445     5172   5028   5632     -5    179    138  A    C  
ATOM   2337  CE2 TYR B 445      87.745   7.648 138.079  1.00 40.06      A    C  
ANISOU 2337  CE2 TYR B 445     5013   4800   5408    -17    215    142  A    C  
ATOM   2338  CZ  TYR B 445      88.101   7.387 139.383  1.00 41.67      A    C  
ANISOU 2338  CZ  TYR B 445     5194   5013   5627     -7    210    135  A    C  
ATOM   2339  OH  TYR B 445      89.064   6.438 139.643  1.00 42.38      A    O  
ANISOU 2339  OH  TYR B 445     5281   5096   5728      0    238    124  A    O  
ATOM   2340  N   ASP B 446      88.034  11.880 138.643  1.00 46.32      A    N  
ANISOU 2340  N   ASP B 446     5684   5610   6304     11    153    214  A    N  
ATOM   2341  CA  ASP B 446      89.364  11.814 138.046  1.00 53.11      A    C  
ANISOU 2341  CA  ASP B 446     6529   6458   7194     21    177    226  A    C  
ATOM   2342  C   ASP B 446      90.189  10.717 138.693  1.00 60.59      A    C  
ANISOU 2342  C   ASP B 446     7475   7401   8144     25    194    210  A    C  
ATOM   2343  O   ASP B 446      90.342  10.689 139.920  1.00 61.51      A    O  
ANISOU 2343  O   ASP B 446     7570   7527   8272     29    179    204  A    O  
ATOM   2344  CB  ASP B 446      90.130  13.130 138.127  1.00 52.46      A    C  
ANISOU 2344  CB  ASP B 446     6396   6374   7160     31    168    255  A    C  
ATOM   2345  CG  ASP B 446      91.515  13.013 137.495  1.00 51.88      A    C  
ANISOU 2345  CG  ASP B 446     6306   6288   7119     41    194    269  A    C  
ATOM   2346  OD1 ASP B 446      91.712  12.122 136.638  1.00 51.74      A    O  
ANISOU 2346  OD1 ASP B 446     6319   6259   7081     40    221    261  A    O  
ATOM   2347  OD2 ASP B 446      92.415  13.793 137.866  1.00 52.52      A    O1-
ANISOU 2347  OD2 ASP B 446     6345   6368   7244     49    188    288  A    O1-
ATOM   2348  N   SER B 447      90.770   9.865 137.847  1.00 68.22      A    N  
ANISOU 2348  N   SER B 447     8464   8354   9103     26    226    204  A    N  
ATOM   2349  CA  SER B 447      91.587   8.762 138.312  1.00 72.48      A    C  
ANISOU 2349  CA  SER B 447     9004   8888   9648     31    249    190  A    C  
ATOM   2350  C   SER B 447      92.674   9.216 139.291  1.00 74.72      A    C  
ANISOU 2350  C   SER B 447     9235   9176   9980     45    241    204  A    C  
ATOM   2351  O   SER B 447      93.117   8.428 140.125  1.00 74.89      A    O  
ANISOU 2351  O   SER B 447     9250   9198  10005     49    248    192  A    O  
ATOM   2352  CB  SER B 447      92.303   8.169 137.102  1.00 74.97      A    C  
ANISOU 2352  CB  SER B 447     9337   9184   9962     33    287    191  A    C  
ATOM   2353  OG  SER B 447      93.333   9.104 136.763  1.00 77.65      A    O  
ANISOU 2353  OG  SER B 447     9636   9519  10349     47    290    220  A    O  
ATOM   2354  N   ASN B 448      93.084  10.484 139.210  1.00 73.60      A    N  
ANISOU 2354  N   ASN B 448     9057   9036   9874     50    225    230  A    N  
ATOM   2355  CA  ASN B 448      94.259  10.931 139.960  1.00 74.66      A    C  
ANISOU 2355  CA  ASN B 448     9153   9170  10046     56    214    244  A    C  
ATOM   2356  C   ASN B 448      93.945  11.653 141.271  1.00 72.53      A    C  
ANISOU 2356  C   ASN B 448     8876   8915   9769     47    171    241  A    C  
ATOM   2357  O   ASN B 448      94.764  11.615 142.192  1.00 73.47      A    O  
ANISOU 2357  O   ASN B 448     8987   9035   9894     44    157    240  A    O  
ATOM   2358  CB  ASN B 448      95.124  11.845 139.074  1.00 76.34      A    C  
ANISOU 2358  CB  ASN B 448     9343   9373  10292     61    220    272  A    C  
ATOM   2359  N   THR B 449      92.776  12.294 141.380  1.00 70.60      A    N  
ANISOU 2359  N   THR B 449     8635   8679   9512     42    151    240  A    N  
ATOM   2360  CA  THR B 449      92.439  13.091 142.557  1.00 73.18      A    C  
ANISOU 2360  CA  THR B 449     8957   9017   9831     34    114    238  A    C  
ATOM   2361  C   THR B 449      91.195  12.587 143.288  1.00 75.54      A    C  
ANISOU 2361  C   THR B 449     9277   9329  10096     29    102    217  A    C  
ATOM   2362  O   THR B 449      90.677  13.287 144.166  1.00 78.20      A    O  
ANISOU 2362  O   THR B 449     9614   9675  10424     23     74    215  A    O  
ATOM   2363  CB  THR B 449      92.268  14.569 142.173  1.00 74.32      A    C  
ANISOU 2363  CB  THR B 449     9085   9159   9995     31    100    259  A    C  
ATOM   2364  CG2 THR B 449      93.520  15.086 141.490  1.00 75.57      A    C  
ANISOU 2364  CG2 THR B 449     9222   9303  10188     36    112    282  A    C  
ATOM   2365  OG1 THR B 449      91.156  14.716 141.276  1.00 75.72      A    O  
ANISOU 2365  OG1 THR B 449     9269   9338  10164     33    108    262  A    O  
ATOM   2366  N   SER B 450      90.706  11.391 142.968  1.00 73.16      A    N  
ANISOU 2366  N   SER B 450     8993   9028   9777     32    124    202  A    N  
ATOM   2367  CA  SER B 450      89.455  10.921 143.543  1.00 71.14      A    C  
ANISOU 2367  CA  SER B 450     8754   8783   9491     28    114    184  A    C  
ATOM   2368  C   SER B 450      89.647   9.578 144.217  1.00 74.78      A    C  
ANISOU 2368  C   SER B 450     9230   9246   9936     29    127    164  A    C  
ATOM   2369  O   SER B 450      90.310   8.681 143.678  1.00 78.00      A    O  
ANISOU 2369  O   SER B 450     9647   9643  10347     33    158    159  A    O  
ATOM   2370  CB  SER B 450      88.342  10.838 142.489  1.00 67.20      A    C  
ANISOU 2370  CB  SER B 450     8291   8282   8959     20    120    179  A    C  
ATOM   2371  OG  SER B 450      87.577  12.031 142.498  1.00 64.43      A    O  
ANISOU 2371  OG  SER B 450     7929   7938   8613     17     96    192  A    O  
ATOM   2372  N   SER B 451      89.045   9.444 145.393  1.00 72.91      A    N  
ANISOU 2372  N   SER B 451     9002   9023   9678     24    104    153  A    N  
ATOM   2373  CA  SER B 451      89.098   8.220 146.170  1.00 71.17      A    C  
ANISOU 2373  CA  SER B 451     8795   8806   9440     24    114    135  A    C  
ATOM   2374  C   SER B 451      88.337   7.098 145.485  1.00 69.21      A    C  
ANISOU 2374  C   SER B 451     8582   8554   9162     20    142    117  A    C  
ATOM   2375  O   SER B 451      87.585   7.301 144.510  1.00 69.64      A    O  
ANISOU 2375  O   SER B 451     8663   8604   9192     11    143    116  A    O  
ATOM   2376  CB  SER B 451      88.484   8.435 147.554  1.00 70.21      A    C  
ANISOU 2376  CB  SER B 451     8679   8701   9297     19     82    128  A    C  
ATOM   2377  OG  SER B 451      89.281   9.269 148.360  1.00 73.08      A    O  
ANISOU 2377  OG  SER B 451     9029   9068   9670     17     59    136  A    O  
ATOM   2378  N   MET B 452      88.538   5.884 145.987  1.00 62.80      A    N  
ANISOU 2378  N   MET B 452     7782   7740   8337     21    160    102  A    N  
ATOM   2379  CA  MET B 452      87.599   4.836 145.649  1.00 56.19      A    C  
ANISOU 2379  CA  MET B 452     6993   6904   7454      9    176     80  A    C  
ATOM   2380  C   MET B 452      86.211   5.168 146.178  1.00 50.70      A    C  
ANISOU 2380  C   MET B 452     6312   6223   6730      1    147     76  A    C  
ATOM   2381  O   MET B 452      85.211   4.868 145.516  1.00 49.90      A    O  
ANISOU 2381  O   MET B 452     6248   6121   6592    -13    149     67  A    O  
ATOM   2382  CB  MET B 452      88.055   3.490 146.193  1.00 56.71      A    C  
ANISOU 2382  CB  MET B 452     7066   6967   7515     12    203     64  A    C  
ATOM   2383  CG  MET B 452      87.139   2.377 145.700  1.00 57.10      A    C  
ANISOU 2383  CG  MET B 452     7165   7014   7516     -3    224     41  A    C  
ATOM   2384  SD  MET B 452      87.084   2.314 143.891  1.00 58.10      A    S  
ANISOU 2384  SD  MET B 452     7325   7125   7624    -14    247     38  A    S  
ATOM   2385  CE  MET B 452      88.805   2.025 143.514  1.00 56.95      A    C  
ANISOU 2385  CE  MET B 452     7156   6963   7520      1    284     44  A    C  
ATOM   2386  N   ALA B 453      86.129   5.817 147.343  1.00 46.37      A    N  
ANISOU 2386  N   ALA B 453     5733   5687   6200      8    119     84  A    N  
ATOM   2387  CA  ALA B 453      84.848   6.223 147.911  1.00 43.63      A    C  
ANISOU 2387  CA  ALA B 453     5394   5353   5830      3     93     82  A    C  
ATOM   2388  C   ALA B 453      84.170   7.313 147.087  1.00 41.72      A    C  
ANISOU 2388  C   ALA B 453     5156   5112   5586     -2     77     93  A    C  
ATOM   2389  O   ALA B 453      82.950   7.501 147.202  1.00 40.50      A    O  
ANISOU 2389  O   ALA B 453     5018   4965   5405     -9     62     89  A    O  
ATOM   2390  CB  ALA B 453      85.044   6.700 149.351  1.00 43.79      A    C  
ANISOU 2390  CB  ALA B 453     5379   5385   5873     12     68     88  A    C  
ATOM   2391  N   ASP B 454      84.931   8.027 146.256  1.00 42.57      A    N  
ANISOU 2391  N   ASP B 454     5245   5209   5719      2     82    107  A    N  
ATOM   2392  CA  ASP B 454      84.334   9.009 145.361  1.00 43.67      A    C  
ANISOU 2392  CA  ASP B 454     5387   5346   5858     -3     72    119  A    C  
ATOM   2393  C   ASP B 454      83.834   8.346 144.087  1.00 41.80      A    C  
ANISOU 2393  C   ASP B 454     5195   5100   5586    -16     90    110  A    C  
ATOM   2394  O   ASP B 454      82.804   8.756 143.542  1.00 45.01      A    O  
ANISOU 2394  O   ASP B 454     5621   5509   5973    -26     79    113  A    O  
ATOM   2395  CB  ASP B 454      85.340  10.112 145.036  1.00 47.79      A    C  
ANISOU 2395  CB  ASP B 454     5871   5862   6425      6     69    140  A    C  
ATOM   2396  CG  ASP B 454      85.534  11.078 146.190  1.00 51.29      A    C  
ANISOU 2396  CG  ASP B 454     6281   6315   6893     11     43    149  A    C  
ATOM   2397  OD1 ASP B 454      84.589  11.254 146.994  1.00 51.45      A    O  
ANISOU 2397  OD1 ASP B 454     6311   6348   6891      7     23    141  A    O  
ATOM   2398  OD2 ASP B 454      86.635  11.656 146.299  1.00 53.23      A    O1-
ANISOU 2398  OD2 ASP B 454     6512   6554   7157     12     40    158  A    O1-
ATOM   2399  N   ARG B 455      84.543   7.318 143.622  1.00 41.19      A    N  
ANISOU 2399  N   ARG B 455     5137   5012   5503    -19    118    101  A    N  
ATOM   2400  CA  ARG B 455      84.068   6.518 142.503  1.00 39.36      A    C  
ANISOU 2400  CA  ARG B 455     4951   4771   5235    -36    135     90  A    C  
ATOM   2401  C   ARG B 455      82.888   5.654 142.930  1.00 37.45      A    C  
ANISOU 2401  C   ARG B 455     4741   4538   4950    -50    128     72  A    C  
ATOM   2402  O   ARG B 455      81.993   5.380 142.124  1.00 36.84      A    O  
ANISOU 2402  O   ARG B 455     4697   4460   4841    -69    124     68  A    O  
ATOM   2403  CB  ARG B 455      85.216   5.661 141.965  1.00 38.50      A    C  
ANISOU 2403  CB  ARG B 455     4846   4648   5135    -32    170     83  A    C  
ATOM   2404  CG  ARG B 455      84.933   4.922 140.674  1.00 37.74      A    C  
ANISOU 2404  CG  ARG B 455     4791   4540   5007    -49    192     73  A    C  
ATOM   2405  CD  ARG B 455      85.787   3.663 140.591  1.00 36.76      A    C  
ANISOU 2405  CD  ARG B 455     4679   4407   4882    -46    233     55  A    C  
ATOM   2406  NE  ARG B 455      85.837   3.099 139.243  1.00 36.08      A    N  
ANISOU 2406  NE  ARG B 455     4627   4307   4776    -58    261     45  A    N  
ATOM   2407  CZ  ARG B 455      86.822   3.312 138.376  1.00 34.82      A    C  
ANISOU 2407  CZ  ARG B 455     4460   4132   4638    -51    282     55  A    C  
ATOM   2408  NH1 ARG B 455      87.851   4.081 138.711  1.00 35.17      A    N1+
ANISOU 2408  NH1 ARG B 455     4462   4174   4728    -31    278     76  A    N1+
ATOM   2409  NH2 ARG B 455      86.781   2.753 137.172  1.00 34.34      A    N  
ANISOU 2409  NH2 ARG B 455     4435   4059   4555    -64    308     44  A    N  
ATOM   2410  N   LYS B 456      82.882   5.220 144.190  1.00 38.20      A    N  
ANISOU 2410  N   LYS B 456     4826   4643   5047    -43    125     64  A    N  
ATOM   2411  CA  LYS B 456      81.798   4.451 144.785  1.00 39.45      A    C  
ANISOU 2411  CA  LYS B 456     5008   4811   5169    -54    118     49  A    C  
ATOM   2412  C   LYS B 456      80.587   5.302 145.128  1.00 42.69      A    C  
ANISOU 2412  C   LYS B 456     5419   5233   5568    -58     85     57  A    C  
ATOM   2413  O   LYS B 456      79.674   4.812 145.801  1.00 49.08      A    O  
ANISOU 2413  O   LYS B 456     6243   6053   6354    -65     75     49  A    O  
ATOM   2414  CB  LYS B 456      82.287   3.739 146.048  1.00 37.77      A    C  
ANISOU 2414  CB  LYS B 456     4781   4605   4966    -42    127     40  A    C  
ATOM   2415  CG  LYS B 456      83.094   2.491 145.785  1.00 38.19      A    C  
ANISOU 2415  CG  LYS B 456     4846   4649   5017    -42    167     24  A    C  
ATOM   2416  CD  LYS B 456      83.245   1.688 147.057  1.00 36.85      A    C  
ANISOU 2416  CD  LYS B 456     4667   4486   4847    -34    174     14  A    C  
ATOM   2417  CE  LYS B 456      81.897   1.446 147.703  1.00 36.17      A    C  
ANISOU 2417  CE  LYS B 456     4599   4415   4730    -43    156      7  A    C  
ATOM   2418  NZ  LYS B 456      82.017   0.627 148.936  1.00 35.44      A    N1+
ANISOU 2418  NZ  LYS B 456     4499   4329   4637    -36    165     -2  A    N1+
ATOM   2419  N   LEU B 457      80.571   6.560 144.702  1.00 37.88      A    N  
ANISOU 2419  N   LEU B 457     4791   4622   4978    -53     71     73  A    N  
ATOM   2420  CA  LEU B 457      79.425   7.439 144.862  1.00 35.01      A    C  
ANISOU 2420  CA  LEU B 457     4425   4269   4608    -55     47     80  A    C  
ATOM   2421  C   LEU B 457      78.861   7.887 143.527  1.00 31.10      A    C  
ANISOU 2421  C   LEU B 457     3951   3767   4100    -69     45     89  A    C  
ATOM   2422  O   LEU B 457      77.643   8.042 143.406  1.00 28.06      A    O  
ANISOU 2422  O   LEU B 457     3584   3388   3690    -81     33     88  A    O  
ATOM   2423  CB  LEU B 457      79.805   8.670 145.704  1.00 34.89      A    C  
ANISOU 2423  CB  LEU B 457     4358   4262   4636    -34     30     94  A    C  
ATOM   2424  CG  LEU B 457      78.872   9.885 145.707  1.00 34.92      A    C  
ANISOU 2424  CG  LEU B 457     4344   4275   4649    -32      7    107  A    C  
ATOM   2425  CD1 LEU B 457      77.530   9.543 146.335  1.00 34.64      A    C  
ANISOU 2425  CD1 LEU B 457     4326   4251   4583    -38     -6     98  A    C  
ATOM   2426  CD2 LEU B 457      79.533  11.045 146.427  1.00 36.27      A    C  
ANISOU 2426  CD2 LEU B 457     4465   4450   4865    -17     -8    121  A    C  
ATOM   2427  N   VAL B 458      79.709   8.039 142.509  1.00 29.26      A    N  
ANISOU 2427  N   VAL B 458     3716   3521   3881    -69     59     97  A    N  
ATOM   2428  CA  VAL B 458      79.220   8.424 141.194  1.00 27.48      A    C  
ANISOU 2428  CA  VAL B 458     3511   3289   3643    -85     57    107  A    C  
ATOM   2429  C   VAL B 458      78.471   7.268 140.554  1.00 25.75      A    C  
ANISOU 2429  C   VAL B 458     3336   3069   3379   -116     52     98  A    C  
ATOM   2430  O   VAL B 458      77.427   7.462 139.923  1.00 24.30      A    O  
ANISOU 2430  O   VAL B 458     3168   2894   3173   -134     33    105  A    O  
ATOM   2431  CB  VAL B 458      80.394   8.891 140.315  1.00 29.56      A    C  
ANISOU 2431  CB  VAL B 458     3756   3539   3936    -75     73    121  A    C  
ATOM   2432  CG1 VAL B 458      79.894   9.309 138.940  1.00 30.63      A    C  
ANISOU 2432  CG1 VAL B 458     3911   3668   4058    -91     72    134  A    C  
ATOM   2433  CG2 VAL B 458      81.156  10.016 140.999  1.00 28.58      A    C  
ANISOU 2433  CG2 VAL B 458     3576   3419   3864    -49     68    136  A    C  
ATOM   2434  N   THR B 459      78.971   6.043 140.735  1.00 26.51      A    N  
ANISOU 2434  N   THR B 459     3435   3164   3474   -114     69     84  A    N  
ATOM   2435  CA  THR B 459      78.256   4.873 140.240  1.00 24.97      A    C  
ANISOU 2435  CA  THR B 459     3262   2972   3252   -127     88     66  A    C  
ATOM   2436  C   THR B 459      76.994   4.616 141.055  1.00 26.15      A    C  
ANISOU 2436  C   THR B 459     3416   3138   3382   -129     75     56  A    C  
ATOM   2437  O   THR B 459      75.990   4.139 140.514  1.00 25.71      A    O  
ANISOU 2437  O   THR B 459     3390   3093   3286   -147     81     41  A    O  
ATOM   2438  CB  THR B 459      79.179   3.652 140.245  1.00 24.81      A    C  
ANISOU 2438  CB  THR B 459     3263   2947   3219   -124    131     38  A    C  
ATOM   2439  CG2 THR B 459      79.614   3.294 141.660  1.00 31.47      A    C  
ANISOU 2439  CG2 THR B 459     4090   3795   4073   -107    134     30  A    C  
ATOM   2440  OG1 THR B 459      78.508   2.538 139.646  1.00 25.43      A    O  
ANISOU 2440  OG1 THR B 459     3385   3031   3246   -145    156      8  A    O  
ATOM   2441  N   LYS B 460      77.023   4.943 142.349  1.00 27.77      A    N  
ANISOU 2441  N   LYS B 460     3599   3349   3603   -115     55     62  A    N  
ATOM   2442  CA  LYS B 460      75.846   4.771 143.191  1.00 27.03      A    C  
ANISOU 2442  CA  LYS B 460     3504   3269   3496   -114     45     55  A    C  
ATOM   2443  C   LYS B 460      74.767   5.770 142.811  1.00 27.27      A    C  
ANISOU 2443  C   LYS B 460     3520   3302   3541   -113     31     71  A    C  
ATOM   2444  O   LYS B 460      73.602   5.407 142.617  1.00 26.33      A    O  
ANISOU 2444  O   LYS B 460     3429   3199   3375   -128     28     57  A    O  
ATOM   2445  CB  LYS B 460      76.220   4.968 144.659  1.00 28.42      A    C  
ANISOU 2445  CB  LYS B 460     3663   3450   3686   -101     27     59  A    C  
ATOM   2446  CG  LYS B 460      76.521   3.723 145.456  1.00 30.01      A    C  
ANISOU 2446  CG  LYS B 460     3876   3658   3871    -95     55     35  A    C  
ATOM   2447  CD  LYS B 460      76.875   4.084 146.898  1.00 28.21      A    C  
ANISOU 2447  CD  LYS B 460     3628   3435   3657    -83     38     40  A    C  
ATOM   2448  CE  LYS B 460      76.128   5.329 147.371  1.00 29.50      A    C  
ANISOU 2448  CE  LYS B 460     3791   3604   3812    -82     18     47  A    C  
ATOM   2449  NZ  LYS B 460      76.625   5.805 148.695  1.00 31.12      A    N1+
ANISOU 2449  NZ  LYS B 460     3956   3818   4049    -57     17     48  A    N1+
ATOM   2450  N   ILE B 461      75.149   7.042 142.701  1.00 31.75      A    N  
ANISOU 2450  N   ILE B 461     4096   3863   4103   -101     59     63  A    N  
ATOM   2451  CA  ILE B 461      74.183   8.101 142.452  1.00 35.01      A    C  
ANISOU 2451  CA  ILE B 461     4502   4279   4521   -108     32     83  A    C  
ATOM   2452  C   ILE B 461      73.628   8.021 141.033  1.00 39.28      A    C  
ANISOU 2452  C   ILE B 461     5045   4817   5063   -120     36     94  A    C  
ATOM   2453  O   ILE B 461      72.484   8.421 140.786  1.00 40.54      A    O  
ANISOU 2453  O   ILE B 461     5204   4993   5205   -130      9    104  A    O  
ATOM   2454  CB  ILE B 461      74.844   9.456 142.761  1.00 37.55      A    C  
ANISOU 2454  CB  ILE B 461     4785   4607   4877    -89      4    104  A    C  
ATOM   2455  CG1 ILE B 461      73.800  10.476 143.197  1.00 42.97      A    C  
ANISOU 2455  CG1 ILE B 461     5440   5309   5578    -79    -25    118  A    C  
ATOM   2456  CG2 ILE B 461      75.679   9.943 141.588  1.00 39.21      A    C  
ANISOU 2456  CG2 ILE B 461     4992   4803   5102    -91     13    118  A    C  
ATOM   2457  CD1 ILE B 461      74.307  11.449 144.244  1.00 47.32      A    C  
ANISOU 2457  CD1 ILE B 461     5944   5867   6170    -57    -40    127  A    C  
ATOM   2458  N   ILE B 462      74.404   7.493 140.083  1.00 33.82      A    N  
ANISOU 2458  N   ILE B 462     4349   4114   4385   -123     49    100  A    N  
ATOM   2459  CA  ILE B 462      73.875   7.303 138.738  1.00 28.63      A    C  
ANISOU 2459  CA  ILE B 462     3713   3462   3702   -150     42    108  A    C  
ATOM   2460  C   ILE B 462      72.873   6.157 138.730  1.00 27.24      A    C  
ANISOU 2460  C   ILE B 462     3580   3313   3456   -181     27     80  A    C  
ATOM   2461  O   ILE B 462      71.845   6.215 138.045  1.00 25.86      A    O  
ANISOU 2461  O   ILE B 462     3422   3156   3247   -206     11     82  A    O  
ATOM   2462  CB  ILE B 462      75.016   7.084 137.727  1.00 28.37      A    C  
ANISOU 2462  CB  ILE B 462     3679   3413   3686   -155     55    119  A    C  
ATOM   2463  CG1 ILE B 462      75.787   8.383 137.506  1.00 29.61      A    C  
ANISOU 2463  CG1 ILE B 462     3832   3555   3863   -127     93    117  A    C  
ATOM   2464  CG2 ILE B 462      74.468   6.622 136.391  1.00 29.29      A    C  
ANISOU 2464  CG2 ILE B 462     3833   3541   3756   -188     58    111  A    C  
ATOM   2465  CD1 ILE B 462      77.015   8.209 136.651  1.00 32.06      A    C  
ANISOU 2465  CD1 ILE B 462     4155   3874   4153   -166     23    148  A    C  
ATOM   2466  N   ALA B 463      73.147   5.103 139.506  1.00 25.65      A    N  
ANISOU 2466  N   ALA B 463     3399   3116   3230   -180     38     54  A    N  
ATOM   2467  CA  ALA B 463      72.227   3.974 139.554  1.00 23.07      A    C  
ANISOU 2467  CA  ALA B 463     3119   2814   2834   -209     39     23  A    C  
ATOM   2468  C   ALA B 463      70.948   4.331 140.297  1.00 23.89      A    C  
ANISOU 2468  C   ALA B 463     3215   2937   2923   -210      9     29  A    C  
ATOM   2469  O   ALA B 463      69.876   3.820 139.957  1.00 24.25      A    O  
ANISOU 2469  O   ALA B 463     3291   3008   2913   -241     -2     16  A    O  
ATOM   2470  CB  ALA B 463      72.895   2.771 140.215  1.00 23.52      A    C  
ANISOU 2470  CB  ALA B 463     3197   2869   2872   -205     69     -5  A    C  
ATOM   2471  N   HIS B 464      71.036   5.211 141.298  1.00 28.34      A    N  
ANISOU 2471  N   HIS B 464     3739   3493   3535   -179     -3     47  A    N  
ATOM   2472  CA  HIS B 464      69.842   5.586 142.047  1.00 31.41      A    C  
ANISOU 2472  CA  HIS B 464     4121   3901   3913   -177    -30     53  A    C  
ATOM   2473  C   HIS B 464      68.875   6.379 141.179  1.00 32.62      A    C  
ANISOU 2473  C   HIS B 464     4267   4066   4059   -194    -56     72  A    C  
ATOM   2474  O   HIS B 464      67.668   6.109 141.180  1.00 34.66      A    O  
ANISOU 2474  O   HIS B 464     4542   4351   4276   -216    -79     69  A    O  
ATOM   2475  CB  HIS B 464      70.220   6.388 143.291  1.00 29.36      A    C  
ANISOU 2475  CB  HIS B 464     3823   3631   3703   -143    -33     64  A    C  
ATOM   2476  CG  HIS B 464      69.052   6.730 144.160  1.00 32.06      A    C  
ANISOU 2476  CG  HIS B 464     4157   3991   4033   -140    -61     68  A    C  
ATOM   2477  CD2 HIS B 464      68.066   7.646 144.010  1.00 34.53      A    C  
ANISOU 2477  CD2 HIS B 464     4454   4316   4350   -142    -89     86  A    C  
ATOM   2478  ND1 HIS B 464      68.789   6.076 145.343  1.00 33.80      A    N  
ANISOU 2478  ND1 HIS B 464     4384   4220   4237   -133    -61     56  A    N  
ATOM   2479  CE1 HIS B 464      67.697   6.581 145.890  1.00 35.94      A    C  
ANISOU 2479  CE1 HIS B 464     4645   4506   4502   -131    -89     64  A    C  
ATOM   2480  NE2 HIS B 464      67.239   7.535 145.101  1.00 35.15      A    N  
ANISOU 2480  NE2 HIS B 464     4530   4408   4416   -136   -106     82  A    N  
ATOM   2481  N   GLU B 465      69.382   7.353 140.424  1.00 28.74      A    N  
ANISOU 2481  N   GLU B 465     3751   3559   3608   -185    -52     94  A    N  
ATOM   2482  CA  GLU B 465      68.500   8.216 139.656  1.00 29.33      A    C  
ANISOU 2482  CA  GLU B 465     3812   3649   3684   -197    -76    119  A    C  
ATOM   2483  C   GLU B 465      68.118   7.616 138.309  1.00 32.91      A    C  
ANISOU 2483  C   GLU B 465     4292   4119   4092   -238    -79    116  A    C  
ATOM   2484  O   GLU B 465      67.098   8.018 137.738  1.00 31.32      A    O  
ANISOU 2484  O   GLU B 465     4081   3944   3875   -260   -104    135  A    O  
ATOM   2485  CB  GLU B 465      69.146   9.591 139.449  1.00 26.69      A    C  
ANISOU 2485  CB  GLU B 465     3442   3296   3405   -171    -68    145  A    C  
ATOM   2486  CG  GLU B 465      69.960  10.094 140.634  1.00 25.74      A    C  
ANISOU 2486  CG  GLU B 465     3300   3159   3320   -139    -59    140  A    C  
ATOM   2487  CD  GLU B 465      69.116  10.487 141.833  1.00 24.85      A    C  
ANISOU 2487  CD  GLU B 465     3167   3062   3211   -127    -85    141  A    C  
ATOM   2488  OE1 GLU B 465      67.878  10.565 141.699  1.00 25.33      A    O  
ANISOU 2488  OE1 GLU B 465     3226   3143   3255   -140   -109    150  A    O  
ATOM   2489  OE2 GLU B 465      69.692  10.713 142.917  1.00 22.35      A    O1-
ANISOU 2489  OE2 GLU B 465     2835   2741   2916   -106    -82    133  A    O1-
ATOM   2490  N   LEU B 466      68.875   6.636 137.808  1.00 35.34      A    N  
ANISOU 2490  N   LEU B 466     4633   4419   4377   -253    -54     93  A    N  
ATOM   2491  CA  LEU B 466      68.439   5.944 136.602  1.00 37.39      A    C  
ANISOU 2491  CA  LEU B 466     4923   4701   4581   -300    -57     82  A    C  
ATOM   2492  C   LEU B 466      67.354   4.925 136.902  1.00 41.61      A    C  
ANISOU 2492  C   LEU B 466     5494   5272   5044   -336    -71     54  A    C  
ATOM   2493  O   LEU B 466      66.549   4.620 136.017  1.00 40.54      A    O  
ANISOU 2493  O   LEU B 466     5356   5162   4886   -365    -75     54  A    O  
ATOM   2494  CB  LEU B 466      69.613   5.246 135.911  1.00 37.37      A    C  
ANISOU 2494  CB  LEU B 466     4946   4679   4574   -305    -22     63  A    C  
ATOM   2495  CG  LEU B 466      70.414   6.049 134.882  1.00 37.14      A    C  
ANISOU 2495  CG  LEU B 466     4893   4629   4590   -295     -9     93  A    C  
ATOM   2496  CD1 LEU B 466      71.193   5.126 133.963  1.00 37.83      A    C  
ANISOU 2496  CD1 LEU B 466     5016   4708   4649   -318     18     69  A    C  
ATOM   2497  CD2 LEU B 466      69.508   6.956 134.076  1.00 37.75      A    C  
ANISOU 2497  CD2 LEU B 466     4947   4729   4668   -312    -34    128  A    C  
ATOM   2498  N   ALA B 467      67.288   4.428 138.137  1.00 44.37      A    N  
ANISOU 2498  N   ALA B 467     5842   5614   5404   -308    -59     39  A    N  
ATOM   2499  CA  ALA B 467      66.199   3.546 138.521  1.00 38.13      A    C  
ANISOU 2499  CA  ALA B 467     5042   4838   4608   -303    -50     28  A    C  
ATOM   2500  C   ALA B 467      64.951   4.329 138.897  1.00 32.96      A    C  
ANISOU 2500  C   ALA B 467     4357   4200   3965   -297    -77     49  A    C  
ATOM   2501  O   ALA B 467      63.854   3.760 138.903  1.00 30.81      A    O
[truncated: 726,309 more chars]
