# Supplementary material for: Discovery of New Nanomolar Selective IRAP Inhibitors
Source: J Med Chem. 2025 Feb 7;68(4):4168–95. doi: 10.1021/acs.jmedchem.4c01744 (PMC11874008; doi:10.1021/acs.jmedchem.4c01744)
Supplement: Supplementary file 3 — jm4c01744_si_003.zip [file jm4c01744_si_003.zip › Coordinated_modeled_structure_43SS_IRAPsemiopen.pdb]

CRYST1   68.520  256.350   73.060  90.00 111.58  90.00 P 1 21 1      1
ATOM      1  N   LYS A 159     -25.255  43.208  43.122  1.00195.60      A    N  
ATOM      2  CA  LYS A 159     -26.330  42.883  42.192  1.00188.23      A    C  
ATOM      3  C   LYS A 159     -25.918  41.770  41.235  1.00183.15      A    C  
ATOM      4  O   LYS A 159     -24.811  41.779  40.699  1.00181.81      A    O  
ATOM      5  CB  LYS A 159     -26.747  44.125  41.401  1.00187.70      A    C  
ATOM      6  N   LEU A 160     -26.811  40.810  41.025  1.00180.57      A    N  
ATOM      7  CA  LEU A 160     -26.553  39.738  40.070  1.00178.93      A    C  
ATOM      8  C   LEU A 160     -26.683  40.277  38.648  1.00181.90      A    C  
ATOM      9  O   LEU A 160     -27.260  41.343  38.434  1.00184.53      A    O  
ATOM     10  CB  LEU A 160     -27.507  38.562  40.299  1.00177.15      A    C  
ATOM     11  CG  LEU A 160     -27.115  37.539  41.374  1.00169.83      A    C  
ATOM     12  CD1 LEU A 160     -27.125  38.144  42.774  1.00167.48      A    C  
ATOM     13  CD2 LEU A 160     -28.025  36.321  41.309  1.00163.00      A    C  
ATOM     14  N   PHE A 161     -26.147  39.537  37.682  1.00184.24      A    N  
ATOM     15  CA  PHE A 161     -26.097  39.993  36.295  1.00183.09      A    C  
ATOM     16  C   PHE A 161     -27.482  40.131  35.663  1.00182.60      A    C  
ATOM     17  O   PHE A 161     -28.248  39.167  35.613  1.00177.35      A    O  
ATOM     18  CB  PHE A 161     -25.233  39.057  35.452  1.00181.46      A    C  
ATOM     19  CG  PHE A 161     -24.469  39.761  34.371  1.00179.08      A    C  
ATOM     20  CD1 PHE A 161     -23.252  40.359  34.646  1.00179.18      A    C  
ATOM     21  CD2 PHE A 161     -24.977  39.847  33.088  1.00179.60      A    C  
ATOM     22  CE1 PHE A 161     -22.547  41.015  33.656  1.00176.09      A    C  
ATOM     23  CE2 PHE A 161     -24.278  40.502  32.093  1.00176.20      A    C  
ATOM     24  CZ  PHE A 161     -23.061  41.087  32.378  1.00174.26      A    C  
ATOM     25  N   PRO A 162     -27.802  41.341  35.175  1.00184.23      A    N  
ATOM     26  CA  PRO A 162     -29.147  41.665  34.683  1.00185.31      A    C  
ATOM     27  C   PRO A 162     -29.442  41.150  33.269  1.00183.21      A    C  
ATOM     28  O   PRO A 162     -30.585  41.243  32.815  1.00184.52      A    O  
ATOM     29  CB  PRO A 162     -29.161  43.198  34.704  1.00181.24      A    C  
ATOM     30  CG  PRO A 162     -27.721  43.602  34.576  1.00177.84      A    C  
ATOM     31  CD  PRO A 162     -26.859  42.466  35.046  1.00177.36      A    C  
ATOM     32  N   TRP A 163     -28.424  40.647  32.575  1.00179.16      A    N  
ATOM     33  CA  TRP A 163     -28.594  40.114  31.221  1.00171.90      A    C  
ATOM     34  C   TRP A 163     -28.185  38.639  31.154  1.00167.43      A    C  
ATOM     35  O   TRP A 163     -27.083  38.285  31.567  1.00169.83      A    O  
ATOM     36  CB  TRP A 163     -27.810  40.965  30.218  1.00170.63      A    C  
ATOM     37  CG  TRP A 163     -28.048  40.604  28.780  1.00164.86      A    C  
ATOM     38  CD1 TRP A 163     -27.203  39.913  27.962  1.00164.49      A    C  
ATOM     39  CD2 TRP A 163     -29.224  40.873  28.004  1.00154.35      A    C  
ATOM     40  CE2 TRP A 163     -29.007  40.337  26.718  1.00156.12      A    C  
ATOM     41  CE3 TRP A 163     -30.435  41.522  28.267  1.00159.15      A    C  
ATOM     42  NE1 TRP A 163     -27.763  39.761  26.718  1.00161.39      A    N  
ATOM     43  CZ2 TRP A 163     -29.953  40.429  25.700  1.00151.60      A    C  
ATOM     44  CZ3 TRP A 163     -31.375  41.614  27.252  1.00157.67      A    C  
ATOM     45  CH2 TRP A 163     -31.128  41.070  25.985  1.00152.69      A    C  
ATOM     46  N   ALA A 164     -29.056  37.783  30.630  1.00163.41      A    N  
ATOM     47  CA  ALA A 164     -28.818  36.341  30.700  1.00164.92      A    C  
ATOM     48  C   ALA A 164     -28.622  35.664  29.343  1.00162.49      A    C  
ATOM     49  O   ALA A 164     -28.596  34.435  29.262  1.00168.62      A    O  
ATOM     50  CB  ALA A 164     -29.962  35.666  31.445  1.00170.37      A    C  
ATOM     51  N   GLN A 165     -28.489  36.452  28.282  1.00160.22      A    N  
ATOM     52  CA  GLN A 165     -28.336  35.885  26.945  1.00158.89      A    C  
ATOM     53  C   GLN A 165     -26.906  36.043  26.432  1.00156.29      A    C  
ATOM     54  O   GLN A 165     -26.106  36.773  27.016  1.00158.13      A    O  
ATOM     55  CB  GLN A 165     -29.324  36.537  25.974  1.00158.61      A    C  
ATOM     56  CG  GLN A 165     -30.781  36.318  26.349  1.00163.39      A    C  
ATOM     57  CD  GLN A 165     -31.736  37.143  25.509  1.00170.37      A    C  
ATOM     58  NE2 GLN A 165     -32.644  37.851  26.172  1.00167.74      A    N  
ATOM     59  OE1 GLN A 165     -31.656  37.150  24.281  1.00175.30      A    O  
ATOM     60  N   ILE A 166     -26.592  35.355  25.339  1.00156.53      A    N  
ATOM     61  CA  ILE A 166     -25.249  35.385  24.770  1.00152.80      A    C  
ATOM     62  C   ILE A 166     -25.021  36.717  24.076  1.00148.77      A    C  
ATOM     63  O   ILE A 166     -24.051  37.424  24.347  1.00153.37      A    O  
ATOM     64  CB  ILE A 166     -25.012  34.244  23.757  1.00152.09      A    C  
ATOM     65  CG1 ILE A 166     -25.335  32.881  24.375  1.00157.58      A    C  
ATOM     66  CG2 ILE A 166     -23.579  34.280  23.241  1.00128.33      A    C  
ATOM     67  CD1 ILE A 166     -26.729  32.373  24.056  1.00146.46      A    C  
ATOM     68  N   ARG A 167     -25.934  37.041  23.169  1.00142.77      A    N  
ATOM     69  CA  ARG A 167     -25.869  38.261  22.380  1.00137.90      A    C  
ATOM     70  C   ARG A 167     -26.128  39.493  23.240  1.00146.07      A    C  
ATOM     71  O   ARG A 167     -26.971  39.469  24.138  1.00150.16      A    O  
ATOM     72  CB  ARG A 167     -26.885  38.199  21.240  1.00131.32      A    C  
ATOM     73  CG  ARG A 167     -26.566  37.154  20.187  1.00119.59      A    C  
ATOM     74  CD  ARG A 167     -25.369  37.547  19.349  1.00111.74      A    C  
ATOM     75  NE  ARG A 167     -25.696  38.610  18.404  1.00111.10      A    N  
ATOM     76  CZ  ARG A 167     -26.294  38.408  17.235  1.00111.53      A    C  
ATOM     77  NH1 ARG A 167     -26.637  37.182  16.866  1.00110.88      A    N1+
ATOM     78  NH2 ARG A 167     -26.554  39.433  16.435  1.00100.05      A    N  
ATOM     79  N   LEU A 168     -25.394  40.566  22.964  1.00145.52      A    N  
ATOM     80  CA  LEU A 168     -25.561  41.818  23.691  1.00148.09      A    C  
ATOM     81  C   LEU A 168     -26.930  42.410  23.377  1.00147.90      A    C  
ATOM     82  O   LEU A 168     -27.418  42.286  22.253  1.00147.91      A    O  
ATOM     83  CB  LEU A 168     -24.451  42.810  23.332  1.00139.74      A    C  
ATOM     84  CG  LEU A 168     -23.015  42.391  23.655  1.00134.52      A    C  
ATOM     85  CD1 LEU A 168     -22.034  43.488  23.267  1.00134.47      A    C  
ATOM     86  CD2 LEU A 168     -22.873  42.036  25.127  1.00138.63      A    C  
ATOM     87  N   PRO A 169     -27.561  43.044  24.377  1.00145.75      A    N  
ATOM     88  CA  PRO A 169     -28.890  43.637  24.196  1.00147.38      A    C  
ATOM     89  C   PRO A 169     -28.872  44.774  23.184  1.00146.74      A    C  
ATOM     90  O   PRO A 169     -27.889  45.510  23.099  1.00148.48      A    O  
ATOM     91  CB  PRO A 169     -29.240  44.151  25.597  1.00154.24      A    C  
ATOM     92  CG  PRO A 169     -27.922  44.367  26.256  1.00153.50      A    C  
ATOM     93  CD  PRO A 169     -27.036  43.276  25.733  1.00150.42      A    C  
ATOM     94  N   THR A 170     -29.952  44.905  22.420  1.00146.08      A    N  
ATOM     95  CA  THR A 170     -30.036  45.913  21.368  1.00147.03      A    C  
ATOM     96  C   THR A 170     -30.073  47.324  21.948  1.00146.80      A    C  
ATOM     97  O   THR A 170     -29.926  48.305  21.221  1.00145.00      A    O  
ATOM     98  CB  THR A 170     -31.287  45.700  20.493  1.00150.13      A    C  
ATOM     99  CG2 THR A 170     -31.667  44.227  20.458  1.00150.39      A    C  
ATOM    100  OG1 THR A 170     -32.379  46.460  21.025  1.00151.78      A    O  
ATOM    101  N   ALA A 171     -30.298  47.399  23.259  1.00150.77      A    N  
ATOM    102  CA  ALA A 171     -30.391  48.650  24.014  1.00152.78      A    C  
ATOM    103  C   ALA A 171     -29.314  49.690  23.695  1.00150.95      A    C  
ATOM    104  O   ALA A 171     -29.453  50.488  22.768  1.00153.02      A    O  
ATOM    105  CB  ALA A 171     -30.373  48.344  25.505  1.00152.31      A    C  
ATOM    106  N   VAL A 172     -28.233  49.661  24.470  1.00144.21      A    N  
ATOM    107  CA  VAL A 172     -27.131  50.601  24.294  1.00135.75      A    C  
ATOM    108  C   VAL A 172     -26.334  50.323  23.024  1.00135.55      A    C  
ATOM    109  O   VAL A 172     -26.143  49.171  22.636  1.00138.30      A    O  
ATOM    110  CB  VAL A 172     -26.178  50.562  25.502  1.00145.74      A    C  
ATOM    111  CG1 VAL A 172     -25.471  51.896  25.660  1.00145.80      A    C  
ATOM    112  CG2 VAL A 172     -26.946  50.216  26.772  1.00153.24      A    C  
ATOM    113  N   VAL A 173     -25.874  51.395  22.384  1.00131.09      A    N  
ATOM    114  CA  VAL A 173     -25.097  51.301  21.153  1.00133.15      A    C  
ATOM    115  C   VAL A 173     -23.925  52.280  21.181  1.00131.84      A    C  
ATOM    116  O   VAL A 173     -24.108  53.459  21.482  1.00141.56      A    O  
ATOM    117  CB  VAL A 173     -25.971  51.590  19.908  1.00124.16      A    C  
ATOM    118  CG1 VAL A 173     -25.117  51.701  18.653  1.00127.50      A    C  
ATOM    119  CG2 VAL A 173     -27.037  50.516  19.734  1.00127.61      A    C  
ATOM    120  N   PRO A 174     -22.714  51.794  20.871  1.00126.99      A    N  
ATOM    121  CA  PRO A 174     -21.541  52.671  20.805  1.00128.24      A    C  
ATOM    122  C   PRO A 174     -21.598  53.598  19.593  1.00127.34      A    C  
ATOM    123  O   PRO A 174     -22.239  53.265  18.598  1.00122.59      A    O  
ATOM    124  CB  PRO A 174     -20.377  51.686  20.687  1.00128.01      A    C  
ATOM    125  CG  PRO A 174     -20.974  50.492  20.025  1.00137.57      A    C  
ATOM    126  CD  PRO A 174     -22.369  50.392  20.578  1.00134.89      A    C  
ATOM    127  N   LEU A 175     -20.929  54.742  19.676  1.00132.66      A    N  
ATOM    128  CA  LEU A 175     -20.909  55.694  18.574  1.00128.08      A    C  
ATOM    129  C   LEU A 175     -19.484  56.133  18.269  1.00123.47      A    C  
ATOM    130  O   LEU A 175     -19.080  56.217  17.108  1.00111.96      A    O  
ATOM    131  CB  LEU A 175     -21.768  56.916  18.903  1.00132.03      A    C  
ATOM    132  CG  LEU A 175     -23.289  56.768  18.854  1.00137.32      A    C  
ATOM    133  CD1 LEU A 175     -23.961  58.116  19.074  1.00145.56      A    C  
ATOM    134  CD2 LEU A 175     -23.744  56.142  17.544  1.00134.61      A    C  
ATOM    135  N   ARG A 176     -18.731  56.414  19.327  1.00127.21      A    N  
ATOM    136  CA  ARG A 176     -17.351  56.855  19.202  1.00129.89      A    C  
ATOM    137  C   ARG A 176     -16.464  56.225  20.276  1.00129.59      A    C  
ATOM    138  O   ARG A 176     -16.779  56.273  21.465  1.00131.96      A    O  
ATOM    139  CB  ARG A 176     -17.286  58.383  19.265  1.00141.14      A    C  
ATOM    140  CG  ARG A 176     -15.921  58.976  18.982  1.00143.30      A    C  
ATOM    141  CD  ARG A 176     -15.898  60.453  19.331  1.00147.71      A    C  
ATOM    142  NE  ARG A 176     -16.123  60.686  20.754  1.00157.47      A    N  
ATOM    143  CZ  ARG A 176     -15.193  60.556  21.695  1.00155.78      A    C  
ATOM    144  NH1 ARG A 176     -13.962  60.184  21.372  1.00149.34      A    N1+
ATOM    145  NH2 ARG A 176     -15.498  60.793  22.963  1.00159.13      A    N  
ATOM    146  N   TYR A 177     -15.353  55.638  19.841  1.00129.95      A    N  
ATOM    147  CA  TYR A 177     -14.385  55.025  20.745  1.00130.60      A    C  
ATOM    148  C   TYR A 177     -13.103  55.833  20.868  1.00130.87      A    C  
ATOM    149  O   TYR A 177     -12.537  56.287  19.873  1.00124.41      A    O  
ATOM    150  CB  TYR A 177     -14.029  53.605  20.294  1.00123.12      A    C  
ATOM    151  CG  TYR A 177     -14.935  52.514  20.815  1.00119.22      A    C  
ATOM    152  CD1 TYR A 177     -14.805  52.043  22.115  1.00114.43      A    C  
ATOM    153  CD2 TYR A 177     -15.899  51.934  20.002  1.00120.10      A    C  
ATOM    154  CE1 TYR A 177     -15.622  51.037  22.597  1.00119.02      A    C  
ATOM    155  CE2 TYR A 177     -16.720  50.928  20.474  1.00121.51      A    C  
ATOM    156  CZ  TYR A 177     -16.578  50.484  21.771  1.00125.26      A    C  
ATOM    157  OH  TYR A 177     -17.398  49.482  22.238  1.00128.53      A    O  
ATOM    158  N   GLU A 178     -12.652  56.011  22.102  1.00133.11      A    N  
ATOM    159  CA  GLU A 178     -11.331  56.563  22.351  1.00133.24      A    C  
ATOM    160  C   GLU A 178     -10.521  55.566  23.157  1.00135.37      A    C  
ATOM    161  O   GLU A 178     -10.936  55.141  24.234  1.00135.31      A    O  
ATOM    162  CB  GLU A 178     -11.407  57.895  23.097  1.00144.88      A    C  
ATOM    163  CG  GLU A 178     -10.036  58.486  23.402  1.00143.28      A    C  
ATOM    164  CD  GLU A 178     -10.085  59.591  24.440  1.00157.75      A    C  
ATOM    165  OE1 GLU A 178      -9.005  60.043  24.877  1.00163.56      A    O  
ATOM    166  OE2 GLU A 178     -11.199  60.003  24.827  1.00159.08      A    O1-
ATOM    167  N   LEU A 179      -9.364  55.192  22.625  1.00130.31      A    N  
ATOM    168  CA  LEU A 179      -8.569  54.127  23.211  1.00124.64      A    C  
ATOM    169  C   LEU A 179      -7.145  54.627  23.413  1.00123.95      A    C  
ATOM    170  O   LEU A 179      -6.436  54.932  22.455  1.00119.80      A    O  
ATOM    171  CB  LEU A 179      -8.598  52.885  22.316  1.00122.21      A    C  
ATOM    172  CG  LEU A 179      -7.802  51.651  22.743  1.00127.86      A    C  
ATOM    173  CD1 LEU A 179      -8.325  51.104  24.058  1.00124.43      A    C  
ATOM    174  CD2 LEU A 179      -7.855  50.582  21.661  1.00111.24      A    C  
ATOM    175  N   SER A 180      -6.732  54.709  24.672  1.00120.98      A    N  
ATOM    176  CA  SER A 180      -5.388  55.157  25.004  1.00125.71      A    C  
ATOM    177  C   SER A 180      -4.665  54.073  25.782  1.00131.21      A    C  
ATOM    178  O   SER A 180      -5.184  53.557  26.772  1.00134.71      A    O  
ATOM    179  CB  SER A 180      -5.432  56.458  25.806  1.00137.51      A    C  
ATOM    180  OG  SER A 180      -4.138  57.020  25.936  1.00140.96      A    O  
ATOM    181  N   LEU A 181      -3.464  53.729  25.333  1.00128.77      A    N  
ATOM    182  CA  LEU A 181      -2.756  52.590  25.893  1.00128.93      A    C  
ATOM    183  C   LEU A 181      -1.295  52.904  26.172  1.00130.36      A    C  
ATOM    184  O   LEU A 181      -0.682  53.738  25.506  1.00124.02      A    O  
ATOM    185  CB  LEU A 181      -2.855  51.389  24.949  1.00128.60      A    C  
ATOM    186  CG  LEU A 181      -4.248  50.786  24.749  1.00122.40      A    C  
ATOM    187  CD1 LEU A 181      -4.339  50.086  23.409  1.00111.69      A    C  
ATOM    188  CD2 LEU A 181      -4.575  49.823  25.877  1.00127.52      A    C  
ATOM    189  N   HIS A 182      -0.749  52.222  27.171  1.00135.51      A    N  
ATOM    190  CA  HIS A 182       0.668  52.311  27.495  1.00141.39      A    C  
ATOM    191  C   HIS A 182       1.175  50.890  27.672  1.00139.46      A    C  
ATOM    192  O   HIS A 182       1.044  50.304  28.746  1.00140.10      A    O  
ATOM    193  CB  HIS A 182       0.890  53.144  28.758  1.00147.67      A    C  
ATOM    194  CG  HIS A 182       2.321  53.229  29.190  1.00144.38      A    C  
ATOM    195  CD2 HIS A 182       2.958  52.721  30.271  1.00142.09      A    C  
ATOM    196  ND1 HIS A 182       3.275  53.921  28.475  1.00144.32      A    N  
ATOM    197  CE1 HIS A 182       4.439  53.829  29.093  1.00146.65      A    C  
ATOM    198  NE2 HIS A 182       4.274  53.106  30.186  1.00148.66      A    N  
ATOM    199  N   PRO A 183       1.767  50.332  26.609  1.00136.29      A    N  
ATOM    200  CA  PRO A 183       2.203  48.936  26.610  1.00135.40      A    C  
ATOM    201  C   PRO A 183       3.656  48.745  27.012  1.00136.13      A    C  
ATOM    202  O   PRO A 183       4.550  49.409  26.484  1.00135.22      A    O  
ATOM    203  CB  PRO A 183       1.990  48.520  25.156  1.00134.33      A    C  
ATOM    204  CG  PRO A 183       2.258  49.777  24.380  1.00131.45      A    C  
ATOM    205  CD  PRO A 183       1.880  50.941  25.271  1.00135.67      A    C  
ATOM    206  N   ASN A 184       3.888  47.840  27.956  1.00140.25      A    N  
ATOM    207  CA  ASN A 184       5.248  47.497  28.334  1.00149.45      A    C  
ATOM    208  C   ASN A 184       5.685  46.181  27.702  1.00143.98      A    C  
ATOM    209  O   ASN A 184       5.381  45.099  28.205  1.00143.89      A    O  
ATOM    210  CB  ASN A 184       5.398  47.437  29.850  1.00155.02      A    C  
ATOM    211  CG  ASN A 184       6.791  47.804  30.279  1.00158.58      A    C  
ATOM    212  ND2 ASN A 184       7.193  49.020  29.946  1.00159.56      A    N  
ATOM    213  OD1 ASN A 184       7.511  47.008  30.881  1.00159.50      A    O  
ATOM    214  N   LEU A 185       6.404  46.290  26.591  1.00140.57      A    N  
ATOM    215  CA  LEU A 185       6.724  45.139  25.757  1.00137.71      A    C  
ATOM    216  C   LEU A 185       7.744  44.212  26.418  1.00146.35      A    C  
ATOM    217  O   LEU A 185       7.723  42.999  26.204  1.00150.69      A    O  
ATOM    218  CB  LEU A 185       7.264  45.616  24.407  1.00126.36      A    C  
ATOM    219  CG  LEU A 185       6.323  45.610  23.202  1.00117.64      A    C  
ATOM    220  CD1 LEU A 185       5.005  46.281  23.555  1.00122.16      A    C  
ATOM    221  CD2 LEU A 185       6.978  46.297  22.015  1.00120.70      A    C  
ATOM    222  N   THR A 186       8.632  44.787  27.223  1.00144.63      A    N  
ATOM    223  CA  THR A 186       9.654  44.009  27.916  1.00146.39      A    C  
ATOM    224  C   THR A 186       9.197  43.385  29.237  1.00146.57      A    C  
ATOM    225  O   THR A 186       9.953  42.642  29.862  1.00147.83      A    O  
ATOM    226  CB  THR A 186      10.902  44.873  28.196  1.00148.43      A    C  
ATOM    227  CG2 THR A 186      11.453  45.450  26.901  1.00138.72      A    C  
ATOM    228  OG1 THR A 186      10.557  45.943  29.085  1.00162.43      A    O  
ATOM    229  N   SER A 187       7.968  43.669  29.658  1.00146.15      A    N  
ATOM    230  CA  SER A 187       7.408  43.005  30.835  1.00147.45      A    C  
ATOM    231  C   SER A 187       6.097  42.274  30.558  1.00147.20      A    C  
ATOM    232  O   SER A 187       5.507  41.692  31.466  1.00139.96      A    O  
ATOM    233  CB  SER A 187       7.196  44.021  31.958  1.00153.47      A    C  
ATOM    234  OG  SER A 187       6.416  43.471  33.005  1.00153.79      A    O  
ATOM    235  N   MET A 188       5.664  42.302  29.301  1.00148.87      A    N  
ATOM    236  CA  MET A 188       4.418  41.670  28.869  1.00145.72      A    C  
ATOM    237  C   MET A 188       3.236  42.090  29.737  1.00146.65      A    C  
ATOM    238  O   MET A 188       2.523  41.250  30.286  1.00143.53      A    O  
ATOM    239  CB  MET A 188       4.551  40.144  28.882  1.00145.38      A    C  
ATOM    240  CG  MET A 188       5.422  39.576  27.774  1.00152.13      A    C  
ATOM    241  SD  MET A 188       4.752  39.923  26.141  1.00141.19      A    S  
ATOM    242  CE  MET A 188       6.217  39.760  25.127  1.00142.69      A    C  
ATOM    243  N   THR A 189       3.036  43.399  29.843  1.00146.59      A    N  
ATOM    244  CA  THR A 189       1.914  43.967  30.582  1.00138.79      A    C  
ATOM    245  C   THR A 189       1.630  45.366  30.051  1.00136.88      A    C  
ATOM    246  O   THR A 189       2.464  45.939  29.347  1.00137.83      A    O  
ATOM    247  CB  THR A 189       2.200  44.032  32.098  1.00141.16      A    C  
ATOM    248  CG2 THR A 189       3.431  44.891  32.378  1.00138.79      A    C  
ATOM    249  OG1 THR A 189       1.070  44.592  32.781  1.00140.40      A    O  
ATOM    250  N   PHE A 190       0.466  45.919  30.379  1.00141.44      A    N  
ATOM    251  CA  PHE A 190       0.143  47.278  29.947  1.00143.67      A    C  
ATOM    252  C   PHE A 190      -0.980  47.882  30.776  1.00143.53      A    C  
ATOM    253  O   PHE A 190      -1.648  47.200  31.556  1.00142.28      A    O  
ATOM    254  CB  PHE A 190      -0.255  47.344  28.457  1.00135.58      A    C  
ATOM    255  CG  PHE A 190      -1.510  46.571  28.089  1.00139.26      A    C  
ATOM    256  CD1 PHE A 190      -1.892  45.423  28.759  1.00144.82      A    C  
ATOM    257  CD2 PHE A 190      -2.306  47.015  27.045  1.00138.08      A    C  
ATOM    258  CE1 PHE A 190      -3.038  44.737  28.401  1.00141.34      A    C  
ATOM    259  CE2 PHE A 190      -3.458  46.333  26.680  1.00133.08      A    C  
ATOM    260  CZ  PHE A 190      -3.822  45.189  27.363  1.00126.24      A    C  
ATOM    261  N   ARG A 191      -1.166  49.184  30.604  1.00142.95      A    N  
ATOM    262  CA  ARG A 191      -2.276  49.902  31.203  1.00143.94      A    C  
ATOM    263  C   ARG A 191      -2.996  50.646  30.091  1.00138.64      A    C  
ATOM    264  O   ARG A 191      -2.359  51.147  29.164  1.00130.38      A    O  
ATOM    265  CB  ARG A 191      -1.800  50.852  32.299  1.00154.46      A    C  
ATOM    266  CG  ARG A 191      -1.004  50.159  33.390  1.00166.60      A    C  
ATOM    267  CD  ARG A 191      -0.551  51.138  34.459  1.00178.49      A    C  
ATOM    268  NE  ARG A 191      -0.242  50.465  35.719  1.00183.45      A    N  
ATOM    269  CZ  ARG A 191      -1.113  50.304  36.712  1.00181.67      A    C  
ATOM    270  NH1 ARG A 191      -2.352  50.766  36.594  1.00174.45      A    N1+
ATOM    271  NH2 ARG A 191      -0.747  49.681  37.826  1.00181.09      A    N  
ATOM    272  N   GLY A 192      -4.319  50.715  30.176  1.00135.86      A    N  
ATOM    273  CA  GLY A 192      -5.099  51.338  29.125  1.00131.61      A    C  
ATOM    274  C   GLY A 192      -6.330  52.064  29.630  1.00136.71      A    C  
ATOM    275  O   GLY A 192      -6.825  51.805  30.725  1.00138.89      A    O  
ATOM    276  N   SER A 193      -6.830  52.981  28.809  1.00134.41      A    N  
ATOM    277  CA  SER A 193      -8.040  53.726  29.120  1.00140.67      A    C  
ATOM    278  C   SER A 193      -8.967  53.827  27.915  1.00136.66      A    C  
ATOM    279  O   SER A 193      -8.523  54.028  26.794  1.00131.63      A    O  
ATOM    280  CB  SER A 193      -7.677  55.125  29.626  1.00148.98      A    C  
ATOM    281  OG  SER A 193      -8.837  55.852  29.977  1.00154.98      A    O  
ATOM    282  N   VAL A 194     -10.266  53.694  28.165  1.00137.10      A    N  
ATOM    283  CA  VAL A 194     -11.248  53.672  27.086  1.00142.44      A    C  
ATOM    284  C   VAL A 194     -12.400  54.627  27.347  1.00147.90      A    C  
ATOM    285  O   VAL A 194     -13.074  54.524  28.367  1.00150.09      A    O  
ATOM    286  CB  VAL A 194     -11.870  52.269  26.881  1.00142.14      A    C  
ATOM    287  CG1 VAL A 194     -12.423  52.171  25.484  1.00138.23      A    C  
ATOM    288  CG2 VAL A 194     -10.832  51.201  27.062  1.00146.58      A    C  
ATOM    289  N   THR A 195     -12.624  55.550  26.418  1.00143.01      A    N  
ATOM    290  CA  THR A 195     -13.764  56.462  26.471  1.00147.78      A    C  
ATOM    291  C   THR A 195     -14.799  56.012  25.452  1.00143.28      A    C  
ATOM    292  O   THR A 195     -14.556  56.072  24.247  1.00139.87      A    O  
ATOM    293  CB  THR A 195     -13.348  57.925  26.183  1.00154.28      A    C  
ATOM    294  CG2 THR A 195     -14.529  58.870  26.356  1.00151.51      A    C  
ATOM    295  OG1 THR A 195     -12.297  58.306  27.079  1.00156.03      A    O  
ATOM    296  N   ILE A 196     -15.947  55.547  25.931  1.00141.57      A    N  
ATOM    297  CA  ILE A 196     -16.958  54.979  25.044  1.00140.60      A    C  
ATOM    298  C   ILE A 196     -18.173  55.890  24.921  1.00135.84      A    C  
ATOM    299  O   ILE A 196     -19.001  55.969  25.829  1.00133.37      A    O  
ATOM    300  CB  ILE A 196     -17.427  53.593  25.528  1.00141.16      A    C  
ATOM    301  CG1 ILE A 196     -16.229  52.736  25.936  1.00140.38      A    C  
ATOM    302  CG2 ILE A 196     -18.244  52.898  24.447  1.00130.81      A    C  
ATOM    303  CD1 ILE A 196     -16.608  51.335  26.372  1.00135.46      A    C  
ATOM    304  N   SER A 197     -18.269  56.587  23.793  1.00136.73      A    N  
ATOM    305  CA  SER A 197     -19.423  57.433  23.521  1.00138.73      A    C  
ATOM    306  C   SER A 197     -20.609  56.566  23.113  1.00130.41      A    C  
ATOM    307  O   SER A 197     -20.767  56.215  21.943  1.00127.16      A    O  
ATOM    308  CB  SER A 197     -19.102  58.454  22.428  1.00141.87      A    C  
ATOM    309  OG  SER A 197     -18.124  59.381  22.871  1.00145.80      A    O  
ATOM    310  N   VAL A 198     -21.438  56.219  24.093  1.00127.28      A    N  
ATOM    311  CA  VAL A 198     -22.600  55.378  23.844  1.00131.72      A    C  
ATOM    312  C   VAL A 198     -23.855  56.217  23.638  1.00139.65      A    C  
ATOM    313  O   VAL A 198     -23.957  57.338  24.124  1.00149.95      A    O  
ATOM    314  CB  VAL A 198     -22.839  54.380  25.002  1.00133.66      A    C  
ATOM    315  CG1 VAL A 198     -21.518  53.874  25.539  1.00135.53      A    C  
ATOM    316  CG2 VAL A 198     -23.660  55.018  26.116  1.00138.39      A    C  
ATOM    317  N   GLN A 199     -24.802  55.676  22.884  1.00141.45      A    N  
ATOM    318  CA  GLN A 199     -26.130  56.267  22.795  1.00147.14      A    C  
ATOM    319  C   GLN A 199     -27.170  55.263  23.285  1.00146.64      A    C  
ATOM    320  O   GLN A 199     -26.894  54.069  23.367  1.00148.79      A    O  
ATOM    321  CB  GLN A 199     -26.427  56.702  21.358  1.00149.20      A    C  
ATOM    322  CG  GLN A 199     -27.678  57.551  21.198  1.00155.68      A    C  
ATOM    323  CD  GLN A 199     -27.856  58.050  19.782  1.00157.59      A    C  
ATOM    324  NE2 GLN A 199     -28.799  57.454  19.063  1.00150.54      A    N  
ATOM    325  OE1 GLN A 199     -27.152  58.956  19.335  1.00167.22      A    O  
ATOM    326  N   ALA A 200     -28.361  55.749  23.620  1.00143.74      A    N  
ATOM    327  CA  ALA A 200     -29.464  54.872  23.996  1.00150.49      A    C  
ATOM    328  C   ALA A 200     -30.477  54.713  22.864  1.00155.62      A    C  
ATOM    329  O   ALA A 200     -30.659  55.618  22.046  1.00160.35      A    O  
ATOM    330  CB  ALA A 200     -30.154  55.399  25.238  1.00157.78      A    C  
ATOM    331  N   LEU A 201     -31.137  53.560  22.825  1.00148.14      A    N  
ATOM    332  CA  LEU A 201     -32.227  53.337  21.884  1.00152.89      A    C  
ATOM    333  C   LEU A 201     -33.480  52.869  22.612  1.00161.54      A    C  
ATOM    334  O   LEU A 201     -34.590  53.295  22.296  1.00168.85      A    O  
ATOM    335  CB  LEU A 201     -31.821  52.334  20.808  1.00151.46      A    C  
ATOM    336  CG  LEU A 201     -31.029  52.962  19.662  1.00147.84      A    C  
ATOM    337  CD1 LEU A 201     -30.919  52.002  18.493  1.00150.72      A    C  
ATOM    338  CD2 LEU A 201     -31.669  54.276  19.221  1.00153.17      A    C  
ATOM    339  N   GLN A 202     -33.294  51.993  23.592  1.00160.62      A    N  
ATOM    340  CA  GLN A 202     -34.396  51.541  24.430  1.00167.86      A    C  
ATOM    341  C   GLN A 202     -34.132  51.914  25.879  1.00169.12      A    C  
ATOM    342  O   GLN A 202     -33.157  52.603  26.185  1.00166.38      A    O  
ATOM    343  CB  GLN A 202     -34.601  50.029  24.314  1.00166.90      A    C  
ATOM    344  CG  GLN A 202     -34.951  49.529  22.925  1.00170.07      A    C  
ATOM    345  CD  GLN A 202     -34.488  48.103  22.699  1.00174.53      A    C  
ATOM    346  NE2 GLN A 202     -34.360  47.348  23.783  1.00176.04      A    N  
ATOM    347  OE1 GLN A 202     -34.262  47.679  21.565  1.00175.94      A    O  
ATOM    348  N   VAL A 203     -35.003  51.457  26.771  1.00167.63      A    N  
ATOM    349  CA  VAL A 203     -34.854  51.778  28.181  1.00168.67      A    C  
ATOM    350  C   VAL A 203     -34.279  50.576  28.926  1.00171.70      A    C  
ATOM    351  O   VAL A 203     -34.759  49.449  28.791  1.00176.46      A    O  
ATOM    352  CB  VAL A 203     -36.198  52.205  28.819  1.00174.66      A    C  
ATOM    353  CG1 VAL A 203     -36.603  53.583  28.321  1.00173.01      A    C  
ATOM    354  CG2 VAL A 203     -37.292  51.186  28.524  1.00176.97      A    C  
ATOM    355  N   THR A 204     -33.236  50.832  29.708  1.00171.35      A    N  
ATOM    356  CA  THR A 204     -32.615  49.809  30.534  1.00180.58      A    C  
ATOM    357  C   THR A 204     -31.780  50.470  31.620  1.00178.64      A    C  
ATOM    358  O   THR A 204     -31.324  51.601  31.458  1.00172.61      A    O  
ATOM    359  CB  THR A 204     -31.727  48.862  29.706  1.00184.42      A    C  
ATOM    360  CG2 THR A 204     -30.678  49.650  28.939  1.00184.21      A    C  
ATOM    361  OG1 THR A 204     -31.075  47.927  30.576  1.00184.90      A    O  
ATOM    362  N   TRP A 205     -31.590  49.769  32.730  1.00182.15      A    N  
ATOM    363  CA  TRP A 205     -30.825  50.312  33.845  1.00187.92      A    C  
ATOM    364  C   TRP A 205     -29.353  49.918  33.817  1.00190.17      A    C  
ATOM    365  O   TRP A 205     -28.604  50.251  34.736  1.00191.53      A    O  
ATOM    366  CB  TRP A 205     -31.452  49.870  35.166  1.00194.79      A    C  
ATOM    367  CG  TRP A 205     -32.380  50.885  35.749  1.00197.93      A    C  
ATOM    368  CD1 TRP A 205     -33.643  51.184  35.325  1.00194.67      A    C  
ATOM    369  CD2 TRP A 205     -32.119  51.738  36.867  1.00201.02      A    C  
ATOM    370  CE2 TRP A 205     -33.267  52.530  37.066  1.00203.38      A    C  
ATOM    371  CE3 TRP A 205     -31.025  51.909  37.720  1.00202.43      A    C  
ATOM    372  NE1 TRP A 205     -34.183  52.174  36.111  1.00197.28      A    N  
ATOM    373  CZ2 TRP A 205     -33.351  53.479  38.083  1.00208.79      A    C  
ATOM    374  CZ3 TRP A 205     -31.110  52.850  38.728  1.00206.70      A    C  
ATOM    375  CH2 TRP A 205     -32.265  53.623  38.901  1.00210.29      A    C  
ATOM    376  N   ASN A 206     -28.931  49.222  32.765  1.00188.12      A    N  
ATOM    377  CA  ASN A 206     -27.545  48.773  32.671  1.00183.92      A    C  
ATOM    378  C   ASN A 206     -27.004  48.731  31.246  1.00174.91      A    C  
ATOM    379  O   ASN A 206     -27.687  48.291  30.322  1.00171.01      A    O  
ATOM    380  CB  ASN A 206     -27.389  47.375  33.287  1.00183.75      A    C  
ATOM    381  CG  ASN A 206     -28.059  47.245  34.642  1.00185.78      A    C  
ATOM    382  ND2 ASN A 206     -29.262  46.682  34.652  1.00180.20      A    N  
ATOM    383  OD1 ASN A 206     -27.502  47.640  35.666  1.00189.41      A    O  
ATOM    384  N   ILE A 207     -25.772  49.200  31.076  1.00167.46      A    N  
ATOM    385  CA  ILE A 207     -25.048  49.012  29.825  1.00164.38      A    C  
ATOM    386  C   ILE A 207     -24.362  47.654  29.869  1.00171.90      A    C  
ATOM    387  O   ILE A 207     -23.620  47.361  30.804  1.00175.55      A    O  
ATOM    388  CB  ILE A 207     -24.001  50.112  29.578  1.00168.53      A    C  
ATOM    389  CG1 ILE A 207     -24.599  51.496  29.843  1.00170.34      A    C  
ATOM    390  CG2 ILE A 207     -23.474  50.035  28.153  1.00160.91      A    C  
ATOM    391  CD1 ILE A 207     -23.660  52.638  29.512  1.00148.97      A    C  
ATOM    392  N   ILE A 208     -24.602  46.828  28.857  1.00170.46      A    N  
ATOM    393  CA  ILE A 208     -23.972  45.513  28.793  1.00158.83      A    C  
ATOM    394  C   ILE A 208     -23.002  45.424  27.622  1.00148.48      A    C  
ATOM    395  O   ILE A 208     -23.384  45.615  26.468  1.00145.96      A    O  
ATOM    396  CB  ILE A 208     -25.013  44.379  28.674  1.00157.12      A    C  
ATOM    397  CG1 ILE A 208     -25.922  44.345  29.907  1.00160.75      A    C  
ATOM    398  CG2 ILE A 208     -24.321  43.037  28.509  1.00157.18      A    C  
ATOM    399  CD1 ILE A 208     -27.202  45.143  29.767  1.00167.16      A    C  
ATOM    400  N   LEU A 209     -21.743  45.135  27.933  1.00148.14      A    N  
ATOM    401  CA  LEU A 209     -20.706  45.030  26.916  1.00146.94      A    C  
ATOM    402  C   LEU A 209     -19.673  43.971  27.293  1.00150.10      A    C  
ATOM    403  O   LEU A 209     -19.800  43.308  28.323  1.00153.04      A    O  
ATOM    404  CB  LEU A 209     -20.028  46.388  26.703  1.00142.98      A    C  
ATOM    405  CG  LEU A 209     -19.270  46.991  27.891  1.00138.92      A    C  
ATOM    406  CD1 LEU A 209     -18.108  47.850  27.428  1.00135.49      A    C  
ATOM    407  CD2 LEU A 209     -20.204  47.808  28.771  1.00150.50      A    C  
ATOM    408  N   HIS A 210     -18.654  43.821  26.453  1.00145.08      A    N  
ATOM    409  CA  HIS A 210     -17.701  42.725  26.584  1.00142.43      A    C  
ATOM    410  C   HIS A 210     -16.371  43.120  27.217  1.00140.25      A    C  
ATOM    411  O   HIS A 210     -15.818  44.172  26.903  1.00131.46      A    O  
ATOM    412  CB  HIS A 210     -17.433  42.100  25.213  1.00139.96      A    C  
ATOM    413  CG  HIS A 210     -18.570  41.278  24.688  1.00132.83      A    C  
ATOM    414  CD2 HIS A 210     -19.264  40.258  25.246  1.00135.52      A    C  
ATOM    415  ND1 HIS A 210     -19.110  41.470  23.436  1.00128.48      A    N  
ATOM    416  CE1 HIS A 210     -20.090  40.604  23.244  1.00138.52      A    C  
ATOM    417  NE2 HIS A 210     -20.205  39.859  24.327  1.00140.19      A    N  
ATOM    418  N   SER A 211     -15.865  42.265  28.104  1.00140.44      A    N  
ATOM    419  CA  SER A 211     -14.517  42.418  28.645  1.00135.54      A    C  
ATOM    420  C   SER A 211     -14.051  41.121  29.298  1.00140.60      A    C  
ATOM    421  O   SER A 211     -14.804  40.475  30.025  1.00142.45      A    O  
ATOM    422  CB  SER A 211     -14.465  43.562  29.660  1.00137.16      A    C  
ATOM    423  OG  SER A 211     -13.190  43.646  30.274  1.00147.67      A    O  
ATOM    424  N   THR A 212     -12.800  40.752  29.038  1.00138.55      A    N  
ATOM    425  CA  THR A 212     -12.216  39.534  29.597  1.00143.93      A    C  
ATOM    426  C   THR A 212     -10.777  39.731  30.066  1.00140.45      A    C  
ATOM    427  O   THR A 212     -10.026  40.512  29.482  1.00139.03      A    O  
ATOM    428  CB  THR A 212     -12.254  38.374  28.583  1.00146.29      A    C  
ATOM    429  CG2 THR A 212     -13.642  37.764  28.524  1.00142.73      A    C  
ATOM    430  OG1 THR A 212     -11.903  38.863  27.283  1.00144.03      A    O  
ATOM    431  N   GLY A 213     -10.403  38.993  31.107  1.00136.10      A    N  
ATOM    432  CA  GLY A 213      -9.093  39.098  31.728  1.00140.33      A    C  
ATOM    433  C   GLY A 213      -8.567  40.498  31.985  1.00147.92      A    C  
ATOM    434  O   GLY A 213      -7.538  40.898  31.440  1.00145.71      A    O  
ATOM    435  N   HIS A 214      -9.284  41.246  32.817  1.00154.29      A    N  
ATOM    436  CA  HIS A 214      -8.872  42.593  33.195  1.00153.96      A    C  
ATOM    437  C   HIS A 214      -8.954  42.831  34.696  1.00162.81      A    C  
ATOM    438  O   HIS A 214      -9.747  42.208  35.405  1.00167.79      A    O  
ATOM    439  CB  HIS A 214      -9.717  43.656  32.480  1.00145.41      A    C  
ATOM    440  CG  HIS A 214      -9.632  43.606  30.986  1.00141.43      A    C  
ATOM    441  CD2 HIS A 214      -8.570  43.476  30.157  1.00141.94      A    C  
ATOM    442  ND1 HIS A 214     -10.737  43.740  30.173  1.00137.84      A    N  
ATOM    443  CE1 HIS A 214     -10.362  43.675  28.908  1.00135.71      A    C  
ATOM    444  NE2 HIS A 214      -9.051  43.515  28.871  1.00136.14      A    N  
ATOM    445  N   ASN A 215      -8.112  43.741  35.166  1.00161.74      A    N  
ATOM    446  CA  ASN A 215      -8.248  44.317  36.491  1.00165.85      A    C  
ATOM    447  C   ASN A 215      -8.533  45.790  36.278  1.00162.27      A    C  
ATOM    448  O   ASN A 215      -7.725  46.508  35.683  1.00158.57      A    O  
ATOM    449  CB  ASN A 215      -6.983  44.109  37.324  1.00169.46      A    C  
ATOM    450  CG  ASN A 215      -6.970  44.942  38.600  1.00174.20      A    C  
ATOM    451  ND2 ASN A 215      -5.765  45.256  39.061  1.00178.23      A    N  
ATOM    452  OD1 ASN A 215      -8.011  45.309  39.149  1.00175.86      A    O  
ATOM    453  N   ILE A 216      -9.681  46.241  36.763  1.00162.38      A    N  
ATOM    454  CA  ILE A 216     -10.184  47.540  36.366  1.00162.96      A    C  
ATOM    455  C   ILE A 216     -10.021  48.529  37.499  1.00164.37      A    C  
ATOM    456  O   ILE A 216     -10.531  48.320  38.599  1.00163.16      A    O  
ATOM    457  CB  ILE A 216     -11.659  47.463  35.929  1.00163.98      A    C  
ATOM    458  CG1 ILE A 216     -11.812  46.392  34.843  1.00162.19      A    C  
ATOM    459  CG2 ILE A 216     -12.136  48.814  35.431  1.00164.78      A    C  
ATOM    460  CD1 ILE A 216     -12.882  46.684  33.797  1.00156.07      A    C  
ATOM    461  N   SER A 217      -9.289  49.601  37.219  1.00163.69      A    N  
ATOM    462  CA  SER A 217      -9.137  50.685  38.172  1.00160.28      A    C  
ATOM    463  C   SER A 217     -10.487  51.315  38.466  1.00165.55      A    C  
ATOM    464  O   SER A 217     -11.213  50.880  39.367  1.00168.83      A    O  
ATOM    465  CB  SER A 217      -8.180  51.754  37.643  1.00160.61      A    C  
ATOM    466  OG  SER A 217      -6.875  51.243  37.454  1.00165.56      A    O  
ATOM    467  N   ARG A 218     -10.802  52.369  37.723  1.00167.85      A    N  
ATOM    468  CA  ARG A 218     -12.075  53.044  37.880  1.00175.02      A    C  
ATOM    469  C   ARG A 218     -13.004  52.885  36.683  1.00172.52      A    C  
ATOM    470  O   ARG A 218     -12.567  52.702  35.542  1.00169.76      A    O  
ATOM    471  CB  ARG A 218     -11.847  54.527  38.167  1.00184.52      A    C  
ATOM    472  CG  ARG A 218     -11.160  55.333  37.066  1.00185.40      A    C  
ATOM    473  CD  ARG A 218     -10.841  56.704  37.604  1.00192.61      A    C  
ATOM    474  NE  ARG A 218      -9.974  56.673  38.824  1.00200.66      A    N  
ATOM    475  CZ  ARG A 218     -10.417  56.809  40.083  1.00202.32      A    C  
ATOM    476  NH1 ARG A 218     -11.709  57.053  40.335  1.00200.25      A    N1+
ATOM    477  NH2 ARG A 218      -9.571  56.723  41.090  1.00201.54      A    N  
ATOM    478  N   VAL A 219     -14.298  52.954  36.961  1.00176.03      A    N  
ATOM    479  CA  VAL A 219     -15.301  52.924  35.917  1.00180.65      A    C  
ATOM    480  C   VAL A 219     -16.216  54.104  36.201  1.00182.15      A    C  
ATOM    481  O   VAL A 219     -16.916  54.142  37.215  1.00183.60      A    O  
ATOM    482  CB  VAL A 219     -16.080  51.587  35.873  1.00184.10      A    C  
ATOM    483  CG1 VAL A 219     -16.258  51.005  37.276  1.00191.90      A    C  
ATOM    484  CG2 VAL A 219     -17.415  51.781  35.167  1.00177.22      A    C  
ATOM    485  N   THR A 220     -16.189  55.077  35.298  1.00175.93      A    N  
ATOM    486  CA  THR A 220     -16.879  56.331  35.532  1.00171.28      A    C  
ATOM    487  C   THR A 220     -18.015  56.523  34.540  1.00168.81      A    C  
ATOM    488  O   THR A 220     -18.008  55.970  33.444  1.00166.19      A    O  
ATOM    489  CB  THR A 220     -15.881  57.524  35.466  1.00179.42      A    C  
ATOM    490  CG2 THR A 220     -16.100  58.393  34.225  1.00178.61      A    C  
ATOM    491  OG1 THR A 220     -16.010  58.331  36.644  1.00186.75      A    O  
ATOM    492  N   PHE A 221     -18.993  57.320  34.946  1.00178.46      A    N  
ATOM    493  CA  PHE A 221     -20.159  57.595  34.125  1.00179.56      A    C  
ATOM    494  C   PHE A 221     -20.222  59.084  33.792  1.00175.65      A    C  
ATOM    495  O   PHE A 221     -19.498  59.880  34.385  1.00184.38      A    O  
ATOM    496  CB  PHE A 221     -21.420  57.134  34.875  1.00182.80      A    C  
ATOM    497  CG  PHE A 221     -22.702  57.331  34.118  1.00179.73      A    C  
ATOM    498  CD1 PHE A 221     -23.060  56.464  33.100  1.00178.50      A    C  
ATOM    499  CD2 PHE A 221     -23.562  58.369  34.443  1.00179.40      A    C  
ATOM    500  CE1 PHE A 221     -24.243  56.640  32.403  1.00177.75      A    C  
ATOM    501  CE2 PHE A 221     -24.749  58.552  33.750  1.00178.77      A    C  
ATOM    502  CZ  PHE A 221     -25.091  57.685  32.729  1.00179.44      A    C  
ATOM    503  N   MET A 222     -21.131  59.462  32.899  1.00167.50      A    N  
ATOM    504  CA  MET A 222     -21.319  60.861  32.538  1.00172.39      A    C  
ATOM    505  C   MET A 222     -22.609  61.028  31.749  1.00175.84      A    C  
ATOM    506  O   MET A 222     -23.256  60.046  31.376  1.00174.29      A    O  
ATOM    507  CB  MET A 222     -20.139  61.394  31.716  1.00170.93      A    C  
ATOM    508  CG  MET A 222     -19.885  62.891  31.912  1.00176.62      A    C  
ATOM    509  SD  MET A 222     -18.949  63.699  30.597  1.00176.91      A    S  
ATOM    510  CE  MET A 222     -17.403  62.795  30.627  1.00156.61      A    C  
ATOM    511  N   SER A 223     -22.988  62.280  31.520  1.00182.23      A    N  
ATOM    512  CA  SER A 223     -24.166  62.598  30.728  1.00184.70      A    C  
ATOM    513  C   SER A 223     -23.881  63.787  29.813  1.00185.07      A    C  
ATOM    514  O   SER A 223     -22.754  64.275  29.748  1.00182.38      A    O  
ATOM    515  CB  SER A 223     -25.363  62.883  31.636  1.00183.19      A    C  
ATOM    516  OG  SER A 223     -26.532  63.116  30.873  1.00176.09      A    O  
ATOM    517  N   ALA A 224     -24.905  64.253  29.108  1.00186.58      A    N  
ATOM    518  CA  ALA A 224     -24.720  65.297  28.104  1.00191.19      A    C  
ATOM    519  C   ALA A 224     -24.581  66.689  28.717  1.00201.96      A    C  
ATOM    520  O   ALA A 224     -25.375  67.087  29.572  1.00201.40      A    O  
ATOM    521  CB  ALA A 224     -25.869  65.280  27.109  1.00190.72      A    C  
ATOM    522  N   VAL A 225     -23.560  67.412  28.260  1.00206.53      A    N  
ATOM    523  CA  VAL A 225     -23.318  68.812  28.615  1.00204.64      A    C  
ATOM    524  C   VAL A 225     -23.370  69.071  30.123  1.00205.93      A    C  
ATOM    525  O   VAL A 225     -24.178  69.862  30.608  1.00207.05      A    O  
ATOM    526  CB  VAL A 225     -24.320  69.745  27.900  1.00205.09      A    C  
ATOM    527  CG1 VAL A 225     -23.767  71.161  27.830  1.00203.91      A    C  
ATOM    528  CG2 VAL A 225     -24.607  69.236  26.495  1.00201.60      A    C  
ATOM    529  N   SER A 226     -22.500  68.378  30.849  1.00205.71      A    N  
ATOM    530  CA  SER A 226     -22.295  68.578  32.279  1.00200.84      A    C  
ATOM    531  C   SER A 226     -21.068  67.762  32.644  1.00194.34      A    C  
ATOM    532  O   SER A 226     -21.179  66.635  33.126  1.00195.00      A    O  
ATOM    533  CB  SER A 226     -23.514  68.150  33.100  1.00200.37      A    C  
ATOM    534  OG  SER A 226     -23.804  66.777  32.916  1.00200.12      A    O  
ATOM    535  N   SER A 227     -19.895  68.350  32.436  1.00194.75      A    N  
ATOM    536  CA  SER A 227     -18.635  67.617  32.518  1.00195.42      A    C  
ATOM    537  C   SER A 227     -18.231  67.147  33.913  1.00193.49      A    C  
ATOM    538  O   SER A 227     -17.052  67.173  34.265  1.00194.76      A    O  
ATOM    539  CB  SER A 227     -17.510  68.470  31.933  1.00195.88      A    C  
ATOM    540  OG  SER A 227     -17.672  68.632  30.535  1.00189.80      A    O  
ATOM    541  N   GLN A 228     -19.203  66.712  34.704  1.00193.37      A    N  
ATOM    542  CA  GLN A 228     -18.897  66.128  35.999  1.00192.16      A    C  
ATOM    543  C   GLN A 228     -19.178  64.641  35.869  1.00190.80      A    C  
ATOM    544  O   GLN A 228     -20.033  64.232  35.081  1.00187.36      A    O  
ATOM    545  CB  GLN A 228     -19.714  66.760  37.134  1.00191.50      A    C  
ATOM    546  CG  GLN A 228     -21.148  66.267  37.256  1.00188.64      A    C  
ATOM    547  CD  GLN A 228     -22.094  66.997  36.328  1.00193.29      A    C  
ATOM    548  NE2 GLN A 228     -23.293  66.452  36.158  1.00191.21      A    N  
ATOM    549  OE1 GLN A 228     -21.754  68.041  35.771  1.00194.86      A    O  
ATOM    550  N   GLU A 229     -18.472  63.828  36.641  1.00194.14      A    N  
ATOM    551  CA  GLU A 229     -18.608  62.390  36.492  1.00189.11      A    C  
ATOM    552  C   GLU A 229     -18.782  61.734  37.838  1.00190.23      A    C  
ATOM    553  O   GLU A 229     -18.031  61.990  38.777  1.00193.64      A    O  
ATOM    554  CB  GLU A 229     -17.394  61.780  35.790  1.00184.20      A    C  
ATOM    555  CG  GLU A 229     -17.061  62.380  34.443  1.00184.46      A    C  
ATOM    556  CD  GLU A 229     -15.619  62.123  34.052  1.00180.63      A    C  
ATOM    557  OE1 GLU A 229     -15.351  61.905  32.853  1.00173.17      A    O  
ATOM    558  OE2 GLU A 229     -14.749  62.139  34.950  1.00183.54      A    O1-
ATOM    559  N   LYS A 230     -19.784  60.872  37.913  1.00189.68      A    N  
ATOM    560  CA  LYS A 230     -20.102  60.174  39.142  1.00198.04      A    C  
ATOM    561  C   LYS A 230     -19.767  58.695  39.012  1.00198.43      A    C  
ATOM    562  O   LYS A 230     -19.827  58.126  37.919  1.00191.41      A    O  
ATOM    563  CB  LYS A 230     -21.571  60.393  39.490  1.00203.43      A    C  
ATOM    564  CG  LYS A 230     -21.876  61.856  39.774  1.00207.80      A    C  
ATOM    565  CD  LYS A 230     -23.312  62.082  40.174  1.00208.24      A    C  
ATOM    566  CE  LYS A 230     -23.559  63.546  40.476  1.00204.56      A    C  
ATOM    567  NZ  LYS A 230     -22.719  63.995  41.618  1.00200.25      A    N1+
ATOM    568  N   GLN A 231     -19.417  58.080  40.136  1.00203.72      A    N  
ATOM    569  CA  GLN A 231     -19.029  56.678  40.148  1.00198.11      A    C  
ATOM    570  C   GLN A 231     -20.208  55.762  39.833  1.00196.68      A    C  
ATOM    571  O   GLN A 231     -21.368  56.109  40.058  1.00198.22      A    O  
ATOM    572  CB  GLN A 231     -18.416  56.315  41.512  1.00195.48      A    C  
ATOM    573  CG  GLN A 231     -17.731  54.947  41.585  1.00190.94      A    C  
ATOM    574  CD  GLN A 231     -16.762  54.822  42.751  1.00188.53      A    C  
ATOM    575  NE2 GLN A 231     -17.205  54.160  43.814  1.00182.42      A    N  
ATOM    576  OE1 GLN A 231     -15.631  55.306  42.695  1.00186.87      A    O  
ATOM    577  N   ALA A 232     -19.882  54.580  39.323  1.00194.79      A    N  
ATOM    578  CA  ALA A 232     -20.862  53.575  38.950  1.00195.54      A    C  
ATOM    579  C   ALA A 232     -20.173  52.224  39.009  1.00200.52      A    C  
ATOM    580  O   ALA A 232     -19.222  51.981  38.267  1.00200.51      A    O  
ATOM    581  CB  ALA A 232     -21.420  53.844  37.561  1.00191.62      A    C  
ATOM    582  N   GLU A 233     -20.633  51.350  39.898  1.00202.39      A    N  
ATOM    583  CA  GLU A 233     -19.937  50.091  40.113  1.00195.50      A    C  
ATOM    584  C   GLU A 233     -20.041  49.206  38.878  1.00194.43      A    C  
ATOM    585  O   GLU A 233     -20.765  49.515  37.932  1.00194.21      A    O  
ATOM    586  CB  GLU A 233     -20.482  49.360  41.345  1.00189.61      A    C  
ATOM    587  CG  GLU A 233     -21.919  48.881  41.222  1.00193.00      A    C  
ATOM    588  CD  GLU A 233     -22.351  48.045  42.415  1.00197.06      A    C  
ATOM    589  OE1 GLU A 233     -23.562  47.769  42.548  1.00198.52      A    O  
ATOM    590  OE2 GLU A 233     -21.476  47.661  43.221  1.00193.53      A    O1-
ATOM    591  N   ILE A 234     -19.313  48.096  38.902  1.00191.47      A    N  
ATOM    592  CA  ILE A 234     -19.163  47.242  37.731  1.00187.73      A    C  
ATOM    593  C   ILE A 234     -19.803  45.882  37.982  1.00185.49      A    C  
ATOM    594  O   ILE A 234     -20.114  45.539  39.120  1.00185.92      A    O  
ATOM    595  CB  ILE A 234     -17.671  47.060  37.368  1.00187.90      A    C  
ATOM    596  CG1 ILE A 234     -17.494  46.774  35.874  1.00185.04      A    C  
ATOM    597  CG2 ILE A 234     -17.043  45.961  38.219  1.00189.52      A    C  
ATOM    598  CD1 ILE A 234     -16.048  46.705  35.443  1.00171.82      A    C  
ATOM    599  N   LEU A 235     -19.976  45.102  36.921  1.00184.37      A    N  
ATOM    600  CA  LEU A 235     -20.551  43.773  37.048  1.00183.35      A    C  
ATOM    601  C   LEU A 235     -19.988  42.828  36.004  1.00183.10      A    C  
ATOM    602  O   LEU A 235     -20.360  42.894  34.836  1.00181.13      A    O  
ATOM    603  CB  LEU A 235     -22.074  43.820  36.899  1.00179.47      A    C  
ATOM    604  CG  LEU A 235     -22.957  44.297  38.049  1.00181.12      A    C  
ATOM    605  CD1 LEU A 235     -24.432  44.141  37.679  1.00188.58      A    C  
ATOM    606  CD2 LEU A 235     -22.625  43.533  39.317  1.00183.29      A    C  
ATOM    607  N   GLU A 236     -19.096  41.946  36.441  1.00184.82      A    N  
ATOM    608  CA  GLU A 236     -18.456  40.981  35.560  1.00181.07      A    C  
ATOM    609  C   GLU A 236     -19.197  39.650  35.636  1.00186.16      A    C  
ATOM    610  O   GLU A 236     -19.838  39.347  36.640  1.00187.07      A    O  
ATOM    611  CB  GLU A 236     -16.978  40.812  35.921  1.00170.93      A    C  
ATOM    612  CG  GLU A 236     -16.087  40.478  34.734  1.00171.75      A    C  
ATOM    613  CD  GLU A 236     -14.638  40.867  34.967  1.00170.02      A    C  
ATOM    614  OE1 GLU A 236     -14.370  41.608  35.938  1.00168.81      A    O  
ATOM    615  OE2 GLU A 236     -13.768  40.435  34.182  1.00162.88      A    O1-
ATOM    616  N   TYR A 237     -19.106  38.852  34.579  1.00182.54      A    N  
ATOM    617  CA  TYR A 237     -19.714  37.527  34.587  1.00180.01      A    C  
ATOM    618  C   TYR A 237     -18.746  36.518  33.978  1.00178.44      A    C  
ATOM    619  O   TYR A 237     -18.877  35.311  34.184  1.00176.34      A    O  
ATOM    620  CB  TYR A 237     -21.055  37.566  33.844  1.00177.76      A    C  
ATOM    621  CG  TYR A 237     -21.803  36.254  33.762  1.00180.45      A    C  
ATOM    622  CD1 TYR A 237     -21.963  35.448  34.884  1.00183.84      A    C  
ATOM    623  CD2 TYR A 237     -22.405  35.854  32.578  1.00174.75      A    C  
ATOM    624  CE1 TYR A 237     -22.661  34.258  34.814  1.00187.07      A    C  
ATOM    625  CE2 TYR A 237     -23.115  34.670  32.501  1.00176.98      A    C  
ATOM    626  CZ  TYR A 237     -23.234  33.874  33.620  1.00184.74      A    C  
ATOM    627  OH  TYR A 237     -23.934  32.692  33.547  1.00182.90      A    O  
ATOM    628  N   ALA A 238     -17.772  37.036  33.231  1.00175.54      A    N  
ATOM    629  CA  ALA A 238     -16.719  36.253  32.563  1.00175.56      A    C  
ATOM    630  C   ALA A 238     -17.160  35.015  31.768  1.00171.68      A    C  
ATOM    631  O   ALA A 238     -16.378  34.483  30.980  1.00165.18      A    O  
ATOM    632  CB  ALA A 238     -15.681  35.833  33.598  1.00179.34      A    C  
ATOM    633  N   TYR A 239     -18.388  34.554  31.979  1.00169.40      A    N  
ATOM    634  CA  TYR A 239     -18.916  33.395  31.273  1.00170.47      A    C  
ATOM    635  C   TYR A 239     -18.955  33.696  29.782  1.00167.95      A    C  
ATOM    636  O   TYR A 239     -18.233  33.089  28.989  1.00171.30      A    O  
ATOM    637  CB  TYR A 239     -20.309  33.047  31.792  1.00179.59      A    C  
ATOM    638  CG  TYR A 239     -20.651  31.575  31.806  1.00181.79      A    C  
ATOM    639  CD1 TYR A 239     -20.129  30.732  32.778  1.00180.51      A    C  
ATOM    640  CD2 TYR A 239     -21.522  31.034  30.869  1.00176.18      A    C  
ATOM    641  CE1 TYR A 239     -20.448  29.387  32.805  1.00179.09      A    C  
ATOM    642  CE2 TYR A 239     -21.848  29.690  30.888  1.00177.72      A    C  
ATOM    643  CZ  TYR A 239     -21.308  28.872  31.858  1.00179.32      A    C  
ATOM    644  OH  TYR A 239     -21.627  27.533  31.884  1.00173.64      A    O  
ATOM    645  N   HIS A 240     -19.806  34.647  29.413  1.00165.02      A    N  
ATOM    646  CA  HIS A 240     -19.931  35.083  28.031  1.00161.01      A    C  
ATOM    647  C   HIS A 240     -18.921  36.186  27.747  1.00157.54      A    C  
ATOM    648  O   HIS A 240     -18.842  36.699  26.630  1.00151.41      A    O  
ATOM    649  CB  HIS A 240     -21.350  35.574  27.746  1.00161.56      A    C  
ATOM    650  CG  HIS A 240     -22.405  34.538  27.982  1.00164.29      A    C  
ATOM    651  CD2 HIS A 240     -22.324  33.190  28.088  1.00166.15      A    C  
ATOM    652  ND1 HIS A 240     -23.736  34.855  28.145  1.00168.22      A    N  
ATOM    653  CE1 HIS A 240     -24.430  33.748  28.337  1.00171.23      A    C  
ATOM    654  NE2 HIS A 240     -23.597  32.723  28.308  1.00173.56      A    N  
ATOM    655  N   GLY A 241     -18.150  36.545  28.769  1.00164.02      A    N  
ATOM    656  CA  GLY A 241     -17.188  37.624  28.655  1.00163.04      A    C  
ATOM    657  C   GLY A 241     -17.863  38.978  28.702  1.00153.16      A    C  
ATOM    658  O   GLY A 241     -17.458  39.909  28.009  1.00149.00      A    O  
ATOM    659  N   GLN A 242     -18.898  39.087  29.527  1.00157.87      A    N  
ATOM    660  CA  GLN A 242     -19.707  40.296  29.583  1.00156.59      A    C  
ATOM    661  C   GLN A 242     -19.456  41.100  30.850  1.00158.83      A    C  
ATOM    662  O   GLN A 242     -19.253  40.535  31.925  1.00161.80      A    O  
ATOM    663  CB  GLN A 242     -21.193  39.940  29.508  1.00156.67      A    C  
ATOM    664  CG  GLN A 242     -21.627  39.267  28.221  1.00157.42      A    C  
ATOM    665  CD  GLN A 242     -23.106  38.926  28.216  1.00160.72      A    C  
ATOM    666  NE2 GLN A 242     -23.604  38.470  27.073  1.00157.17      A    N  
ATOM    667  OE1 GLN A 242     -23.792  39.069  29.229  1.00167.06      A    O  
ATOM    668  N   ILE A 243     -19.476  42.421  30.721  1.00159.49      A    N  
ATOM    669  CA  ILE A 243     -19.505  43.280  31.893  1.00164.40      A    C  
ATOM    670  C   ILE A 243     -20.742  44.157  31.852  1.00164.88      A    C  
ATOM    671  O   ILE A 243     -21.370  44.321  30.804  1.00159.95      A    O  
ATOM    672  CB  ILE A 243     -18.252  44.169  32.009  1.00160.27      A    C  
ATOM    673  CG1 ILE A 243     -18.139  45.104  30.805  1.00153.23      A    C  
ATOM    674  CG2 ILE A 243     -17.004  43.312  32.160  1.00162.62      A    C  
ATOM    675  CD1 ILE A 243     -16.958  46.050  30.874  1.00149.28      A    C  
ATOM    676  N   ALA A 244     -21.092  44.712  33.005  1.00170.42      A    N  
ATOM    677  CA  ALA A 244     -22.274  45.551  33.120  1.00172.48      A    C  
ATOM    678  C   ALA A 244     -22.002  46.751  34.012  1.00181.31      A    C  
ATOM    679  O   ALA A 244     -21.470  46.613  35.117  1.00183.79      A    O  
ATOM    680  CB  ALA A 244     -23.452  44.756  33.650  1.00171.41      A    C  
ATOM    681  N   ILE A 245     -22.376  47.925  33.524  1.00181.64      A    N  
ATOM    682  CA  ILE A 245     -22.321  49.134  34.324  1.00182.93      A    C  
ATOM    683  C   ILE A 245     -23.703  49.319  34.928  1.00186.39      A    C  
ATOM    684  O   ILE A 245     -24.699  49.405  34.213  1.00182.24      A    O  
ATOM    685  CB  ILE A 245     -21.904  50.381  33.507  1.00181.08      A    C  
ATOM    686  CG1 ILE A 245     -20.413  50.341  33.161  1.00182.82      A    C  
ATOM    687  CG2 ILE A 245     -22.170  51.658  34.295  1.00188.01      A    C  
ATOM    688  CD1 ILE A 245     -20.059  49.464  31.982  1.00179.33      A    C  
ATOM    689  N   VAL A 246     -23.767  49.345  36.253  1.00192.11      A    N  
ATOM    690  CA  VAL A 246     -25.033  49.586  36.923  1.00192.87      A    C  
ATOM    691  C   VAL A 246     -25.254  51.082  36.927  1.00195.77      A    C  
ATOM    692  O   VAL A 246     -24.948  51.776  37.898  1.00195.35      A    O  
ATOM    693  CB  VAL A 246     -25.032  49.049  38.361  1.00193.67      A    C  
ATOM    694  CG1 VAL A 246     -26.432  49.106  38.961  1.00197.39      A    C  
ATOM    695  CG2 VAL A 246     -24.486  47.614  38.395  1.00191.70      A    C  
ATOM    696  N   ALA A 247     -25.794  51.565  35.813  1.00195.06      A    N  
ATOM    697  CA  ALA A 247     -25.945  52.984  35.609  1.00194.94      A    C  
ATOM    698  C   ALA A 247     -26.979  53.450  36.611  1.00200.98      A    C  
ATOM    699  O   ALA A 247     -28.007  52.791  36.796  1.00201.98      A    O  
ATOM    700  CB  ALA A 247     -26.373  53.279  34.184  1.00186.60      A    C  
ATOM    701  N   PRO A 248     -26.711  54.589  37.254  1.00201.37      A    N  
ATOM    702  CA  PRO A 248     -27.580  55.133  38.298  1.00203.42      A    C  
ATOM    703  C   PRO A 248     -28.811  55.848  37.752  1.00206.90      A    C  
ATOM    704  O   PRO A 248     -29.904  55.695  38.302  1.00207.51      A    O  
ATOM    705  CB  PRO A 248     -26.653  56.094  39.042  1.00201.99      A    C  
ATOM    706  CG  PRO A 248     -25.718  56.579  37.992  1.00196.28      A    C  
ATOM    707  CD  PRO A 248     -25.542  55.447  37.001  1.00196.58      A    C  
ATOM    708  N   GLU A 249     -28.638  56.628  36.694  1.00207.31      A    N  
ATOM    709  CA  GLU A 249     -29.772  57.299  36.090  1.00207.69      A    C  
ATOM    710  C   GLU A 249     -30.237  56.527  34.866  1.00200.57      A    C  
ATOM    711  O   GLU A 249     -29.495  56.389  33.888  1.00196.86      A    O  
ATOM    712  CB  GLU A 249     -29.423  58.744  35.720  1.00221.40      A    C  
ATOM    713  N   ALA A 250     -31.454  55.997  34.961  1.00196.59      A    N  
ATOM    714  CA  ALA A 250     -32.096  55.289  33.867  1.00191.57      A    C  
ATOM    715  C   ALA A 250     -31.984  56.111  32.591  1.00186.00      A    C  
ATOM    716  O   ALA A 250     -32.842  56.941  32.298  1.00186.05      A    O  
ATOM    717  CB  ALA A 250     -33.558  55.004  34.201  1.00192.93      A    C  
ATOM    718  N   LEU A 251     -30.925  55.853  31.826  1.00180.24      A    N  
ATOM    719  CA  LEU A 251     -30.671  56.561  30.573  1.00176.84      A    C  
ATOM    720  C   LEU A 251     -31.836  56.324  29.613  1.00170.15      A    C  
ATOM    721  O   LEU A 251     -32.586  55.365  29.777  1.00169.16      A    O  
ATOM    722  CB  LEU A 251     -29.320  56.129  29.971  1.00176.42      A    C  
ATOM    723  CG  LEU A 251     -28.775  54.706  29.724  1.00175.09      A    C  
ATOM    724  CD1 LEU A 251     -28.954  53.698  30.873  1.00185.63      A    C  
ATOM    725  CD2 LEU A 251     -29.296  54.121  28.412  1.00164.33      A    C  
ATOM    726  N   LEU A 252     -31.997  57.196  28.620  1.00170.35      A    N  
ATOM    727  CA  LEU A 252     -33.196  57.157  27.779  1.00169.49      A    C  
ATOM    728  C   LEU A 252     -32.952  57.332  26.274  1.00165.08      A    C  
ATOM    729  O   LEU A 252     -31.938  57.881  25.847  1.00161.76      A    O  
ATOM    730  CB  LEU A 252     -34.188  58.229  28.259  1.00176.00      A    C  
ATOM    731  CG  LEU A 252     -34.776  58.071  29.670  1.00177.76      A    C  
ATOM    732  CD1 LEU A 252     -35.619  59.279  30.073  1.00174.44      A    C  
ATOM    733  CD2 LEU A 252     -35.586  56.787  29.788  1.00178.89      A    C  
ATOM    734  N   ALA A 253     -33.906  56.836  25.489  1.00160.21      A    N  
ATOM    735  CA  ALA A 253     -33.832  56.789  24.025  1.00155.41      A    C  
ATOM    736  C   ALA A 253     -33.523  58.129  23.359  1.00148.53      A    C  
ATOM    737  O   ALA A 253     -34.343  59.046  23.378  1.00151.01      A    O  
ATOM    738  CB  ALA A 253     -35.134  56.230  23.465  1.00148.25      A    C  
ATOM    739  N   GLY A 254     -32.336  58.230  22.769  1.00146.10      A    N  
ATOM    740  CA  GLY A 254     -31.931  59.430  22.060  1.00145.47      A    C  
ATOM    741  C   GLY A 254     -30.741  60.141  22.666  1.00163.37      A    C  
ATOM    742  O   GLY A 254     -30.013  60.853  21.976  1.00170.71      A    O  
ATOM    743  N   HIS A 255     -30.539  59.940  23.962  1.00163.06      A    N  
ATOM    744  CA  HIS A 255     -29.487  60.637  24.692  1.00167.70      A    C  
ATOM    745  C   HIS A 255     -28.162  59.881  24.633  1.00162.23      A    C  
ATOM    746  O   HIS A 255     -28.085  58.719  25.033  1.00160.69      A    O  
ATOM    747  CB  HIS A 255     -29.912  60.843  26.143  1.00167.20      A    C  
ATOM    748  CG  HIS A 255     -31.310  61.352  26.292  1.00171.31      A    C  
ATOM    749  CD2 HIS A 255     -31.973  62.337  25.642  1.00168.14      A    C  
ATOM    750  ND1 HIS A 255     -32.202  60.828  27.204  1.00171.92      A    N  
ATOM    751  CE1 HIS A 255     -33.353  61.470  27.109  1.00163.59      A    C  
ATOM    752  NE2 HIS A 255     -33.240  62.391  26.169  1.00161.40      A    N  
ATOM    753  N   ASN A 256     -27.132  60.526  24.096  1.00162.48      A    N  
ATOM    754  CA  ASN A 256     -25.797  59.946  24.093  1.00163.45      A    C  
ATOM    755  C   ASN A 256     -25.141  60.048  25.466  1.00164.74      A    C  
ATOM    756  O   ASN A 256     -25.244  61.070  26.140  1.00166.32      A    O  
ATOM    757  CB  ASN A 256     -24.919  60.627  23.042  1.00163.26      A    C  
ATOM    758  CG  ASN A 256     -25.724  61.443  22.055  1.00166.69      A    C  
ATOM    759  ND2 ASN A 256     -25.166  62.579  21.629  1.00175.25      A    N  
ATOM    760  OD1 ASN A 256     -26.834  61.061  21.682  1.00164.90      A    O  
ATOM    761  N   TYR A 257     -24.469  58.980  25.879  1.00161.93      A    N  
ATOM    762  CA  TYR A 257     -23.694  58.986  27.116  1.00157.42      A    C  
ATOM    763  C   TYR A 257     -22.240  58.593  26.890  1.00151.28      A    C  
ATOM    764  O   TYR A 257     -21.934  57.782  26.019  1.00154.82      A    O  
ATOM    765  CB  TYR A 257     -24.342  58.063  28.147  1.00154.67      A    C  
ATOM    766  CG  TYR A 257     -25.734  58.502  28.524  1.00159.07      A    C  
ATOM    767  CD1 TYR A 257     -26.827  58.136  27.754  1.00160.73      A    C  
ATOM    768  CD2 TYR A 257     -25.955  59.300  29.637  1.00169.97      A    C  
ATOM    769  CE1 TYR A 257     -28.100  58.547  28.081  1.00167.75      A    C  
ATOM    770  CE2 TYR A 257     -27.229  59.712  29.979  1.00177.09      A    C  
ATOM    771  CZ  TYR A 257     -28.299  59.330  29.197  1.00173.72      A    C  
ATOM    772  OH  TYR A 257     -29.573  59.732  29.526  1.00173.24      A    O  
ATOM    773  N   THR A 258     -21.342  59.174  27.675  1.00147.23      A    N  
ATOM    774  CA  THR A 258     -19.936  58.828  27.567  1.00151.25      A    C  
ATOM    775  C   THR A 258     -19.579  57.906  28.722  1.00155.76      A    C  
ATOM    776  O   THR A 258     -19.978  58.134  29.863  1.00155.73      A    O  
ATOM    777  CB  THR A 258     -19.024  60.068  27.595  1.00145.48      A    C  
ATOM    778  CG2 THR A 258     -19.574  61.158  26.686  1.00147.60      A    C  
ATOM    779  OG1 THR A 258     -18.928  60.565  28.934  1.00159.70      A    O  
ATOM    780  N   LEU A 259     -18.823  56.861  28.412  1.00152.80      A    N  
ATOM    781  CA  LEU A 259     -18.465  55.847  29.392  1.00143.82      A    C  
ATOM    782  C   LEU A 259     -16.960  55.665  29.387  1.00143.30      A    C  
ATOM    783  O   LEU A 259     -16.371  55.343  28.358  1.00139.61      A    O  
ATOM    784  CB  LEU A 259     -19.174  54.528  29.085  1.00144.52      A    C  
ATOM    785  CG  LEU A 259     -18.860  53.328  29.976  1.00156.23      A    C  
ATOM    786  CD1 LEU A 259     -19.178  53.648  31.426  1.00159.67      A    C  
ATOM    787  CD2 LEU A 259     -19.639  52.108  29.510  1.00158.98      A    C  
ATOM    788  N   LYS A 260     -16.336  55.879  30.539  1.00144.79      A    N  
ATOM    789  CA  LYS A 260     -14.894  55.724  30.639  1.00147.14      A    C  
ATOM    790  C   LYS A 260     -14.477  54.582  31.554  1.00160.24      A    C  
ATOM    791  O   LYS A 260     -14.952  54.466  32.683  1.00163.14      A    O  
ATOM    792  CB  LYS A 260     -14.279  57.032  31.133  1.00148.86      A    C  
ATOM    793  CG  LYS A 260     -14.476  58.192  30.166  1.00159.63      A    C  
ATOM    794  CD  LYS A 260     -13.678  59.416  30.571  1.00161.96      A    C  
ATOM    795  CE  LYS A 260     -14.036  60.609  29.699  1.00153.65      A    C  
ATOM    796  NZ  LYS A 260     -13.240  61.817  30.049  1.00153.71      A    N1+
ATOM    797  N   ILE A 261     -13.580  53.740  31.049  1.00158.91      A    N  
ATOM    798  CA  ILE A 261     -13.010  52.653  31.835  1.00151.56      A    C  
ATOM    799  C   ILE A 261     -11.484  52.618  31.728  1.00149.06      A    C  
ATOM    800  O   ILE A 261     -10.925  52.608  30.629  1.00140.90      A    O  
ATOM    801  CB  ILE A 261     -13.578  51.287  31.391  1.00151.19      A    C  
ATOM    802  CG1 ILE A 261     -15.076  51.207  31.691  1.00151.71      A    C  
ATOM    803  CG2 ILE A 261     -12.843  50.150  32.074  1.00157.31      A    C  
ATOM    804  CD1 ILE A 261     -15.701  49.878  31.338  1.00153.34      A    C  
ATOM    805  N   GLU A 262     -10.817  52.604  32.878  1.00157.11      A    N  
ATOM    806  CA  GLU A 262      -9.367  52.452  32.932  1.00154.91      A    C  
ATOM    807  C   GLU A 262      -9.036  51.115  33.577  1.00155.42      A    C  
ATOM    808  O   GLU A 262      -9.626  50.749  34.593  1.00155.49      A    O  
ATOM    809  CB  GLU A 262      -8.711  53.610  33.685  1.00163.92      A    C  
ATOM    810  CG  GLU A 262      -9.051  54.980  33.110  1.00167.82      A    C  
ATOM    811  CD  GLU A 262      -8.771  56.111  34.077  1.00173.30      A    C  
ATOM    812  OE1 GLU A 262      -8.481  55.832  35.259  1.00174.57      A    O  
ATOM    813  OE2 GLU A 262      -8.836  57.283  33.651  1.00170.21      A    O1-
ATOM    814  N   TYR A 263      -8.089  50.391  32.992  1.00155.83      A    N  
ATOM    815  CA  TYR A 263      -7.832  49.018  33.401  1.00158.52      A    C  
ATOM    816  C   TYR A 263      -6.374  48.615  33.236  1.00150.57      A    C  
ATOM    817  O   TYR A 263      -5.578  49.333  32.630  1.00147.08      A    O  
ATOM    818  CB  TYR A 263      -8.710  48.058  32.593  1.00156.57      A    C  
ATOM    819  CG  TYR A 263      -8.387  48.058  31.113  1.00147.86      A    C  
ATOM    820  CD1 TYR A 263      -8.877  49.050  30.273  1.00146.20      A    C  
ATOM    821  CD2 TYR A 263      -7.578  47.074  30.561  1.00149.25      A    C  
ATOM    822  CE1 TYR A 263      -8.575  49.057  28.924  1.00141.64      A    C  
ATOM    823  CE2 TYR A 263      -7.270  47.074  29.215  1.00144.77      A    C  
ATOM    824  CZ  TYR A 263      -7.771  48.066  28.401  1.00138.85      A    C  
ATOM    825  OH  TYR A 263      -7.468  48.067  27.059  1.00136.69      A    O  
ATOM    826  N   SER A 264      -6.036  47.457  33.795  1.00150.79      A    N  
ATOM    827  CA  SER A 264      -4.716  46.863  33.629  1.00153.06      A    C  
ATOM    828  C   SER A 264      -4.866  45.386  33.282  1.00154.98      A    C  
ATOM    829  O   SER A 264      -5.777  44.717  33.771  1.00158.58      A    O  
ATOM    830  CB  SER A 264      -3.883  47.039  34.900  1.00159.97      A    C  
ATOM    831  OG  SER A 264      -4.523  46.441  36.015  1.00164.78      A    O  
ATOM    832  N   ALA A 265      -3.964  44.880  32.447  1.00147.17      A    N  
ATOM    833  CA  ALA A 265      -4.047  43.498  31.982  1.00142.87      A    C  
ATOM    834  C   ALA A 265      -2.721  43.010  31.399  1.00144.05      A    C  
ATOM    835  O   ALA A 265      -1.754  43.766  31.316  1.00144.68      A    O  
ATOM    836  CB  ALA A 265      -5.160  43.358  30.948  1.00143.42      A    C  
ATOM    837  N   ASN A 266      -2.679  41.735  31.024  1.00143.50      A    N  
ATOM    838  CA  ASN A 266      -1.479  41.129  30.468  1.00137.48      A    C  
ATOM    839  C   ASN A 266      -1.483  41.168  28.942  1.00128.68      A    C  
ATOM    840  O   ASN A 266      -2.499  40.860  28.322  1.00122.90      A    O  
ATOM    841  CB  ASN A 266      -1.360  39.674  30.918  1.00139.91      A    C  
ATOM    842  CG  ASN A 266      -1.447  39.510  32.416  1.00146.88      A    C  
ATOM    843  ND2 ASN A 266      -2.174  38.480  32.834  1.00156.43      A    N  
ATOM    844  OD1 ASN A 266      -0.893  40.292  33.187  1.00150.81      A    O  
ATOM    845  N   ILE A 267      -0.374  41.567  28.328  1.00129.15      A    N  
ATOM    846  CA  ILE A 267      -0.182  41.266  26.912  1.00122.56      A    C  
ATOM    847  C   ILE A 267      -0.089  39.745  26.826  1.00131.13      A    C  
ATOM    848  O   ILE A 267       0.436  39.110  27.739  1.00138.24      A    O  
ATOM    849  CB  ILE A 267       1.063  41.940  26.316  1.00128.25      A    C  
ATOM    850  CG1 ILE A 267       1.052  43.442  26.625  1.00130.40      A    C  
ATOM    851  CG2 ILE A 267       1.108  41.742  24.813  1.00119.64      A    C  
ATOM    852  CD1 ILE A 267       2.220  44.198  26.040  1.00128.88      A    C  
ATOM    853  N   SER A 268      -0.580  39.157  25.740  1.00129.71      A    N  
ATOM    854  CA  SER A 268      -0.753  37.706  25.691  1.00132.49      A    C  
ATOM    855  C   SER A 268       0.551  36.966  25.413  1.00135.53      A    C  
ATOM    856  O   SER A 268       1.416  37.451  24.681  1.00132.72      A    O  
ATOM    857  CB  SER A 268      -1.791  37.324  24.633  1.00134.36      A    C  
ATOM    858  OG  SER A 268      -2.152  35.957  24.738  1.00132.30      A    O  
ATOM    859  N   SER A 269       0.678  35.783  26.007  1.00137.72      A    N  
ATOM    860  CA  SER A 269       1.857  34.945  25.824  1.00134.26      A    C  
ATOM    861  C   SER A 269       1.637  34.090  24.589  1.00134.38      A    C  
ATOM    862  O   SER A 269       2.587  33.697  23.911  1.00128.65      A    O  
ATOM    863  CB  SER A 269       2.118  34.074  27.055  1.00130.19      A    C  
ATOM    864  OG  SER A 269       1.051  33.169  27.276  1.00133.63      A    O  
ATOM    865  N   SER A 270       0.373  33.799  24.302  1.00135.06      A    N  
ATOM    866  CA  SER A 270       0.028  33.043  23.109  1.00129.56      A    C  
ATOM    867  C   SER A 270       0.058  34.014  21.934  1.00128.60      A    C  
ATOM    868  O   SER A 270       0.773  35.012  21.970  1.00135.04      A    O  
ATOM    869  CB  SER A 270      -1.345  32.378  23.243  1.00126.77      A    C  
ATOM    870  OG  SER A 270      -2.310  33.028  22.432  1.00124.63      A    O  
ATOM    871  N   TYR A 271      -0.713  33.735  20.893  1.00119.43      A    N  
ATOM    872  CA  TYR A 271      -0.735  34.629  19.743  1.00119.98      A    C  
ATOM    873  C   TYR A 271      -2.155  35.040  19.379  1.00120.99      A    C  
ATOM    874  O   TYR A 271      -2.467  35.245  18.207  1.00111.48      A    O  
ATOM    875  CB  TYR A 271      -0.056  33.977  18.537  1.00119.78      A    C  
ATOM    876  CG  TYR A 271       1.452  33.890  18.651  1.00120.38      A    C  
ATOM    877  CD1 TYR A 271       2.053  33.077  19.605  1.00124.41      A    C  
ATOM    878  CD2 TYR A 271       2.276  34.638  17.821  1.00122.68      A    C  
ATOM    879  CE1 TYR A 271       3.426  32.999  19.720  1.00122.97      A    C  
ATOM    880  CE2 TYR A 271       3.650  34.568  17.931  1.00126.11      A    C  
ATOM    881  CZ  TYR A 271       4.220  33.747  18.881  1.00124.21      A    C  
ATOM    882  OH  TYR A 271       5.590  33.676  18.988  1.00120.28      A    O  
ATOM    883  N   TYR A 272      -3.016  35.160  20.383  1.00128.04      A    N  
ATOM    884  CA  TYR A 272      -4.417  35.478  20.130  1.00130.76      A    C  
ATOM    885  C   TYR A 272      -4.859  36.658  21.004  1.00127.24      A    C  
ATOM    886  O   TYR A 272      -4.677  36.645  22.221  1.00119.52      A    O  
ATOM    887  CB  TYR A 272      -5.286  34.244  20.377  1.00130.30      A    C  
ATOM    888  CG  TYR A 272      -6.764  34.443  20.139  1.00125.51      A    C  
ATOM    889  CD1 TYR A 272      -7.270  34.491  18.846  1.00126.25      A    C  
ATOM    890  CD2 TYR A 272      -7.657  34.538  21.197  1.00119.69      A    C  
ATOM    891  CE1 TYR A 272      -8.619  34.653  18.611  1.00125.60      A    C  
ATOM    892  CE2 TYR A 272      -9.013  34.699  20.972  1.00123.92      A    C  
ATOM    893  CZ  TYR A 272      -9.487  34.754  19.675  1.00127.58      A    C  
ATOM    894  OH  TYR A 272     -10.833  34.918  19.441  1.00120.71      A    O  
ATOM    895  N   GLY A 273      -5.430  37.679  20.370  1.00121.37      A    N  
ATOM    896  CA  GLY A 273      -5.844  38.896  21.051  1.00112.69      A    C  
ATOM    897  C   GLY A 273      -4.800  39.991  20.933  1.00116.77      A    C  
ATOM    898  O   GLY A 273      -4.296  40.244  19.839  1.00112.29      A    O  
ATOM    899  N   PHE A 274      -4.467  40.647  22.042  1.00119.92      A    N  
ATOM    900  CA  PHE A 274      -3.364  41.606  22.034  1.00116.41      A    C  
ATOM    901  C   PHE A 274      -2.109  40.896  22.528  1.00119.13      A    C  
ATOM    902  O   PHE A 274      -1.909  40.730  23.734  1.00122.14      A    O  
ATOM    903  CB  PHE A 274      -3.682  42.825  22.907  1.00119.90      A    C  
ATOM    904  CG  PHE A 274      -2.600  43.873  22.913  1.00117.99      A    C  
ATOM    905  CD1 PHE A 274      -1.968  44.241  21.739  1.00119.51      A    C  
ATOM    906  CD2 PHE A 274      -2.227  44.500  24.091  1.00115.18      A    C  
ATOM    907  CE1 PHE A 274      -0.979  45.206  21.736  1.00113.97      A    C  
ATOM    908  CE2 PHE A 274      -1.237  45.466  24.094  1.00113.75      A    C  
ATOM    909  CZ  PHE A 274      -0.613  45.818  22.915  1.00106.95      A    C  
ATOM    910  N   TYR A 275      -1.264  40.483  21.589  1.00117.60      A    N  
ATOM    911  CA  TYR A 275      -0.181  39.557  21.900  1.00125.31      A    C  
ATOM    912  C   TYR A 275       1.193  40.169  21.647  1.00127.89      A    C  
ATOM    913  O   TYR A 275       1.357  41.039  20.789  1.00118.68      A    O  
ATOM    914  CB  TYR A 275      -0.334  38.268  21.085  1.00121.20      A    C  
ATOM    915  CG  TYR A 275      -0.107  38.434  19.596  1.00114.50      A    C  
ATOM    916  CD1 TYR A 275       1.163  38.300  19.049  1.00111.08      A    C  
ATOM    917  CD2 TYR A 275      -1.160  38.727  18.737  1.00117.02      A    C  
ATOM    918  CE1 TYR A 275       1.378  38.453  17.690  1.00104.12      A    C  
ATOM    919  CE2 TYR A 275      -0.954  38.881  17.377  1.00110.36      A    C  
ATOM    920  CZ  TYR A 275       0.317  38.743  16.860  1.00101.93      A    C  
ATOM    921  OH  TYR A 275       0.522  38.894  15.508  1.00 99.27      A    O  
ATOM    922  N   GLY A 276       2.179  39.704  22.406  1.00132.37      A    N  
ATOM    923  CA  GLY A 276       3.552  40.141  22.240  1.00129.27      A    C  
ATOM    924  C   GLY A 276       4.481  38.950  22.112  1.00127.91      A    C  
ATOM    925  O   GLY A 276       4.130  37.834  22.501  1.00120.81      A    O  
ATOM    926  N   PHE A 277       5.670  39.186  21.568  1.00129.03      A    N  
ATOM    927  CA  PHE A 277       6.676  38.138  21.452  1.00128.37      A    C  
ATOM    928  C   PHE A 277       8.073  38.733  21.314  1.00131.96      A    C  
ATOM    929  O   PHE A 277       8.229  39.924  21.051  1.00124.01      A    O  
ATOM    930  CB  PHE A 277       6.364  37.223  20.262  1.00122.81      A    C  
ATOM    931  CG  PHE A 277       6.523  37.886  18.919  1.00116.16      A    C  
ATOM    932  CD1 PHE A 277       5.474  38.593  18.351  1.00115.50      A    C  
ATOM    933  CD2 PHE A 277       7.712  37.784  18.214  1.00114.53      A    C  
ATOM    934  CE1 PHE A 277       5.614  39.196  17.115  1.00115.93      A    C  
ATOM    935  CE2 PHE A 277       7.857  38.386  16.977  1.00107.10      A    C  
ATOM    936  CZ  PHE A 277       6.806  39.092  16.427  1.00108.11      A    C  
ATOM    937  N   SER A 278       9.087  37.893  21.488  1.00137.75      A    N  
ATOM    938  CA  SER A 278      10.470  38.326  21.331  1.00131.67      A    C  
ATOM    939  C   SER A 278      11.186  37.524  20.249  1.00124.29      A    C  
ATOM    940  O   SER A 278      10.713  36.465  19.834  1.00129.32      A    O  
ATOM    941  CB  SER A 278      11.216  38.211  22.663  1.00134.32      A    C  
ATOM    942  OG  SER A 278      11.575  36.868  22.944  1.00131.97      A    O  
ATOM    943  N   TYR A 279      12.323  38.041  19.792  1.00125.67      A    N  
ATOM    944  CA  TYR A 279      13.145  37.353  18.800  1.00130.52      A    C  
ATOM    945  C   TYR A 279      14.579  37.876  18.824  1.00136.10      A    C  
ATOM    946  O   TYR A 279      14.968  38.597  19.741  1.00138.67      A    O  
ATOM    947  CB  TYR A 279      12.552  37.506  17.396  1.00121.74      A    C  
ATOM    948  CG  TYR A 279      12.528  38.929  16.873  1.00120.43      A    C  
ATOM    949  CD1 TYR A 279      11.734  39.899  17.473  1.00120.25      A    C  
ATOM    950  CD2 TYR A 279      13.289  39.299  15.771  1.00126.88      A    C  
ATOM    951  CE1 TYR A 279      11.708  41.195  17.000  1.00126.58      A    C  
ATOM    952  CE2 TYR A 279      13.267  40.596  15.289  1.00126.51      A    C  
ATOM    953  CZ  TYR A 279      12.475  41.539  15.908  1.00132.04      A    C  
ATOM    954  OH  TYR A 279      12.448  42.832  15.432  1.00136.91      A    O  
ATOM    955  N   THR A 280      15.360  37.513  17.809  1.00138.55      A    N  
ATOM    956  CA  THR A 280      16.752  37.950  17.702  1.00141.57      A    C  
ATOM    957  C   THR A 280      17.025  38.670  16.382  1.00147.30      A    C  
ATOM    958  O   THR A 280      16.294  38.497  15.406  1.00145.89      A    O  
ATOM    959  CB  THR A 280      17.733  36.768  17.838  1.00138.71      A    C  
ATOM    960  CG2 THR A 280      17.374  35.908  19.040  1.00133.94      A    C  
ATOM    961  OG1 THR A 280      17.690  35.958  16.654  1.00151.31      A    O  
ATOM    962  N   ASP A 281      18.089  39.467  16.361  1.00151.90      A    N  
ATOM    963  CA  ASP A 281      18.408  40.315  15.220  1.00152.52      A    C  
ATOM    964  C   ASP A 281      19.337  39.620  14.233  1.00154.09      A    C  
ATOM    965  O   ASP A 281      19.855  38.534  14.503  1.00150.25      A    O  
ATOM    966  CB  ASP A 281      19.073  41.613  15.701  1.00160.73      A    C  
ATOM    967  CG  ASP A 281      18.973  42.744  14.688  1.00162.75      A    C  
ATOM    968  OD1 ASP A 281      18.911  42.478  13.467  1.00168.53      A    O  
ATOM    969  OD2 ASP A 281      19.019  43.913  15.115  1.00160.15      A    O1-
ATOM    970  N   GLU A 282      19.517  40.259  13.081  1.00160.50      A    N  
ATOM    971  CA  GLU A 282      20.622  39.982  12.173  1.00163.01      A    C  
ATOM    972  C   GLU A 282      21.931  39.959  12.940  1.00168.26      A    C  
ATOM    973  O   GLU A 282      22.745  39.056  12.770  1.00168.62      A    O  
ATOM    974  CB  GLU A 282      20.671  41.030  11.049  1.00163.84      A    C  
ATOM    975  CG  GLU A 282      21.821  40.862  10.062  1.00170.72      A    C  
ATOM    976  CD  GLU A 282      23.048  41.685  10.429  1.00177.82      A    C  
ATOM    977  OE1 GLU A 282      22.951  42.539  11.334  1.00177.00      A    O  
ATOM    978  OE2 GLU A 282      24.114  41.472   9.815  1.00181.06      A    O1-
ATOM    979  N   SER A 283      22.132  40.978  13.770  1.00170.15      A    N  
ATOM    980  CA  SER A 283      23.322  41.051  14.606  1.00166.01      A    C  
ATOM    981  C   SER A 283      23.086  40.507  16.014  1.00159.63      A    C  
ATOM    982  O   SER A 283      23.579  41.065  16.987  1.00154.04      A    O  
ATOM    983  CB  SER A 283      23.815  42.503  14.680  1.00162.82      A    C  
ATOM    984  OG  SER A 283      22.783  43.381  15.095  1.00159.65      A    O  
ATOM    985  N   ASN A 284      22.347  39.403  16.099  1.00164.70      A    N  
ATOM    986  CA  ASN A 284      22.090  38.691  17.357  1.00161.89      A    C  
ATOM    987  C   ASN A 284      21.787  39.583  18.563  1.00163.06      A    C  
ATOM    988  O   ASN A 284      22.439  39.487  19.604  1.00166.18      A    O  
ATOM    989  CB  ASN A 284      23.276  37.779  17.692  1.00160.41      A    C  
ATOM    990  CG  ASN A 284      22.878  36.587  18.540  1.00158.26      A    C  
ATOM    991  ND2 ASN A 284      22.384  36.850  19.744  1.00150.78      A    N  
ATOM    992  OD1 ASN A 284      23.026  35.439  18.120  1.00152.64      A    O  
ATOM    993  N   GLU A 285      20.794  40.449  18.410  1.00161.66      A    N  
ATOM    994  CA  GLU A 285      20.353  41.319  19.490  1.00158.69      A    C  
ATOM    995  C   GLU A 285      18.877  41.052  19.744  1.00158.25      A    C  
ATOM    996  O   GLU A 285      18.051  41.187  18.839  1.00160.27      A    O  
ATOM    997  CB  GLU A 285      20.596  42.787  19.128  1.00162.18      A    C  
ATOM    998  CG  GLU A 285      19.724  43.782  19.864  1.00163.63      A    C  
ATOM    999  CD  GLU A 285      19.667  45.125  19.162  1.00163.84      A    C  
ATOM   1000  OE1 GLU A 285      20.649  45.480  18.476  1.00156.25      A    O  
ATOM   1001  OE2 GLU A 285      18.636  45.818  19.287  1.00164.12      A    O1-
ATOM   1002  N   LYS A 286      18.548  40.667  20.972  1.00154.66      A    N  
ATOM   1003  CA  LYS A 286      17.206  40.190  21.280  1.00150.93      A    C  
ATOM   1004  C   LYS A 286      16.180  41.322  21.314  1.00152.02      A    C  
ATOM   1005  O   LYS A 286      16.031  42.015  22.323  1.00152.28      A    O  
ATOM   1006  CB  LYS A 286      17.200  39.434  22.609  1.00145.21      A    C  
ATOM   1007  CG  LYS A 286      15.841  38.857  22.977  1.00145.89      A    C  
ATOM   1008  CD  LYS A 286      15.350  39.399  24.308  1.00145.30      A    C  
ATOM   1009  CE  LYS A 286      15.066  38.276  25.292  1.00142.31      A    C  
ATOM   1010  NZ  LYS A 286      14.535  38.794  26.581  1.00140.68      A    N1+
ATOM   1011  N   LYS A 287      15.474  41.499  20.201  1.00151.12      A    N  
ATOM   1012  CA  LYS A 287      14.477  42.558  20.069  1.00144.24      A    C  
ATOM   1013  C   LYS A 287      13.093  42.107  20.525  1.00138.52      A    C  
ATOM   1014  O   LYS A 287      12.888  40.940  20.860  1.00137.34      A    O  
ATOM   1015  CB  LYS A 287      14.402  43.050  18.623  1.00138.29      A    C  
ATOM   1016  CG  LYS A 287      15.693  43.616  18.077  1.00146.55      A    C  
ATOM   1017  CD  LYS A 287      15.422  44.335  16.768  1.00151.84      A    C  
ATOM   1018  CE  LYS A 287      16.583  45.218  16.362  1.00154.09      A    C  
ATOM   1019  NZ  LYS A 287      16.979  46.155  17.446  1.00151.05      A    N1+
ATOM   1020  N   TYR A 288      12.146  43.041  20.527  1.00139.03      A    N  
ATOM   1021  CA  TYR A 288      10.803  42.772  21.027  1.00137.85      A    C  
ATOM   1022  C   TYR A 288       9.738  43.225  20.030  1.00132.18      A    C  
ATOM   1023  O   TYR A 288      10.041  43.905  19.048  1.00128.16      A    O  
ATOM   1024  CB  TYR A 288      10.581  43.461  22.373  1.00139.12      A    C  
ATOM   1025  CG  TYR A 288      11.132  42.688  23.547  1.00144.29      A    C  
ATOM   1026  CD1 TYR A 288      12.500  42.592  23.757  1.00143.40      A    C  
ATOM   1027  CD2 TYR A 288      10.286  42.040  24.435  1.00143.44      A    C  
ATOM   1028  CE1 TYR A 288      13.010  41.884  24.825  1.00144.07      A    C  
ATOM   1029  CE2 TYR A 288      10.786  41.327  25.505  1.00145.27      A    C  
ATOM   1030  CZ  TYR A 288      12.150  41.252  25.695  1.00148.16      A    C  
ATOM   1031  OH  TYR A 288      12.655  40.543  26.760  1.00154.59      A    O  
ATOM   1032  N   PHE A 289       8.490  42.845  20.293  1.00130.94      A    N  
ATOM   1033  CA  PHE A 289       7.395  43.070  19.356  1.00119.23      A    C  
ATOM   1034  C   PHE A 289       6.037  42.792  20.000  1.00114.55      A    C  
ATOM   1035  O   PHE A 289       5.922  41.967  20.905  1.00118.99      A    O  
ATOM   1036  CB  PHE A 289       7.570  42.196  18.110  1.00117.09      A    C  
ATOM   1037  CG  PHE A 289       7.116  42.853  16.835  1.00107.08      A    C  
ATOM   1038  CD1 PHE A 289       5.771  42.919  16.513  1.00108.21      A    C  
ATOM   1039  CD2 PHE A 289       8.037  43.398  15.954  1.00115.51      A    C  
ATOM   1040  CE1 PHE A 289       5.350  43.521  15.339  1.00114.62      A    C  
ATOM   1041  CE2 PHE A 289       7.623  44.001  14.778  1.00113.85      A    C  
ATOM   1042  CZ  PHE A 289       6.278  44.062  14.471  1.00106.00      A    C  
ATOM   1043  N   ALA A 290       5.011  43.487  19.523  1.00110.93      A    N  
ATOM   1044  CA  ALA A 290       3.642  43.246  19.962  1.00117.43      A    C  
ATOM   1045  C   ALA A 290       2.674  43.527  18.819  1.00114.70      A    C  
ATOM   1046  O   ALA A 290       2.987  44.290  17.905  1.00112.12      A    O  
ATOM   1047  CB  ALA A 290       3.305  44.104  21.166  1.00121.97      A    C  
ATOM   1048  N   ALA A 291       1.485  42.938  18.894  1.00111.68      A    N  
ATOM   1049  CA  ALA A 291       0.497  43.076  17.833  1.00105.47      A    C  
ATOM   1050  C   ALA A 291      -0.892  42.642  18.281  1.00113.48      A    C  
ATOM   1051  O   ALA A 291      -1.106  42.310  19.446  1.00112.61      A    O  
ATOM   1052  CB  ALA A 291       0.923  42.266  16.614  1.00104.30      A    C  
ATOM   1053  N   THR A 292      -1.833  42.639  17.341  1.00113.35      A    N  
ATOM   1054  CA  THR A 292      -3.203  42.236  17.633  1.00114.42      A    C  
ATOM   1055  C   THR A 292      -3.763  41.284  16.586  1.00111.66      A    C  
ATOM   1056  O   THR A 292      -3.534  41.449  15.390  1.00116.13      A    O  
ATOM   1057  CB  THR A 292      -4.155  43.448  17.711  1.00118.65      A    C  
ATOM   1058  CG2 THR A 292      -3.761  44.383  18.842  1.00117.26      A    C  
ATOM   1059  OG1 THR A 292      -4.120  44.170  16.472  1.00106.81      A    O  
ATOM   1060  N   GLN A 293      -4.508  40.289  17.052  1.00109.94      A    N  
ATOM   1061  CA  GLN A 293      -5.412  39.534  16.196  1.00110.58      A    C  
ATOM   1062  C   GLN A 293      -6.756  39.442  16.901  1.00105.15      A    C  
ATOM   1063  O   GLN A 293      -6.873  38.776  17.927  1.00100.83      A    O  
ATOM   1064  CB  GLN A 293      -4.856  38.144  15.896  1.00107.56      A    C  
ATOM   1065  CG  GLN A 293      -5.772  37.297  15.031  1.00107.23      A    C  
ATOM   1066  CD  GLN A 293      -6.090  37.965  13.710  1.00112.49      A    C  
ATOM   1067  NE2 GLN A 293      -7.292  38.525  13.599  1.00106.51      A    N  
ATOM   1068  OE1 GLN A 293      -5.260  37.989  12.803  1.00117.89      A    O  
ATOM   1069  N   PHE A 294      -7.770  40.111  16.360  1.00103.12      A    N  
ATOM   1070  CA  PHE A 294      -9.034  40.238  17.080  1.00104.49      A    C  
ATOM   1071  C   PHE A 294     -10.156  39.379  16.507  1.00 99.49      A    C  
ATOM   1072  O   PHE A 294     -11.138  39.099  17.196  1.00 97.20      A    O  
ATOM   1073  CB  PHE A 294      -9.483  41.699  17.109  1.00114.42      A    C  
ATOM   1074  CG  PHE A 294      -8.671  42.564  18.033  1.00114.39      A    C  
ATOM   1075  CD1 PHE A 294      -7.945  42.009  19.074  1.00113.14      A    C  
ATOM   1076  CD2 PHE A 294      -8.659  43.937  17.876  1.00116.92      A    C  
ATOM   1077  CE1 PHE A 294      -7.202  42.808  19.922  1.00111.57      A    C  
ATOM   1078  CE2 PHE A 294      -7.920  44.742  18.720  1.00112.23      A    C  
ATOM   1079  CZ  PHE A 294      -7.192  44.178  19.746  1.00111.28      A    C  
ATOM   1080  N   GLU A 295     -10.020  38.960  15.253  1.00 99.41      A    N  
ATOM   1081  CA  GLU A 295     -11.028  38.095  14.655  1.00 98.56      A    C  
ATOM   1082  C   GLU A 295     -10.925  36.690  15.244  1.00107.47      A    C  
ATOM   1083  O   GLU A 295      -9.846  36.097  15.263  1.00108.00      A    O  
ATOM   1084  CB  GLU A 295     -10.890  38.051  13.131  1.00 95.27      A    C  
ATOM   1085  CG  GLU A 295     -12.140  37.528  12.429  1.00 88.71      A    C  
ATOM   1086  CD  GLU A 295     -12.110  37.712  10.924  1.00 94.50      A    C  
ATOM   1087  OE1 GLU A 295     -11.016  37.941  10.369  1.00 97.13      A    O  
ATOM   1088  OE2 GLU A 295     -13.186  37.632  10.294  1.00 87.92      A    O1-
ATOM   1089  N   PRO A 296     -12.053  36.153  15.731  1.00108.11      A    N  
ATOM   1090  CA  PRO A 296     -13.351  36.823  15.653  1.00103.07      A    C  
ATOM   1091  C   PRO A 296     -13.868  37.380  16.984  1.00104.49      A    C  
ATOM   1092  O   PRO A 296     -14.730  38.260  16.971  1.00104.26      A    O  
ATOM   1093  CB  PRO A 296     -14.263  35.703  15.153  1.00107.55      A    C  
ATOM   1094  CG  PRO A 296     -13.692  34.469  15.811  1.00112.34      A    C  
ATOM   1095  CD  PRO A 296     -12.205  34.715  16.016  1.00113.21      A    C  
ATOM   1096  N   LEU A 297     -13.347  36.895  18.107  1.00107.18      A    N  
ATOM   1097  CA  LEU A 297     -13.856  37.300  19.417  1.00108.41      A    C  
ATOM   1098  C   LEU A 297     -12.763  37.748  20.382  1.00116.49      A    C  
ATOM   1099  O   LEU A 297     -12.946  37.704  21.597  1.00119.16      A    O  
ATOM   1100  CB  LEU A 297     -14.651  36.155  20.056  1.00108.91      A    C  
ATOM   1101  CG  LEU A 297     -16.103  35.897  19.638  1.00107.90      A    C  
ATOM   1102  CD1 LEU A 297     -16.211  35.399  18.212  1.00104.60      A    C  
ATOM   1103  CD2 LEU A 297     -16.757  34.901  20.585  1.00109.89      A    C  
ATOM   1104  N   ALA A 298     -11.628  38.180  19.845  1.00113.73      A    N  
ATOM   1105  CA  ALA A 298     -10.461  38.473  20.672  1.00113.32      A    C  
ATOM   1106  C   ALA A 298     -10.396  39.937  21.099  1.00118.11      A    C  
ATOM   1107  O   ALA A 298      -9.730  40.272  22.077  1.00119.70      A    O  
ATOM   1108  CB  ALA A 298      -9.194  38.088  19.940  1.00115.00      A    C  
ATOM   1109  N   ALA A 299     -11.068  40.803  20.346  1.00123.65      A    N  
ATOM   1110  CA  ALA A 299     -11.082  42.239  20.625  1.00118.90      A    C  
ATOM   1111  C   ALA A 299     -11.466  42.579  22.067  1.00122.85      A    C  
ATOM   1112  O   ALA A 299     -10.997  43.574  22.618  1.00124.34      A    O  
ATOM   1113  CB  ALA A 299     -12.024  42.944  19.660  1.00113.89      A    C  
ATOM   1114  N   ARG A 300     -12.314  41.757  22.675  1.00118.05      A    N  
ATOM   1115  CA  ARG A 300     -12.771  42.008  24.041  1.00120.29      A    C  
ATOM   1116  C   ARG A 300     -11.701  41.702  25.084  1.00124.18      A    C  
ATOM   1117  O   ARG A 300     -11.833  42.083  26.247  1.00130.23      A    O  
ATOM   1118  CB  ARG A 300     -14.034  41.201  24.349  1.00125.10      A    C  
ATOM   1119  CG  ARG A 300     -13.858  39.695  24.320  1.00126.05      A    C  
ATOM   1120  CD  ARG A 300     -15.168  39.009  24.665  1.00126.52      A    C  
ATOM   1121  NE  ARG A 300     -16.218  39.331  23.703  1.00129.50      A    N  
ATOM   1122  CZ  ARG A 300     -16.693  38.475  22.807  1.00124.40      A    C  
ATOM   1123  NH1 ARG A 300     -16.217  37.240  22.759  1.00124.46      A    N1+
ATOM   1124  NH2 ARG A 300     -17.648  38.851  21.967  1.00124.35      A    N  
ATOM   1125  N   SER A 301     -10.644  41.015  24.668  1.00126.70      A    N  
ATOM   1126  CA  SER A 301      -9.588  40.635  25.595  1.00130.53      A    C  
ATOM   1127  C   SER A 301      -8.646  41.808  25.826  1.00130.10      A    C  
ATOM   1128  O   SER A 301      -8.032  41.922  26.885  1.00133.89      A    O  
ATOM   1129  CB  SER A 301      -8.816  39.424  25.069  1.00131.93      A    C  
ATOM   1130  OG  SER A 301      -7.829  39.813  24.129  1.00129.83      A    O  
ATOM   1131  N   ALA A 302      -8.539  42.680  24.829  1.00123.21      A    N  
ATOM   1132  CA  ALA A 302      -7.724  43.881  24.951  1.00121.91      A    C  
ATOM   1133  C   ALA A 302      -8.447  44.954  25.761  1.00127.48      A    C  
ATOM   1134  O   ALA A 302      -8.136  45.177  26.930  1.00133.33      A    O  
ATOM   1135  CB  ALA A 302      -7.355  44.412  23.575  1.00112.03      A    C  
ATOM   1136  N   PHE A 303      -9.418  45.609  25.132  1.00123.74      A    N  
ATOM   1137  CA  PHE A 303     -10.175  46.674  25.779  1.00119.80      A    C  
ATOM   1138  C   PHE A 303     -11.648  46.306  25.928  1.00124.35      A    C  
ATOM   1139  O   PHE A 303     -12.237  45.722  25.018  1.00126.02      A    O  
ATOM   1140  CB  PHE A 303     -10.043  47.984  24.996  1.00119.12      A    C  
ATOM   1141  CG  PHE A 303     -10.439  47.875  23.550  1.00115.12      A    C  
ATOM   1142  CD1 PHE A 303      -9.525  47.460  22.595  1.00113.85      A    C  
ATOM   1143  CD2 PHE A 303     -11.722  48.199  23.144  1.00109.29      A    C  
ATOM   1144  CE1 PHE A 303      -9.887  47.364  21.264  1.00111.87      A    C  
ATOM   1145  CE2 PHE A 303     -12.089  48.106  21.814  1.00105.10      A    C  
ATOM   1146  CZ  PHE A 303     -11.171  47.688  20.873  1.00105.34      A    C  
ATOM   1147  N   PRO A 304     -12.243  46.630  27.088  1.00130.87      A    N  
ATOM   1148  CA  PRO A 304     -13.684  46.431  27.281  1.00135.71      A    C  
ATOM   1149  C   PRO A 304     -14.494  47.207  26.246  1.00135.33      A    C  
ATOM   1150  O   PRO A 304     -14.260  48.404  26.073  1.00136.64      A    O  
ATOM   1151  CB  PRO A 304     -13.930  46.969  28.695  1.00140.20      A    C  
ATOM   1152  CG  PRO A 304     -12.763  47.857  28.984  1.00140.84      A    C  
ATOM   1153  CD  PRO A 304     -11.605  47.241  28.265  1.00135.66      A    C  
ATOM   1154  N   CYS A 305     -15.442  46.544  25.590  1.00131.88      A    N  
ATOM   1155  CA  CYS A 305     -16.164  47.163  24.483  1.00133.61      A    C  
ATOM   1156  C   CYS A 305     -17.382  46.358  24.035  1.00132.50      A    C  
ATOM   1157  O   CYS A 305     -17.691  45.309  24.600  1.00130.08      A    O  
ATOM   1158  CB  CYS A 305     -15.226  47.361  23.293  1.00128.98      A    C  
ATOM   1159  SG  CYS A 305     -14.716  45.825  22.483  1.00132.27      A    S  
ATOM   1160  N   PHE A 306     -18.069  46.867  23.014  1.00129.01      A    N  
ATOM   1161  CA  PHE A 306     -19.178  46.161  22.383  1.00128.19      A    C  
ATOM   1162  C   PHE A 306     -18.645  45.219  21.306  1.00130.27      A    C  
ATOM   1163  O   PHE A 306     -18.608  45.572  20.129  1.00125.95      A    O  
ATOM   1164  CB  PHE A 306     -20.175  47.157  21.787  1.00128.13      A    C  
ATOM   1165  CG  PHE A 306     -20.969  47.914  22.820  1.00132.36      A    C  
ATOM   1166  CD1 PHE A 306     -22.151  47.396  23.325  1.00131.38      A    C  
ATOM   1167  CD2 PHE A 306     -20.525  49.139  23.294  1.00134.15      A    C  
ATOM   1168  CE1 PHE A 306     -22.881  48.092  24.275  1.00136.19      A    C  
ATOM   1169  CE2 PHE A 306     -21.248  49.837  24.243  1.00134.35      A    C  
ATOM   1170  CZ  PHE A 306     -22.427  49.313  24.734  1.00138.98      A    C  
ATOM   1171  N   ASP A 307     -18.238  44.018  21.708  1.00131.49      A    N  
ATOM   1172  CA  ASP A 307     -17.605  43.092  20.774  1.00125.37      A    C  
ATOM   1173  C   ASP A 307     -18.608  42.238  19.999  1.00126.51      A    C  
ATOM   1174  O   ASP A 307     -18.692  41.026  20.198  1.00137.93      A    O  
ATOM   1175  CB  ASP A 307     -16.612  42.185  21.510  1.00129.29      A    C  
ATOM   1176  CG  ASP A 307     -15.559  41.593  20.583  1.00125.02      A    C  
ATOM   1177  OD1 ASP A 307     -15.790  41.546  19.355  1.00125.98      A    O  
ATOM   1178  OD2 ASP A 307     -14.490  41.181  21.083  1.00121.25      A    O1-
ATOM   1179  N   GLU A 308     -19.358  42.884  19.111  1.00123.18      A    N  
ATOM   1180  CA  GLU A 308     -20.138  42.193  18.091  1.00117.12      A    C  
ATOM   1181  C   GLU A 308     -19.902  42.909  16.759  1.00115.10      A    C  
ATOM   1182  O   GLU A 308     -19.613  44.105  16.746  1.00116.42      A    O  
ATOM   1183  CB  GLU A 308     -21.628  42.157  18.450  1.00120.01      A    C  
ATOM   1184  CG  GLU A 308     -21.966  41.244  19.628  1.00118.76      A    C  
ATOM   1185  CD  GLU A 308     -23.459  41.042  19.799  1.00131.13      A    C  
ATOM   1186  OE1 GLU A 308     -24.195  41.188  18.799  1.00128.91      A    O  
ATOM   1187  OE2 GLU A 308     -23.897  40.725  20.925  1.00137.64      A    O1-
ATOM   1188  N   PRO A 309     -20.009  42.185  15.632  1.00110.13      A    N  
ATOM   1189  CA  PRO A 309     -19.584  42.790  14.363  1.00105.55      A    C  
ATOM   1190  C   PRO A 309     -20.511  43.911  13.877  1.00109.63      A    C  
ATOM   1191  O   PRO A 309     -20.051  44.848  13.232  1.00108.85      A    O  
ATOM   1192  CB  PRO A 309     -19.594  41.605  13.391  1.00105.22      A    C  
ATOM   1193  CG  PRO A 309     -20.594  40.668  13.953  1.00113.80      A    C  
ATOM   1194  CD  PRO A 309     -20.495  40.805  15.448  1.00112.98      A    C  
ATOM   1195  N   ALA A 310     -21.795  43.819  14.203  1.00116.64      A    N  
ATOM   1196  CA  ALA A 310     -22.799  44.778  13.744  1.00112.68      A    C  
ATOM   1197  C   ALA A 310     -22.835  46.063  14.586  1.00116.50      A    C  
ATOM   1198  O   ALA A 310     -23.877  46.715  14.682  1.00125.25      A    O  
ATOM   1199  CB  ALA A 310     -24.173  44.118  13.709  1.00118.49      A    C  
ATOM   1200  N   PHE A 311     -21.759  46.324  15.327  1.00119.71      A    N  
ATOM   1201  CA  PHE A 311     -21.652  47.543  16.131  1.00109.56      A    C  
ATOM   1202  C   PHE A 311     -20.588  48.528  15.641  1.00113.50      A    C  
ATOM   1203  O   PHE A 311     -19.685  48.883  16.405  1.00117.27      A    O  
ATOM   1204  CB  PHE A 311     -21.387  47.171  17.584  1.00113.15      A    C  
ATOM   1205  CG  PHE A 311     -22.592  46.612  18.277  1.00115.85      A    C  
ATOM   1206  CD1 PHE A 311     -23.861  47.031  17.914  1.00124.44      A    C  
ATOM   1207  CD2 PHE A 311     -22.467  45.651  19.266  1.00122.69      A    C  
ATOM   1208  CE1 PHE A 311     -24.982  46.516  18.535  1.00123.73      A    C  
ATOM   1209  CE2 PHE A 311     -23.589  45.129  19.894  1.00122.34      A    C  
ATOM   1210  CZ  PHE A 311     -24.849  45.565  19.525  1.00122.77      A    C  
ATOM   1211  N   LYS A 312     -20.661  48.954  14.381  1.00107.52      A    N  
ATOM   1212  CA  LYS A 312     -19.606  49.811  13.839  1.00114.75      A    C  
ATOM   1213  C   LYS A 312     -19.587  51.180  14.511  1.00108.28      A    C  
ATOM   1214  O   LYS A 312     -20.617  51.666  14.980  1.00113.95      A    O  
ATOM   1215  CB  LYS A 312     -19.765  49.966  12.323  1.00112.68      A    C  
ATOM   1216  CG  LYS A 312     -19.629  48.654  11.558  1.00109.81      A    C  
ATOM   1217  CD  LYS A 312     -19.807  48.855  10.062  1.00101.49      A    C  
ATOM   1218  CE  LYS A 312     -19.030  47.804   9.285  1.00101.72      A    C  
ATOM   1219  NZ  LYS A 312     -18.248  48.363   8.148  1.00103.51      A    N1+
ATOM   1220  N   ALA A 313     -18.414  51.809  14.512  1.00106.26      A    N  
ATOM   1221  CA  ALA A 313     -18.200  53.067  15.222  1.00118.38      A    C  
ATOM   1222  C   ALA A 313     -16.862  53.697  14.834  1.00120.43      A    C  
ATOM   1223  O   ALA A 313     -16.175  53.211  13.937  1.00117.54      A    O  
ATOM   1224  CB  ALA A 313     -18.261  52.847  16.732  1.00115.49      A    C  
ATOM   1225  N   THR A 314     -16.487  54.769  15.525  1.00126.90      A    N  
ATOM   1226  CA  THR A 314     -15.227  55.448  15.252  1.00124.42      A    C  
ATOM   1227  C   THR A 314     -14.237  55.188  16.381  1.00122.06      A    C  
ATOM   1228  O   THR A 314     -14.640  54.900  17.504  1.00120.60      A    O  
ATOM   1229  CB  THR A 314     -15.436  56.969  15.084  1.00126.95      A    C  
ATOM   1230  CG2 THR A 314     -16.336  57.262  13.892  1.00121.27      A    C  
ATOM   1231  OG1 THR A 314     -16.049  57.501  16.264  1.00129.46      A    O  
ATOM   1232  N   PHE A 315     -12.945  55.284  16.078  1.00119.89      A    N  
ATOM   1233  CA  PHE A 315     -11.896  54.918  17.031  1.00124.97      A    C  
ATOM   1234  C   PHE A 315     -10.753  55.927  17.059  1.00122.49      A    C  
ATOM   1235  O   PHE A 315     -10.100  56.166  16.043  1.00116.39      A    O  
ATOM   1236  CB  PHE A 315     -11.324  53.532  16.713  1.00118.75      A    C  
ATOM   1237  CG  PHE A 315     -12.288  52.406  16.936  1.00116.38      A    C  
ATOM   1238  CD1 PHE A 315     -13.196  52.049  15.955  1.00119.74      A    C  
ATOM   1239  CD2 PHE A 315     -12.271  51.688  18.119  1.00112.63      A    C  
ATOM   1240  CE1 PHE A 315     -14.081  51.010  16.154  1.00113.17      A    C  
ATOM   1241  CE2 PHE A 315     -13.156  50.647  18.328  1.00111.70      A    C  
ATOM   1242  CZ  PHE A 315     -14.062  50.306  17.342  1.00112.72      A    C  
ATOM   1243  N   ILE A 316     -10.503  56.507  18.228  1.00121.97      A    N  
ATOM   1244  CA  ILE A 316      -9.302  57.310  18.428  1.00129.76      A    C  
ATOM   1245  C   ILE A 316      -8.300  56.518  19.253  1.00127.13      A    C  
ATOM   1246  O   ILE A 316      -8.490  56.325  20.454  1.00124.29      A    O  
ATOM   1247  CB  ILE A 316      -9.590  58.640  19.152  1.00132.01      A    C  
ATOM   1248  CG1 ILE A 316     -10.564  59.505  18.349  1.00124.87      A    C  
ATOM   1249  CG2 ILE A 316      -8.290  59.386  19.436  1.00122.33      A    C  
ATOM   1250  CD1 ILE A 316     -11.979  59.469  18.878  1.00135.11      A    C  
ATOM   1251  N   ILE A 317      -7.236  56.051  18.610  1.00124.23      A    N  
ATOM   1252  CA  ILE A 317      -6.254  55.241  19.312  1.00123.37      A    C  
ATOM   1253  C   ILE A 317      -5.000  56.051  19.623  1.00120.24      A    C  
ATOM   1254  O   ILE A 317      -4.519  56.808  18.782  1.00115.85      A    O  
ATOM   1255  CB  ILE A 317      -5.860  53.992  18.490  1.00118.27      A    C  
ATOM   1256  CG1 ILE A 317      -7.095  53.357  17.844  1.00117.08      A    C  
ATOM   1257  CG2 ILE A 317      -5.097  52.999  19.361  1.00114.43      A    C  
ATOM   1258  CD1 ILE A 317      -7.255  53.694  16.368  1.00130.11      A    C  
ATOM   1259  N   LYS A 318      -4.481  55.901  20.836  1.00114.16      A    N  
ATOM   1260  CA  LYS A 318      -3.179  56.465  21.165  1.00126.64      A    C  
ATOM   1261  C   LYS A 318      -2.373  55.477  21.995  1.00125.39      A    C  
ATOM   1262  O   LYS A 318      -2.896  54.861  22.923  1.00121.40      A    O  
ATOM   1263  CB  LYS A 318      -3.310  57.802  21.901  1.00138.62      A    C  
ATOM   1264  CG  LYS A 318      -4.731  58.244  22.262  1.00140.57      A    C  
ATOM   1265  CD  LYS A 318      -4.695  59.623  22.911  1.00143.98      A    C  
ATOM   1266  CE  LYS A 318      -6.074  60.211  23.144  1.00152.61      A    C  
ATOM   1267  NZ  LYS A 318      -5.980  61.591  23.711  1.00138.48      A    N1+
ATOM   1268  N   ILE A 319      -1.105  55.312  21.636  1.00127.25      A    N  
ATOM   1269  CA  ILE A 319      -0.235  54.367  22.324  1.00131.95      A    C  
ATOM   1270  C   ILE A 319       1.096  55.014  22.703  1.00135.17      A    C  
ATOM   1271  O   ILE A 319       1.767  55.626  21.870  1.00133.46      A    O  
ATOM   1272  CB  ILE A 319       0.006  53.107  21.473  1.00126.37      A    C  
ATOM   1273  CG1 ILE A 319       0.233  53.476  20.006  1.00114.90      A    C  
ATOM   1274  CG2 ILE A 319      -1.185  52.172  21.579  1.00121.67      A    C  
ATOM   1275  CD1 ILE A 319       0.256  52.283  19.076  1.00117.28      A    C  
ATOM   1276  N   ILE A 320       1.462  54.880  23.974  1.00135.35      A    N  
ATOM   1277  CA  ILE A 320       2.686  55.476  24.497  1.00139.93      A    C  
ATOM   1278  C   ILE A 320       3.856  54.504  24.391  1.00141.63      A    C  
ATOM   1279  O   ILE A 320       4.108  53.712  25.302  1.00144.63      A    O  
ATOM   1280  CB  ILE A 320       2.518  55.909  25.965  1.00140.63      A    C  
ATOM   1281  CG1 ILE A 320       1.183  56.628  26.164  1.00141.91      A    C  
ATOM   1282  CG2 ILE A 320       3.672  56.799  26.386  1.00138.80      A    C  
ATOM   1283  CD1 ILE A 320       0.799  56.804  27.616  1.00140.28      A    C  
ATOM   1284  N   ARG A 321       4.564  54.573  23.268  1.00139.57      A    N  
ATOM   1285  CA  ARG A 321       5.667  53.660  22.983  1.00145.59      A    C  
ATOM   1286  C   ARG A 321       7.027  54.203  23.419  1.00143.28      A    C  
ATOM   1287  O   ARG A 321       7.123  55.299  23.972  1.00150.69      A    O  
ATOM   1288  CB  ARG A 321       5.697  53.330  21.491  1.00140.71      A    C  
ATOM   1289  CG  ARG A 321       5.293  54.482  20.583  1.00133.44      A    C  
ATOM   1290  CD  ARG A 321       6.493  55.175  19.955  1.00129.24      A    C  
ATOM   1291  NE  ARG A 321       6.190  55.634  18.601  1.00131.77      A    N  
ATOM   1292  CZ  ARG A 321       7.031  56.320  17.833  1.00132.04      A    C  
ATOM   1293  NH1 ARG A 321       6.661  56.688  16.614  1.00133.46      A    N1+
ATOM   1294  NH2 ARG A 321       8.237  56.641  18.282  1.00133.75      A    N  
ATOM   1295  N   ASP A 322       8.074  53.421  23.163  1.00139.74      A    N  
ATOM   1296  CA  ASP A 322       9.451  53.858  23.382  1.00136.81      A    C  
ATOM   1297  C   ASP A 322      10.068  54.429  22.107  1.00137.57      A    C  
ATOM   1298  O   ASP A 322       9.452  54.389  21.041  1.00132.98      A    O  
ATOM   1299  CB  ASP A 322      10.302  52.698  23.908  1.00138.61      A    C  
ATOM   1300  CG  ASP A 322      10.701  52.882  25.362  1.00147.94      A    C  
ATOM   1301  OD1 ASP A 322      11.054  54.019  25.742  1.00156.55      A    O  
ATOM   1302  OD2 ASP A 322      10.660  51.895  26.127  1.00149.04      A    O1-
ATOM   1303  N   GLU A 323      11.282  54.963  22.229  1.00144.44      A    N  
ATOM   1304  CA  GLU A 323      11.917  55.728  21.153  1.00146.54      A    C  
ATOM   1305  C   GLU A 323      12.090  54.987  19.831  1.00139.88      A    C  
ATOM   1306  O   GLU A 323      11.460  55.334  18.835  1.00132.79      A    O  
ATOM   1307  CB  GLU A 323      13.291  56.228  21.606  1.00153.38      A    C  
ATOM   1308  CG  GLU A 323      13.249  57.344  22.626  1.00155.98      A    C  
ATOM   1309  CD  GLU A 323      14.441  58.269  22.511  1.00161.32      A    C  
ATOM   1310  OE1 GLU A 323      15.558  57.856  22.886  1.00154.71      A    O  
ATOM   1311  OE2 GLU A 323      14.260  59.408  22.030  1.00170.16      A    O1-
ATOM   1312  N   GLN A 324      12.945  53.970  19.826  1.00141.96      A    N  
ATOM   1313  CA  GLN A 324      13.325  53.308  18.581  1.00135.32      A    C  
ATOM   1314  C   GLN A 324      12.176  52.495  18.004  1.00137.49      A    C  
ATOM   1315  O   GLN A 324      12.236  52.045  16.858  1.00133.38      A    O  
ATOM   1316  CB  GLN A 324      14.541  52.394  18.783  1.00132.51      A    C  
ATOM   1317  CG  GLN A 324      14.290  51.152  19.639  1.00134.49      A    C  
ATOM   1318  CD  GLN A 324      13.905  51.484  21.065  1.00136.43      A    C  
ATOM   1319  NE2 GLN A 324      14.878  51.919  21.851  1.00144.14      A    N  
ATOM   1320  OE1 GLN A 324      12.749  51.336  21.461  1.00132.83      A    O  
ATOM   1321  N   TYR A 325      11.118  52.323  18.789  1.00137.59      A    N  
ATOM   1322  CA  TYR A 325       9.988  51.555  18.308  1.00124.78      A    C  
ATOM   1323  C   TYR A 325       9.158  52.386  17.342  1.00122.88      A    C  
ATOM   1324  O   TYR A 325       9.204  53.617  17.360  1.00127.43      A    O  
ATOM   1325  CB  TYR A 325       9.134  51.072  19.490  1.00121.44      A    C  
ATOM   1326  CG  TYR A 325       9.722  49.887  20.232  1.00123.49      A    C  
ATOM   1327  CD1 TYR A 325      10.395  48.887  19.546  1.00129.48      A    C  
ATOM   1328  CD2 TYR A 325       9.618  49.773  21.615  1.00123.23      A    C  
ATOM   1329  CE1 TYR A 325      10.939  47.802  20.205  1.00127.07      A    C  
ATOM   1330  CE2 TYR A 325      10.163  48.687  22.288  1.00126.97      A    C  
ATOM   1331  CZ  TYR A 325      10.822  47.707  21.575  1.00126.15      A    C  
ATOM   1332  OH  TYR A 325      11.363  46.630  22.237  1.00126.08      A    O  
ATOM   1333  N   THR A 326       8.284  51.703  16.612  1.00120.93      A    N  
ATOM   1334  CA  THR A 326       7.379  52.361  15.684  1.00122.85      A    C  
ATOM   1335  C   THR A 326       5.986  51.964  16.096  1.00121.54      A    C  
ATOM   1336  O   THR A 326       5.671  50.784  16.218  1.00125.69      A    O  
ATOM   1337  CB  THR A 326       7.611  51.946  14.205  1.00121.89      A    C  
ATOM   1338  CG2 THR A 326       6.545  52.563  13.299  1.00115.08      A    C  
ATOM   1339  OG1 THR A 326       8.906  52.375  13.765  1.00119.52      A    O  
ATOM   1340  N   ALA A 327       5.152  52.968  16.328  1.00123.33      A    N  
ATOM   1341  CA  ALA A 327       3.767  52.716  16.664  1.00117.73      A    C  
ATOM   1342  C   ALA A 327       2.943  52.804  15.400  1.00122.06      A    C  
ATOM   1343  O   ALA A 327       3.086  53.738  14.617  1.00120.48      A    O  
ATOM   1344  CB  ALA A 327       3.276  53.713  17.701  1.00113.26      A    C  
ATOM   1345  N   LEU A 328       2.074  51.824  15.212  1.00119.64      A    N  
ATOM   1346  CA  LEU A 328       1.210  51.799  14.050  1.00114.88      A    C  
ATOM   1347  C   LEU A 328      -0.190  51.373  14.449  1.00109.70      A    C  
ATOM   1348  O   LEU A 328      -0.368  50.620  15.401  1.00105.69      A    O  
ATOM   1349  CB  LEU A 328       1.777  50.862  12.980  1.00104.09      A    C  
ATOM   1350  CG  LEU A 328       2.946  51.377  12.139  1.00116.57      A    C  
ATOM   1351  CD1 LEU A 328       3.252  50.395  11.024  1.00108.29      A    C  
ATOM   1352  CD2 LEU A 328       2.633  52.750  11.562  1.00127.22      A    C  
ATOM   1353  N   SER A 329      -1.178  51.875  13.720  1.00104.46      A    N  
ATOM   1354  CA  SER A 329      -2.559  51.480  13.921  1.00106.02      A    C  
ATOM   1355  C   SER A 329      -3.350  51.770  12.657  1.00109.54      A    C  
ATOM   1356  O   SER A 329      -2.801  52.292  11.686  1.00114.97      A    O  
ATOM   1357  CB  SER A 329      -3.168  52.210  15.120  1.00104.76      A    C  
ATOM   1358  OG  SER A 329      -4.580  52.111  15.119  1.00104.73      A    O  
ATOM   1359  N   ASN A 330      -4.625  51.388  12.666  1.00106.30      A    N  
ATOM   1360  CA  ASN A 330      -5.504  51.529  11.505  1.00111.00      A    C  
ATOM   1361  C   ASN A 330      -5.411  52.914  10.877  1.00112.54      A    C  
ATOM   1362  O   ASN A 330      -5.146  53.049   9.681  1.00105.98      A    O  
ATOM   1363  CB  ASN A 330      -6.950  51.214  11.887  1.00114.44      A    C  
ATOM   1364  CG  ASN A 330      -7.124  49.783  12.344  1.00110.99      A    C  
ATOM   1365  ND2 ASN A 330      -7.286  48.881  11.384  1.00108.02      A    N  
ATOM   1366  OD1 ASN A 330      -7.107  49.485  13.538  1.00108.06      A    O  
ATOM   1367  N   MET A 331      -5.675  53.937  11.681  1.00118.87      A    N  
ATOM   1368  CA  MET A 331      -5.577  55.303  11.203  1.00125.68      A    C  
ATOM   1369  C   MET A 331      -4.147  55.828  11.309  1.00129.08      A    C  
ATOM   1370  O   MET A 331      -3.387  55.412  12.181  1.00127.33      A    O  
ATOM   1371  CB  MET A 331      -6.536  56.200  11.977  1.00121.23      A    C  
ATOM   1372  CG  MET A 331      -7.977  55.788  11.821  1.00122.79      A    C  
ATOM   1373  SD  MET A 331      -8.629  55.843  10.137  1.00127.47      A    S  
ATOM   1374  CE  MET A 331      -8.673  54.099   9.728  1.00122.46      A    C  
ATOM   1375  N   PRO A 332      -3.773  56.731  10.390  1.00129.56      A    N  
ATOM   1376  CA  PRO A 332      -2.446  57.345  10.308  1.00128.86      A    C  
ATOM   1377  C   PRO A 332      -2.050  58.138  11.539  1.00131.31      A    C  
ATOM   1378  O   PRO A 332      -2.896  58.613  12.298  1.00133.54      A    O  
ATOM   1379  CB  PRO A 332      -2.574  58.283   9.109  1.00116.17      A    C  
ATOM   1380  CG  PRO A 332      -3.633  57.679   8.284  1.00122.45      A    C  
ATOM   1381  CD  PRO A 332      -4.619  57.136   9.256  1.00124.52      A    C  
ATOM   1382  N   LYS A 333      -0.745  58.291  11.705  1.00130.61      A    N  
ATOM   1383  CA  LYS A 333      -0.178  59.065  12.794  1.00138.92      A    C  
ATOM   1384  C   LYS A 333      -0.401  60.532  12.424  1.00149.55      A    C  
ATOM   1385  O   LYS A 333      -0.617  60.844  11.247  1.00147.99      A    O  
ATOM   1386  CB  LYS A 333       1.303  58.758  12.999  1.00144.00      A    C  
ATOM   1387  CG  LYS A 333       1.957  59.526  14.139  1.00144.67      A    C  
ATOM   1388  CD  LYS A 333       3.461  59.536  14.015  1.00140.98      A    C  
ATOM   1389  CE  LYS A 333       3.865  60.331  12.789  1.00137.70      A    C  
ATOM   1390  NZ  LYS A 333       5.290  60.745  12.827  1.00136.99      A    N1+
ATOM   1391  N   LYS A 334      -0.488  61.402  13.427  1.00155.59      A    N  
ATOM   1392  CA  LYS A 334      -0.691  62.831  13.199  1.00161.56      A    C  
ATOM   1393  C   LYS A 334      -0.062  63.640  14.324  1.00160.36      A    C  
ATOM   1394  O   LYS A 334       0.631  64.631  14.092  1.00162.90      A    O  
ATOM   1395  CB  LYS A 334      -2.181  63.138  13.059  1.00154.22      A    C  
ATOM   1396  CG  LYS A 334      -2.509  64.616  12.985  1.00161.57      A    C  
ATOM   1397  CD  LYS A 334      -3.146  65.056  14.301  1.00165.16      A    C  
ATOM   1398  CE  LYS A 334      -4.224  64.059  14.709  1.00158.77      A    C  
ATOM   1399  NZ  LYS A 334      -4.438  63.992  16.176  1.00162.60      A    N1+
ATOM   1400  N   SER A 335      -0.307  63.194  15.547  1.00157.14      A    N  
ATOM   1401  CA  SER A 335       0.194  63.886  16.715  1.00149.22      A    C  
ATOM   1402  C   SER A 335       1.141  62.983  17.481  1.00146.38      A    C  
ATOM   1403  O   SER A 335       0.704  62.105  18.226  1.00149.36      A    O  
ATOM   1404  CB  SER A 335      -0.956  64.325  17.623  1.00146.45      A    C  
ATOM   1405  OG  SER A 335      -0.513  64.479  18.959  1.00150.59      A    O  
ATOM   1406  N   SER A 336       2.441  63.186  17.279  1.00148.90      A    N  
ATOM   1407  CA  SER A 336       3.427  62.496  18.092  1.00150.87      A    C  
ATOM   1408  C   SER A 336       4.057  63.530  19.002  1.00151.92      A    C  
ATOM   1409  O   SER A 336       4.567  64.558  18.555  1.00158.60      A    O  
ATOM   1410  CB  SER A 336       4.481  61.800  17.232  1.00152.70      A    C  
ATOM   1411  OG  SER A 336       5.055  62.701  16.304  1.00153.52      A    O  
ATOM   1412  N   VAL A 337       4.056  63.211  20.286  1.00147.78      A    N  
ATOM   1413  CA  VAL A 337       4.434  64.162  21.313  1.00140.69      A    C  
ATOM   1414  C   VAL A 337       5.359  63.521  22.339  1.00143.67      A    C  
ATOM   1415  O   VAL A 337       4.900  62.850  23.265  1.00143.04      A    O  
ATOM   1416  CB  VAL A 337       3.178  64.728  22.001  1.00144.15      A    C  
ATOM   1417  CG1 VAL A 337       2.607  65.882  21.185  1.00150.25      A    C  
ATOM   1418  CG2 VAL A 337       2.134  63.633  22.171  1.00152.83      A    C  
ATOM   1419  N   VAL A 338       6.660  63.712  22.159  1.00145.62      A    N  
ATOM   1420  CA  VAL A 338       7.652  63.111  23.040  1.00147.13      A    C  
ATOM   1421  C   VAL A 338       7.371  63.579  24.470  1.00137.20      A    C  
ATOM   1422  O   VAL A 338       6.850  64.689  24.683  1.00132.56      A    O  
ATOM   1423  CB  VAL A 338       9.091  63.475  22.592  1.00140.07      A    C  
ATOM   1424  CG1 VAL A 338       9.162  64.937  22.189  1.00127.03      A    C  
ATOM   1425  CG2 VAL A 338      10.116  63.145  23.668  1.00145.67      A    C  
ATOM   1426  N   LEU A 339       7.702  62.733  25.445  1.00139.08      A    N  
ATOM   1427  CA  LEU A 339       7.441  63.050  26.838  1.00146.65      A    C  
ATOM   1428  C   LEU A 339       8.796  63.151  27.523  1.00160.43      A    C  
ATOM   1429  O   LEU A 339       9.827  63.096  26.853  1.00164.69      A    O  
ATOM   1430  CB  LEU A 339       6.549  61.995  27.511  1.00154.98      A    C  
ATOM   1431  CG  LEU A 339       5.107  61.804  27.009  1.00146.75      A    C  
ATOM   1432  CD1 LEU A 339       4.264  61.041  28.038  1.00142.14      A    C  
ATOM   1433  CD2 LEU A 339       4.455  63.129  26.651  1.00145.35      A    C  
ATOM   1434  N   ASP A 340       8.822  63.286  28.842  1.00168.78      A    N  
ATOM   1435  CA  ASP A 340      10.087  63.609  29.490  1.00173.66      A    C  
ATOM   1436  C   ASP A 340      10.936  62.429  29.977  1.00175.40      A    C  
ATOM   1437  O   ASP A 340      11.910  62.642  30.702  1.00176.72      A    O  
ATOM   1438  CB  ASP A 340       9.813  64.554  30.666  1.00175.65      A    C  
ATOM   1439  CG  ASP A 340       8.341  64.631  31.019  1.00176.50      A    C  
ATOM   1440  OD1 ASP A 340       7.654  63.592  30.931  1.00173.44      A    O  
ATOM   1441  OD2 ASP A 340       7.873  65.732  31.379  1.00173.22      A    O1-
ATOM   1442  N   ASP A 341      10.605  61.203  29.576  1.00164.62      A    N  
ATOM   1443  CA  ASP A 341      11.441  60.060  29.952  1.00158.79      A    C  
ATOM   1444  C   ASP A 341      11.903  59.303  28.716  1.00158.83      A    C  
ATOM   1445  O   ASP A 341      12.494  58.223  28.819  1.00156.81      A    O  
ATOM   1446  CB  ASP A 341      10.701  59.089  30.884  1.00160.37      A    C  
ATOM   1447  CG  ASP A 341       9.394  59.648  31.411  1.00163.60      A    C  
ATOM   1448  OD1 ASP A 341       8.714  60.398  30.672  1.00162.56      A    O  
ATOM   1449  OD2 ASP A 341       9.030  59.314  32.561  1.00160.26      A    O1-
ATOM   1450  N   GLY A 342      11.659  59.888  27.551  1.00157.95      A    N  
ATOM   1451  CA  GLY A 342      11.985  59.256  26.287  1.00162.14      A    C  
ATOM   1452  C   GLY A 342      10.888  58.271  25.930  1.00160.31      A    C  
ATOM   1453  O   GLY A 342      11.098  57.321  25.175  1.00155.77      A    O  
ATOM   1454  N   LEU A 343       9.685  58.550  26.428  1.00156.83      A    N  
ATOM   1455  CA  LEU A 343       8.532  57.691  26.187  1.00148.68      A    C  
ATOM   1456  C   LEU A 343       7.577  58.391  25.230  1.00147.03      A    C  
ATOM   1457  O   LEU A 343       6.549  58.926  25.639  1.00151.49      A    O  
ATOM   1458  CB  LEU A 343       7.809  57.337  27.496  1.00151.67      A    C  
ATOM   1459  CG  LEU A 343       8.671  56.831  28.657  1.00157.81      A    C  
ATOM   1460  CD1 LEU A 343       7.848  56.652  29.933  1.00162.39      A    C  
ATOM   1461  CD2 LEU A 343       9.380  55.540  28.274  1.00151.32      A    C  
ATOM   1462  N   VAL A 344       7.929  58.374  23.947  1.00138.75      A    N  
ATOM   1463  CA  VAL A 344       7.145  59.046  22.913  1.00139.77      A    C  
ATOM   1464  C   VAL A 344       5.696  58.567  22.912  1.00141.88      A    C  
ATOM   1465  O   VAL A 344       5.428  57.392  23.149  1.00145.03      A    O  
ATOM   1466  CB  VAL A 344       7.763  58.813  21.515  1.00140.67      A    C  
ATOM   1467  CG1 VAL A 344       7.003  59.591  20.450  1.00140.49      A    C  
ATOM   1468  CG2 VAL A 344       9.229  59.211  21.514  1.00145.88      A    C  
ATOM   1469  N   GLN A 345       4.767  59.479  22.647  1.00136.87      A    N  
ATOM   1470  CA  GLN A 345       3.366  59.114  22.494  1.00138.57      A    C  
ATOM   1471  C   GLN A 345       2.832  59.550  21.138  1.00142.62      A    C  
ATOM   1472  O   GLN A 345       3.017  60.693  20.728  1.00139.44      A    O  
ATOM   1473  CB  GLN A 345       2.521  59.734  23.610  1.00131.92      A    C  
ATOM   1474  CG  GLN A 345       1.019  59.709  23.342  1.00127.54      A    C  
ATOM   1475  CD  GLN A 345       0.197  59.693  24.615  1.00137.69      A    C  
ATOM   1476  NE2 GLN A 345      -1.111  59.505  24.474  1.00141.54      A    N  
ATOM   1477  OE1 GLN A 345       0.730  59.847  25.712  1.00141.93      A    O  
ATOM   1478  N   ASP A 346       2.160  58.637  20.447  1.00146.29      A    N  
ATOM   1479  CA  ASP A 346       1.575  58.945  19.151  1.00143.91      A    C  
ATOM   1480  C   ASP A 346       0.064  59.024  19.297  1.00132.98      A    C  
ATOM   1481  O   ASP A 346      -0.502  58.486  20.246  1.00130.57      A    O  
ATOM   1482  CB  ASP A 346       1.949  57.882  18.118  1.00132.87      A    C  
ATOM   1483  CG  ASP A 346       3.445  57.756  17.926  1.00137.29      A    C  
ATOM   1484  OD1 ASP A 346       4.103  57.127  18.780  1.00135.09      A    O  
ATOM   1485  OD2 ASP A 346       3.964  58.276  16.916  1.00133.08      A    O1-
ATOM   1486  N   GLU A 347      -0.590  59.691  18.356  1.00125.33      A    N  
ATOM   1487  CA  GLU A 347      -2.044  59.670  18.302  1.00124.02      A    C  
ATOM   1488  C   GLU A 347      -2.486  59.448  16.869  1.00130.56      A    C  
ATOM   1489  O   GLU A 347      -1.929  60.026  15.938  1.00128.67      A    O  
ATOM   1490  CB  GLU A 347      -2.652  60.956  18.856  1.00136.19      A    C  
ATOM   1491  CG  GLU A 347      -4.005  60.722  19.517  1.00141.16      A    C  
ATOM   1492  CD  GLU A 347      -4.893  61.949  19.522  1.00152.88      A    C  
ATOM   1493  OE1 GLU A 347      -4.548  62.939  18.845  1.00161.63      A    O  
ATOM   1494  OE2 GLU A 347      -5.941  61.919  20.203  1.00149.93      A    O1-
ATOM   1495  N   PHE A 348      -3.498  58.609  16.699  1.00133.87      A    N  
ATOM   1496  CA  PHE A 348      -3.969  58.254  15.372  1.00126.70      A    C  
ATOM   1497  C   PHE A 348      -5.350  58.850  15.136  1.00126.39      A    C  
ATOM   1498  O   PHE A 348      -6.111  59.057  16.084  1.00125.49      A    O  
ATOM   1499  CB  PHE A 348      -3.991  56.736  15.212  1.00117.77      A    C  
ATOM   1500  CG  PHE A 348      -2.680  56.079  15.547  1.00110.46      A    C  
ATOM   1501  CD1 PHE A 348      -1.641  56.061  14.632  1.00111.91      A    C  
ATOM   1502  CD2 PHE A 348      -2.487  55.480  16.782  1.00105.31      A    C  
ATOM   1503  CE1 PHE A 348      -0.437  55.458  14.940  1.00113.56      A    C  
ATOM   1504  CE2 PHE A 348      -1.287  54.876  17.097  1.00105.17      A    C  
ATOM   1505  CZ  PHE A 348      -0.259  54.865  16.175  1.00101.21      A    C  
ATOM   1506  N   SER A 349      -5.653  59.144  13.874  1.00118.98      A    N  
ATOM   1507  CA  SER A 349      -6.892  59.819  13.500  1.00115.19      A    C  
ATOM   1508  C   SER A 349      -8.125  59.043  13.951  1.00127.43      A    C  
ATOM   1509  O   SER A 349      -8.040  57.870  14.320  1.00131.20      A    O  
ATOM   1510  CB  SER A 349      -6.936  60.027  11.985  1.00123.10      A    C  
ATOM   1511  OG  SER A 349      -5.642  60.321  11.481  1.00123.13      A    O  
ATOM   1512  N   GLU A 350      -9.270  59.709  13.924  1.00125.65      A    N  
ATOM   1513  CA  GLU A 350     -10.520  59.074  14.289  1.00120.47      A    C  
ATOM   1514  C   GLU A 350     -10.825  58.020  13.232  1.00130.78      A    C  
ATOM   1515  O   GLU A 350     -10.969  58.355  12.058  1.00128.46      A    O  
ATOM   1516  CB  GLU A 350     -11.634  60.111  14.393  1.00128.89      A    C  
ATOM   1517  CG  GLU A 350     -12.751  59.702  15.324  1.00130.70      A    C  
ATOM   1518  CD  GLU A 350     -13.904  60.682  15.319  1.00140.25      A    C  
ATOM   1519  OE1 GLU A 350     -13.963  61.549  14.415  1.00146.33      A    O  
ATOM   1520  OE2 GLU A 350     -14.711  60.629  16.273  1.00138.03      A    O1-
ATOM   1521  N   SER A 351     -10.905  56.755  13.627  1.00131.83      A    N  
ATOM   1522  CA  SER A 351     -11.221  55.710  12.663  1.00125.15      A    C  
ATOM   1523  C   SER A 351     -12.592  55.908  12.059  1.00120.02      A    C  
ATOM   1524  O   SER A 351     -13.495  56.401  12.703  1.00127.37      A    O  
ATOM   1525  CB  SER A 351     -11.146  54.324  13.305  1.00125.24      A    C  
ATOM   1526  OG  SER A 351     -11.697  53.343  12.436  1.00134.17      A    O  
ATOM   1527  N   VAL A 352     -12.731  55.537  10.795  1.00112.00      A    N  
ATOM   1528  CA  VAL A 352     -14.022  55.554  10.127  1.00118.35      A    C  
ATOM   1529  C   VAL A 352     -14.919  54.492  10.753  1.00112.74      A    C  
ATOM   1530  O   VAL A 352     -14.491  53.762  11.651  1.00116.20      A    O  
ATOM   1531  CB  VAL A 352     -13.885  55.305   8.619  1.00108.91      A    C  
ATOM   1532  CG1 VAL A 352     -12.800  56.178   8.024  1.00123.26      A    C  
ATOM   1533  CG2 VAL A 352     -13.592  53.833   8.364  1.00111.03      A    C  
ATOM   1534  N   LYS A 353     -16.157  54.394  10.283  1.00105.84      A    N  
ATOM   1535  CA  LYS A 353     -17.082  53.454  10.888  1.00107.43      A    C  
ATOM   1536  C   LYS A 353     -16.713  52.023  10.511  1.00112.74      A    C  
ATOM   1537  O   LYS A 353     -16.819  51.623   9.348  1.00114.19      A    O  
ATOM   1538  CB  LYS A 353     -18.513  53.741  10.440  1.00111.82      A    C  
ATOM   1539  CG  LYS A 353     -19.570  53.476  11.498  1.00113.71      A    C  
ATOM   1540  CD  LYS A 353     -20.957  53.864  11.019  1.00116.18      A    C  
ATOM   1541  CE  LYS A 353     -21.973  53.709  12.140  1.00119.72      A    C  
ATOM   1542  NZ  LYS A 353     -23.318  54.216  11.750  1.00136.73      A    N1+
ATOM   1543  N   MET A 354     -16.359  51.233  11.522  1.00107.14      A    N  
ATOM   1544  CA  MET A 354     -15.900  49.876  11.295  1.00110.19      A    C  
ATOM   1545  C   MET A 354     -16.189  49.022  12.520  1.00113.63      A    C  
ATOM   1546  O   MET A 354     -16.530  49.535  13.584  1.00115.49      A    O  
ATOM   1547  CB  MET A 354     -14.400  49.844  10.996  1.00108.90      A    C  
ATOM   1548  CG  MET A 354     -13.492  49.859  12.234  1.00105.24      A    C  
ATOM   1549  SD  MET A 354     -11.751  49.974  11.763  1.00112.55      A    S  
ATOM   1550  CE  MET A 354     -10.950  50.279  13.339  1.00109.61      A    C  
ATOM   1551  N   SER A 355     -16.036  47.714  12.360  1.00105.95      A    N  
ATOM   1552  CA  SER A 355     -16.391  46.771  13.407  1.00104.75      A    C  
ATOM   1553  C   SER A 355     -15.264  46.632  14.425  1.00111.30      A    C  
ATOM   1554  O   SER A 355     -14.096  46.871  14.111  1.00105.86      A    O  
ATOM   1555  CB  SER A 355     -16.730  45.408  12.811  1.00106.89      A    C  
ATOM   1556  OG  SER A 355     -17.367  45.533  11.549  1.00 93.60      A    O  
ATOM   1557  N   THR A 356     -15.623  46.242  15.645  1.00111.22      A    N  
ATOM   1558  CA  THR A 356     -14.668  46.120  16.748  1.00103.67      A    C  
ATOM   1559  C   THR A 356     -13.522  45.162  16.409  1.00107.80      A    C  
ATOM   1560  O   THR A 356     -12.364  45.450  16.706  1.00105.04      A    O  
ATOM   1561  CB  THR A 356     -15.361  45.644  18.041  1.00113.13      A    C  
ATOM   1562  CG2 THR A 356     -16.363  44.534  17.737  1.00115.22      A    C  
ATOM   1563  OG1 THR A 356     -14.376  45.141  18.949  1.00117.30      A    O  
ATOM   1564  N   TYR A 357     -13.849  44.027  15.790  1.00113.22      A    N  
ATOM   1565  CA  TYR A 357     -12.861  42.994  15.463  1.00108.27      A    C  
ATOM   1566  C   TYR A 357     -11.809  43.474  14.459  1.00100.54      A    C  
ATOM   1567  O   TYR A 357     -10.816  42.792  14.209  1.00101.25      A    O  
ATOM   1568  CB  TYR A 357     -13.565  41.737  14.935  1.00102.90      A    C  
ATOM   1569  CG  TYR A 357     -13.965  41.779  13.468  1.00 95.30      A    C  
ATOM   1570  CD1 TYR A 357     -13.118  41.297  12.477  1.00 91.62      A    C  
ATOM   1571  CD2 TYR A 357     -15.200  42.285  13.081  1.00 87.38      A    C  
ATOM   1572  CE1 TYR A 357     -13.488  41.327  11.143  1.00 90.43      A    C  
ATOM   1573  CE2 TYR A 357     -15.577  42.318  11.752  1.00 85.94      A    C  
ATOM   1574  CZ  TYR A 357     -14.719  41.840  10.787  1.00 89.32      A    C  
ATOM   1575  OH  TYR A 357     -15.104  41.878   9.464  1.00 85.21      A    O  
ATOM   1576  N   LEU A 358     -12.032  44.647  13.879  1.00 94.35      A    N  
ATOM   1577  CA  LEU A 358     -11.177  45.138  12.805  1.00 94.56      A    C  
ATOM   1578  C   LEU A 358     -10.172  46.181  13.267  1.00100.29      A    C  
ATOM   1579  O   LEU A 358      -9.390  46.688  12.465  1.00 93.15      A    O  
ATOM   1580  CB  LEU A 358     -12.029  45.724  11.684  1.00100.46      A    C  
ATOM   1581  CG  LEU A 358     -12.365  44.774  10.537  1.00 90.74      A    C  
ATOM   1582  CD1 LEU A 358     -13.448  45.376   9.656  1.00 91.62      A    C  
ATOM   1583  CD2 LEU A 358     -11.107  44.442   9.736  1.00 93.68      A    C  
ATOM   1584  N   VAL A 359     -10.189  46.486  14.559  1.00102.60      A    N  
ATOM   1585  CA  VAL A 359      -9.238  47.423  15.131  1.00 99.53      A    C  
ATOM   1586  C   VAL A 359      -7.863  46.767  15.222  1.00103.34      A    C  
ATOM   1587  O   VAL A 359      -7.747  45.603  15.597  1.00110.33      A    O  
ATOM   1588  CB  VAL A 359      -9.690  47.891  16.529  1.00 99.73      A    C  
ATOM   1589  CG1 VAL A 359      -8.703  48.883  17.103  1.00 98.82      A    C  
ATOM   1590  CG2 VAL A 359     -11.080  48.501  16.464  1.00106.88      A    C  
ATOM   1591  N   ALA A 360      -6.820  47.508  14.868  1.00107.28      A    N  
ATOM   1592  CA  ALA A 360      -5.460  46.994  14.999  1.00113.46      A    C  
ATOM   1593  C   ALA A 360      -4.475  48.075  15.416  1.00109.63      A    C  
ATOM   1594  O   ALA A 360      -4.647  49.250  15.091  1.00105.62      A    O  
ATOM   1595  CB  ALA A 360      -5.009  46.355  13.702  1.00106.69      A    C  
ATOM   1596  N   PHE A 361      -3.441  47.657  16.137  1.00107.99      A    N  
ATOM   1597  CA  PHE A 361      -2.348  48.540  16.515  1.00100.63      A    C  
ATOM   1598  C   PHE A 361      -1.136  47.712  16.947  1.00 96.34      A    C  
ATOM   1599  O   PHE A 361      -1.257  46.822  17.784  1.00 98.12      A    O  
ATOM   1600  CB  PHE A 361      -2.774  49.494  17.642  1.00102.21      A    C  
ATOM   1601  CG  PHE A 361      -3.411  48.806  18.824  1.00 95.92      A    C  
ATOM   1602  CD1 PHE A 361      -2.652  48.446  19.925  1.00 99.79      A    C  
ATOM   1603  CD2 PHE A 361      -4.771  48.537  18.840  1.00 87.34      A    C  
ATOM   1604  CE1 PHE A 361      -3.234  47.816  21.013  1.00 95.21      A    C  
ATOM   1605  CE2 PHE A 361      -5.357  47.911  19.923  1.00 95.57      A    C  
ATOM   1606  CZ  PHE A 361      -4.587  47.551  21.010  1.00 93.20      A    C  
ATOM   1607  N   ILE A 362       0.029  47.997  16.366  1.00106.46      A    N  
ATOM   1608  CA  ILE A 362       1.241  47.217  16.637  1.00109.27      A    C  
ATOM   1609  C   ILE A 362       2.401  48.130  17.051  1.00110.25      A    C  
ATOM   1610  O   ILE A 362       2.376  49.325  16.766  1.00111.36      A    O  
ATOM   1611  CB  ILE A 362       1.652  46.375  15.406  1.00111.94      A    C  
ATOM   1612  CG1 ILE A 362       2.051  47.277  14.237  1.00114.91      A    C  
ATOM   1613  CG2 ILE A 362       0.521  45.459  14.988  1.00117.74      A    C  
ATOM   1614  CD1 ILE A 362       2.321  46.527  12.953  1.00108.41      A    C  
ATOM   1615  N   VAL A 363       3.423  47.564  17.694  1.00119.27      A    N  
ATOM   1616  CA  VAL A 363       4.583  48.332  18.167  1.00116.61      A    C  
ATOM   1617  C   VAL A 363       5.862  47.516  18.032  1.00115.14      A    C  
ATOM   1618  O   VAL A 363       6.030  46.497  18.707  1.00118.85      A    O  
ATOM   1619  CB  VAL A 363       4.461  48.779  19.654  1.00112.91      A    C  
ATOM   1620  CG1 VAL A 363       5.717  49.533  20.097  1.00115.21      A    C  
ATOM   1621  CG2 VAL A 363       3.217  49.631  19.885  1.00114.07      A    C  
ATOM   1622  N   GLY A 364       6.750  47.951  17.141  1.00110.09      A    N  
ATOM   1623  CA  GLY A 364       8.040  47.303  16.964  1.00123.31      A    C  
ATOM   1624  C   GLY A 364       8.964  48.035  16.005  1.00128.68      A    C  
ATOM   1625  O   GLY A 364       8.515  48.846  15.192  1.00133.86      A    O  
ATOM   1626  N   GLU A 365      10.258  47.735  16.084  1.00121.49      A    N  
ATOM   1627  CA  GLU A 365      11.249  48.432  15.268  1.00126.65      A    C  
ATOM   1628  C   GLU A 365      11.120  48.029  13.807  1.00118.84      A    C  
ATOM   1629  O   GLU A 365      11.343  46.872  13.446  1.00124.25      A    O  
ATOM   1630  CB  GLU A 365      12.671  48.150  15.766  1.00140.01      A    C  
ATOM   1631  CG  GLU A 365      12.902  48.492  17.227  1.00140.42      A    C  
ATOM   1632  CD  GLU A 365      14.289  48.109  17.708  1.00144.36      A    C  
ATOM   1633  OE1 GLU A 365      15.232  48.140  16.889  1.00146.05      A    O  
ATOM   1634  OE2 GLU A 365      14.437  47.784  18.905  1.00143.08      A    O1-
ATOM   1635  N   MET A 366      10.767  48.999  12.968  1.00119.34      A    N  
ATOM   1636  CA  MET A 366      10.439  48.718  11.577  1.00122.34      A    C  
ATOM   1637  C   MET A 366      10.962  49.769  10.600  1.00129.11      A    C  
ATOM   1638  O   MET A 366      11.385  50.855  10.999  1.00136.20      A    O  
ATOM   1639  CB  MET A 366       8.922  48.589  11.416  1.00135.42      A    C  
ATOM   1640  N   LYS A 367      10.923  49.425   9.315  1.00129.29      A    N  
ATOM   1641  CA  LYS A 367      11.349  50.324   8.248  1.00132.85      A    C  
ATOM   1642  C   LYS A 367      10.316  50.358   7.127  1.00126.87      A    C  
ATOM   1643  O   LYS A 367       9.812  49.315   6.715  1.00126.94      A    O  
ATOM   1644  CB  LYS A 367      12.712  49.898   7.693  1.00140.48      A    C  
ATOM   1645  CG  LYS A 367      13.858  50.003   8.681  1.00145.13      A    C  
ATOM   1646  CD  LYS A 367      15.199  49.913   7.968  1.00149.24      A    C  
ATOM   1647  CE  LYS A 367      15.373  51.060   6.982  1.00153.43      A    C  
ATOM   1648  NZ  LYS A 367      15.258  52.384   7.655  1.00146.07      A    N1+
ATOM   1649  N   ASN A 368      10.002  51.550   6.626  1.00129.63      A    N  
ATOM   1650  CA  ASN A 368       8.949  51.671   5.620  1.00130.00      A    C  
ATOM   1651  C   ASN A 368       9.453  51.583   4.181  1.00128.62      A    C  
ATOM   1652  O   ASN A 368      10.657  51.590   3.926  1.00133.67      A    O  
ATOM   1653  CB  ASN A 368       8.158  52.979   5.818  1.00142.98      A    C  
ATOM   1654  CG  ASN A 368       8.934  54.241   5.408  1.00142.59      A    C  
ATOM   1655  ND2 ASN A 368       8.176  55.279   5.033  1.00142.71      A    N  
ATOM   1656  OD1 ASN A 368      10.164  54.290   5.438  1.00138.77      A    O  
ATOM   1657  N   LEU A 369       8.507  51.524   3.250  1.00121.79      A    N  
ATOM   1658  CA  LEU A 369       8.792  51.588   1.822  1.00129.19      A    C  
ATOM   1659  C   LEU A 369       7.493  51.914   1.107  1.00125.64      A    C  
ATOM   1660  O   LEU A 369       6.607  51.072   0.984  1.00126.31      A    O  
ATOM   1661  CB  LEU A 369       9.385  50.272   1.315  1.00126.95      A    C  
ATOM   1662  CG  LEU A 369       9.536  50.090  -0.198  1.00123.88      A    C  
ATOM   1663  CD1 LEU A 369      10.163  51.318  -0.849  1.00134.62      A    C  
ATOM   1664  CD2 LEU A 369      10.366  48.856  -0.491  1.00106.86      A    C  
ATOM   1665  N   SER A 370       7.385  53.157   0.656  1.00124.21      A    N  
ATOM   1666  CA  SER A 370       6.104  53.689   0.225  1.00125.78      A    C  
ATOM   1667  C   SER A 370       6.148  54.409  -1.120  1.00128.71      A    C  
ATOM   1668  O   SER A 370       7.223  54.715  -1.667  1.00144.91      A    O  
ATOM   1669  CB  SER A 370       5.567  54.647   1.283  1.00129.16      A    C  
ATOM   1670  OG  SER A 370       6.394  54.641   2.427  1.00125.00      A    O  
ATOM   1671  N   GLN A 371       4.946  54.663  -1.628  1.00130.09      A    N  
ATOM   1672  CA  GLN A 371       4.698  55.481  -2.807  1.00139.33      A    C  
ATOM   1673  C   GLN A 371       3.182  55.605  -2.919  1.00142.25      A    C  
ATOM   1674  O   GLN A 371       2.457  54.592  -2.908  1.00152.63      A    O  
ATOM   1675  CB  GLN A 371       5.326  54.905  -4.078  1.00134.01      A    C  
ATOM   1676  CG  GLN A 371       5.143  53.419  -4.266  1.00132.49      A    C  
ATOM   1677  CD  GLN A 371       5.208  53.016  -5.732  1.00136.14      A    C  
ATOM   1678  NE2 GLN A 371       5.682  51.807  -5.990  1.00132.29      A    N  
ATOM   1679  OE1 GLN A 371       4.812  53.779  -6.619  1.00132.96      A    O  
ATOM   1680  N   ASP A 372       2.718  56.852  -2.863  1.00149.73      A    N  
ATOM   1681  CA  ASP A 372       1.301  57.180  -2.886  1.00157.58      A    C  
ATOM   1682  C   ASP A 372       0.778  57.264  -4.319  1.00164.69      A    C  
ATOM   1683  O   ASP A 372       1.355  57.965  -5.160  1.00168.74      A    O  
ATOM   1684  CB  ASP A 372       1.050  58.496  -2.168  1.00179.89      A    C  
ATOM   1685  N   VAL A 373      -0.329  56.587  -4.597  1.00162.42      A    N  
ATOM   1686  CA  VAL A 373      -0.937  56.652  -5.921  1.00166.65      A    C  
ATOM   1687  C   VAL A 373      -2.415  57.024  -5.766  1.00165.06      A    C  
ATOM   1688  O   VAL A 373      -3.094  56.586  -4.832  1.00169.83      A    O  
ATOM   1689  CB  VAL A 373      -0.780  55.327  -6.685  1.00171.24      A    C  
ATOM   1690  CG1 VAL A 373      -1.415  54.167  -5.920  1.00160.67      A    C  
ATOM   1691  CG2 VAL A 373      -1.337  55.439  -8.091  1.00173.07      A    C  
ATOM   1692  N   ASN A 374      -2.888  57.859  -6.687  1.00165.44      A    N  
ATOM   1693  CA  ASN A 374      -4.265  58.352  -6.725  1.00172.59      A    C  
ATOM   1694  C   ASN A 374      -4.717  58.983  -5.405  1.00172.72      A    C  
ATOM   1695  O   ASN A 374      -5.915  59.122  -5.151  1.00175.70      A    O  
ATOM   1696  CB  ASN A 374      -5.225  57.222  -7.118  1.00174.09      A    C  
ATOM   1697  CG  ASN A 374      -5.532  57.206  -8.608  1.00168.75      A    C  
ATOM   1698  ND2 ASN A 374      -6.612  57.876  -8.994  1.00156.44      A    N  
ATOM   1699  OD1 ASN A 374      -4.811  56.597  -9.399  1.00170.30      A    O  
ATOM   1700  N   GLY A 375      -3.749  59.350  -4.568  1.00162.07      A    N  
ATOM   1701  CA  GLY A 375      -4.010  60.021  -3.306  1.00159.76      A    C  
ATOM   1702  C   GLY A 375      -3.904  59.132  -2.078  1.00160.89      A    C  
ATOM   1703  O   GLY A 375      -4.271  59.541  -0.974  1.00159.37      A    O  
ATOM   1704  N   THR A 376      -3.430  57.904  -2.268  1.00155.51      A    N  
ATOM   1705  CA  THR A 376      -3.391  56.926  -1.183  1.00148.14      A    C  
ATOM   1706  C   THR A 376      -2.000  56.338  -0.968  1.00146.29      A    C  
ATOM   1707  O   THR A 376      -1.393  55.803  -1.894  1.00149.41      A    O  
ATOM   1708  CB  THR A 376      -4.391  55.787  -1.428  1.00143.50      A    C  
ATOM   1709  CG2 THR A 376      -4.370  54.802  -0.271  1.00139.32      A    C  
ATOM   1710  OG1 THR A 376      -5.709  56.335  -1.551  1.00134.74      A    O  
ATOM   1711  N   LEU A 377      -1.509  56.407   0.263  1.00137.42      A    N  
ATOM   1712  CA  LEU A 377      -0.134  56.017   0.553  1.00137.02      A    C  
ATOM   1713  C   LEU A 377      -0.024  54.512   0.817  1.00141.21      A    C  
ATOM   1714  O   LEU A 377      -0.328  54.041   1.913  1.00140.88      A    O  
ATOM   1715  CB  LEU A 377       0.395  56.805   1.756  1.00143.39      A    C  
ATOM   1716  CG  LEU A 377       1.806  56.465   2.237  1.00135.39      A    C  
ATOM   1717  CD1 LEU A 377       2.823  56.936   1.212  1.00126.60      A    C  
ATOM   1718  CD2 LEU A 377       2.077  57.071   3.603  1.00120.23      A    C  
ATOM   1719  N   VAL A 378       0.398  53.756  -0.191  1.00141.56      A    N  
ATOM   1720  CA  VAL A 378       0.639  52.327  -0.023  1.00127.58      A    C  
ATOM   1721  C   VAL A 378       2.067  52.078   0.470  1.00125.44      A    C  
ATOM   1722  O   VAL A 378       3.019  52.611  -0.100  1.00128.05      A    O  
ATOM   1723  CB  VAL A 378       0.403  51.571  -1.345  1.00124.13      A    C  
ATOM   1724  CG1 VAL A 378       0.503  50.078  -1.124  1.00130.42      A    C  
ATOM   1725  CG2 VAL A 378      -0.953  51.936  -1.921  1.00128.41      A    C  
ATOM   1726  N   SER A 379       2.226  51.264   1.514  1.00125.28      A    N  
ATOM   1727  CA  SER A 379       3.547  51.063   2.123  1.00126.00      A    C  
ATOM   1728  C   SER A 379       3.742  49.729   2.845  1.00117.57      A    C  
ATOM   1729  O   SER A 379       2.943  49.364   3.703  1.00108.46      A    O  
ATOM   1730  CB  SER A 379       3.829  52.185   3.113  1.00123.36      A    C  
ATOM   1731  OG  SER A 379       2.658  52.536   3.828  1.00123.68      A    O  
ATOM   1732  N   ILE A 380       4.799  49.004   2.492  1.00113.56      A    N  
ATOM   1733  CA  ILE A 380       5.111  47.714   3.113  1.00117.09      A    C  
ATOM   1734  C   ILE A 380       6.090  47.844   4.299  1.00118.09      A    C  
ATOM   1735  O   ILE A 380       7.302  47.813   4.097  1.00128.41      A    O  
ATOM   1736  CB  ILE A 380       5.710  46.726   2.074  1.00109.39      A    C  
ATOM   1737  CG1 ILE A 380       4.858  46.690   0.807  1.00108.78      A    C  
ATOM   1738  CG2 ILE A 380       5.877  45.332   2.684  1.00104.14      A    C  
ATOM   1739  CD1 ILE A 380       3.451  46.171   0.991  1.00114.16      A    C  
ATOM   1740  N   TYR A 381       5.576  48.014   5.515  1.00116.00      A    N  
ATOM   1741  CA  TYR A 381       6.425  48.123   6.695  1.00110.60      A    C  
ATOM   1742  C   TYR A 381       6.902  46.722   7.093  1.00117.43      A    C  
ATOM   1743  O   TYR A 381       6.184  45.745   6.915  1.00120.70      A    O  
ATOM   1744  CB  TYR A 381       5.667  48.800   7.865  1.00110.51      A    C  
ATOM   1745  CG  TYR A 381       5.381  50.288   7.655  1.00123.73      A    C  
ATOM   1746  CD1 TYR A 381       4.879  50.746   6.448  1.00122.60      A    C  
ATOM   1747  CD2 TYR A 381       5.639  51.232   8.648  1.00123.87      A    C  
ATOM   1748  CE1 TYR A 381       4.623  52.076   6.238  1.00118.77      A    C  
ATOM   1749  CE2 TYR A 381       5.383  52.585   8.436  1.00126.21      A    C  
ATOM   1750  CZ  TYR A 381       4.875  52.994   7.221  1.00122.87      A    C  
ATOM   1751  OH  TYR A 381       4.602  54.316   6.955  1.00132.28      A    O  
ATOM   1752  N   ALA A 382       8.104  46.624   7.655  1.00133.54      A    N  
ATOM   1753  CA  ALA A 382       8.633  45.347   8.172  1.00136.35      A    C  
ATOM   1754  C   ALA A 382       9.894  45.515   9.046  1.00133.71      A    C  
ATOM   1755  O   ALA A 382      10.344  46.625   9.319  1.00134.57      A    O  
ATOM   1756  CB  ALA A 382       8.922  44.385   7.037  1.00125.04      A    C  
ATOM   1757  N   VAL A 383      10.485  44.381   9.416  1.00126.42      A    N  
ATOM   1758  CA  VAL A 383      11.671  44.320  10.270  1.00126.41      A    C  
ATOM   1759  C   VAL A 383      12.867  44.932   9.516  1.00143.44      A    C  
ATOM   1760  O   VAL A 383      12.826  45.010   8.289  1.00139.73      A    O  
ATOM   1761  CB  VAL A 383      11.942  42.837  10.689  1.00129.75      A    C  
ATOM   1762  CG1 VAL A 383      13.095  42.213   9.887  1.00135.91      A    C  
ATOM   1763  CG2 VAL A 383      12.152  42.726  12.181  1.00111.71      A    C  
ATOM   1764  N   PRO A 384      13.924  45.391  10.230  1.00154.48      A    N  
ATOM   1765  CA  PRO A 384      15.046  46.012   9.491  1.00146.36      A    C  
ATOM   1766  C   PRO A 384      15.679  45.224   8.316  1.00143.22      A    C  
ATOM   1767  O   PRO A 384      15.612  45.711   7.190  1.00146.35      A    O  
ATOM   1768  CB  PRO A 384      16.068  46.262  10.590  1.00147.23      A    C  
ATOM   1769  CG  PRO A 384      15.263  46.493  11.818  1.00146.58      A    C  
ATOM   1770  CD  PRO A 384      14.074  45.570  11.693  1.00151.34      A    C  
ATOM   1771  N   GLU A 385      16.278  44.062   8.571  1.00134.55      A    N  
ATOM   1772  CA  GLU A 385      16.982  43.306   7.529  1.00136.91      A    C  
ATOM   1773  C   GLU A 385      16.166  43.041   6.251  1.00141.55      A    C  
ATOM   1774  O   GLU A 385      16.598  43.358   5.140  1.00140.01      A    O  
ATOM   1775  CB  GLU A 385      17.489  41.967   8.086  1.00135.97      A    C  
ATOM   1776  CG  GLU A 385      16.525  41.276   9.047  1.00136.92      A    C  
ATOM   1777  CD  GLU A 385      16.836  41.604  10.496  1.00141.09      A    C  
ATOM   1778  OE1 GLU A 385      16.709  42.787  10.869  1.00142.42      A    O  
ATOM   1779  OE2 GLU A 385      17.215  40.687  11.257  1.00135.62      A    O1-
ATOM   1780  N   LYS A 386      14.977  42.470   6.416  1.00140.71      A    N  
ATOM   1781  CA  LYS A 386      14.175  41.999   5.281  1.00134.53      A    C  
ATOM   1782  C   LYS A 386      13.538  43.108   4.442  1.00132.91      A    C  
ATOM   1783  O   LYS A 386      12.799  42.823   3.498  1.00135.21      A    O  
ATOM   1784  CB  LYS A 386      13.066  41.060   5.777  1.00128.73      A    C  
ATOM   1785  CG  LYS A 386      13.487  40.134   6.916  1.00127.30      A    C  
ATOM   1786  CD  LYS A 386      14.454  39.058   6.437  1.00128.34      A    C  
ATOM   1787  CE  LYS A 386      14.284  37.775   7.235  1.00125.15      A    C  
ATOM   1788  NZ  LYS A 386      14.156  38.018   8.700  1.00123.89      A    N1+
ATOM   1789  N   ILE A 387      13.817  44.364   4.783  1.00129.34      A    N  
ATOM   1790  CA  ILE A 387      13.248  45.499   4.061  1.00130.79      A    C  
ATOM   1791  C   ILE A 387      13.629  45.513   2.575  1.00127.52      A    C  
ATOM   1792  O   ILE A 387      13.035  46.240   1.781  1.00128.10      A    O  
ATOM   1793  CB  ILE A 387      13.687  46.844   4.697  1.00136.80      A    C  
ATOM   1794  CG1 ILE A 387      12.770  47.985   4.239  1.00136.48      A    C  
ATOM   1795  CG2 ILE A 387      15.156  47.138   4.400  1.00139.53      A    C  
ATOM   1796  CD1 ILE A 387      11.292  47.678   4.375  1.00132.42      A    C  
ATOM   1797  N   GLY A 388      14.601  44.690   2.194  1.00122.22      A    N  
ATOM   1798  CA  GLY A 388      15.006  44.595   0.803  1.00126.63      A    C  
ATOM   1799  C   GLY A 388      14.192  43.645  -0.051  1.00127.82      A    C  
ATOM   1800  O   GLY A 388      14.182  43.757  -1.276  1.00128.79      A    O  
ATOM   1801  N   GLN A 389      13.504  42.713   0.600  1.00126.26      A    N  
ATOM   1802  CA  GLN A 389      12.793  41.653  -0.104  1.00126.08      A    C  
ATOM   1803  C   GLN A 389      11.311  41.970  -0.297  1.00127.72      A    C  
ATOM   1804  O   GLN A 389      10.555  41.159  -0.835  1.00129.86      A    O  
ATOM   1805  CB  GLN A 389      12.948  40.332   0.649  1.00121.41      A    C  
ATOM   1806  CG  GLN A 389      14.087  40.333   1.651  1.00122.62      A    C  
ATOM   1807  CD  GLN A 389      14.545  38.938   2.011  1.00129.63      A    C  
ATOM   1808  NE2 GLN A 389      15.091  38.783   3.212  1.00126.93      A    N  
ATOM   1809  OE1 GLN A 389      14.409  38.007   1.219  1.00136.32      A    O  
ATOM   1810  N   VAL A 390      10.905  43.156   0.141  1.00121.99      A    N  
ATOM   1811  CA  VAL A 390       9.505  43.561   0.110  1.00107.52      A    C  
ATOM   1812  C   VAL A 390       9.135  44.332  -1.158  1.00106.16      A    C  
ATOM   1813  O   VAL A 390       8.061  44.929  -1.236  1.00114.88      A    O  
ATOM   1814  CB  VAL A 390       9.150  44.426   1.335  1.00102.83      A    C  
ATOM   1815  CG1 VAL A 390       9.413  43.662   2.622  1.00107.28      A    C  
ATOM   1816  CG2 VAL A 390       9.936  45.721   1.312  1.00118.62      A    C  
ATOM   1817  N   HIS A 391      10.016  44.306  -2.153  1.00107.89      A    N  
ATOM   1818  CA  HIS A 391       9.802  45.066  -3.381  1.00112.72      A    C  
ATOM   1819  C   HIS A 391       8.770  44.454  -4.330  1.00114.91      A    C  
ATOM   1820  O   HIS A 391       8.301  45.126  -5.250  1.00107.04      A    O  
ATOM   1821  CB  HIS A 391      11.127  45.237  -4.128  1.00121.10      A    C  
ATOM   1822  CG  HIS A 391      12.040  46.251  -3.515  1.00126.02      A    C  
ATOM   1823  CD2 HIS A 391      12.486  47.443  -3.977  1.00127.40      A    C  
ATOM   1824  ND1 HIS A 391      12.606  46.087  -2.269  1.00129.36      A    N  
ATOM   1825  CE1 HIS A 391      13.361  47.135  -1.990  1.00128.03      A    C  
ATOM   1826  NE2 HIS A 391      13.305  47.973  -3.010  1.00134.70      A    N  
ATOM   1827  N   TYR A 392       8.415  43.190  -4.124  1.00120.45      A    N  
ATOM   1828  CA  TYR A 392       7.330  42.597  -4.902  1.00117.86      A    C  
ATOM   1829  C   TYR A 392       5.992  42.881  -4.234  1.00115.99      A    C  
ATOM   1830  O   TYR A 392       4.986  43.104  -4.907  1.00114.00      A    O  
ATOM   1831  CB  TYR A 392       7.518  41.092  -5.077  1.00105.41      A    C  
ATOM   1832  CG  TYR A 392       6.567  40.498  -6.094  1.00 98.49      A    C  
ATOM   1833  CD1 TYR A 392       6.885  40.473  -7.445  1.00108.12      A    C  
ATOM   1834  CD2 TYR A 392       5.335  39.991  -5.706  1.00103.49      A    C  
ATOM   1835  CE1 TYR A 392       6.008  39.943  -8.376  1.00118.13      A    C  
ATOM   1836  CE2 TYR A 392       4.454  39.459  -6.626  1.00104.71      A    C  
ATOM   1837  CZ  TYR A 392       4.794  39.438  -7.961  1.00112.67      A    C  
ATOM   1838  OH  TYR A 392       3.917  38.910  -8.881  1.00100.93      A    O  
ATOM   1839  N   ALA A 393       5.991  42.843  -2.905  1.00105.46      A    N  
ATOM   1840  CA  ALA A 393       4.816  43.175  -2.109  1.00105.11      A    C  
ATOM   1841  C   ALA A 393       4.231  44.526  -2.512  1.00115.39      A    C  
ATOM   1842  O   ALA A 393       3.071  44.616  -2.910  1.00119.71      A    O  
ATOM   1843  CB  ALA A 393       5.164  43.171  -0.630  1.00 95.29      A    C  
ATOM   1844  N   LEU A 394       5.042  45.572  -2.390  1.00110.56      A    N  
ATOM   1845  CA  LEU A 394       4.618  46.928  -2.721  1.00111.62      A    C  
ATOM   1846  C   LEU A 394       4.162  47.097  -4.168  1.00113.61      A    C  
ATOM   1847  O   LEU A 394       3.086  47.635  -4.423  1.00114.97      A    O  
ATOM   1848  CB  LEU A 394       5.752  47.911  -2.437  1.00121.86      A    C  
ATOM   1849  CG  LEU A 394       5.444  49.369  -2.779  1.00125.07      A    C  
ATOM   1850  CD1 LEU A 394       4.819  50.086  -1.589  1.00119.92      A    C  
ATOM   1851  CD2 LEU A 394       6.699  50.081  -3.263  1.00119.16      A    C  
ATOM   1852  N   GLU A 395       4.988  46.643  -5.107  1.00112.68      A    N  
ATOM   1853  CA  GLU A 395       4.688  46.755  -6.534  1.00124.58      A    C  
ATOM   1854  C   GLU A 395       3.352  46.097  -6.871  1.00131.95      A    C  
ATOM   1855  O   GLU A 395       2.651  46.516  -7.791  1.00131.52      A    O  
ATOM   1856  CB  GLU A 395       5.814  46.136  -7.367  1.00131.81      A    C  
ATOM   1857  CG  GLU A 395       5.638  46.268  -8.874  1.00131.81      A    C  
ATOM   1858  CD  GLU A 395       6.379  45.191  -9.641  1.00134.49      A    C  
ATOM   1859  OE1 GLU A 395       7.581  44.991  -9.369  1.00132.02      A    O  
ATOM   1860  OE2 GLU A 395       5.769  44.555 -10.528  1.00137.52      A    O1-
ATOM   1861  N   THR A 396       3.007  45.063  -6.111  1.00126.91      A    N  
ATOM   1862  CA  THR A 396       1.773  44.323  -6.336  1.00120.60      A    C  
ATOM   1863  C   THR A 396       0.583  45.000  -5.667  1.00111.33      A    C  
ATOM   1864  O   THR A 396      -0.490  45.111  -6.263  1.00107.82      A    O  
ATOM   1865  CB  THR A 396       1.881  42.881  -5.812  1.00119.73      A    C  
ATOM   1866  CG2 THR A 396       0.684  42.063  -6.250  1.00118.73      A    C  
ATOM   1867  OG1 THR A 396       3.076  42.274  -6.319  1.00120.88      A    O  
ATOM   1868  N   THR A 397       0.778  45.454  -4.432  1.00102.34      A    N  
ATOM   1869  CA  THR A 397      -0.286  46.111  -3.678  1.00106.92      A    C  
ATOM   1870  C   THR A 397      -0.836  47.339  -4.396  1.00109.73      A    C  
ATOM   1871  O   THR A 397      -2.032  47.617  -4.337  1.00102.13      A    O  
ATOM   1872  CB  THR A 397       0.190  46.538  -2.283  1.00 99.60      A    C  
ATOM   1873  CG2 THR A 397      -1.005  46.765  -1.376  1.00 94.26      A    C  
ATOM   1874  OG1 THR A 397       1.018  45.512  -1.725  1.00107.31      A    O  
ATOM   1875  N   VAL A 398       0.043  48.069  -5.074  1.00115.81      A    N  
ATOM   1876  CA  VAL A 398      -0.370  49.234  -5.848  1.00121.63      A    C  
ATOM   1877  C   VAL A 398      -1.261  48.792  -7.002  1.00120.55      A    C  
ATOM   1878  O   VAL A 398      -2.424  49.185  -7.081  1.00119.12      A    O  
ATOM   1879  CB  VAL A 398       0.833  50.018  -6.395  1.00117.87      A    C  
ATOM   1880  CG1 VAL A 398       0.363  51.169  -7.275  1.00121.05      A    C  
ATOM   1881  CG2 VAL A 398       1.696  50.534  -5.249  1.00119.42      A    C  
ATOM   1882  N   LYS A 399      -0.694  47.990  -7.900  1.00122.79      A    N  
ATOM   1883  CA  LYS A 399      -1.410  47.451  -9.053  1.00121.57      A    C  
ATOM   1884  C   LYS A 399      -2.756  46.813  -8.693  1.00117.90      A    C  
ATOM   1885  O   LYS A 399      -3.705  46.873  -9.474  1.00116.02      A    O  
ATOM   1886  CB  LYS A 399      -0.535  46.426  -9.778  1.00118.75      A    C  
ATOM   1887  CG  LYS A 399      -0.596  46.527 -11.291  1.00115.20      A    C  
ATOM   1888  CD  LYS A 399       0.123  45.365 -11.958  1.00122.26      A    C  
ATOM   1889  CE  LYS A 399       1.561  45.235 -11.481  1.00123.26      A    C  
ATOM   1890  NZ  LYS A 399       2.246  44.069 -12.113  1.00112.55      A    N1+
ATOM   1891  N   LEU A 400      -2.831  46.200  -7.516  1.00114.72      A    N  
ATOM   1892  CA  LEU A 400      -4.060  45.547  -7.068  1.00114.52      A    C  
ATOM   1893  C   LEU A 400      -5.030  46.538  -6.432  1.00118.01      A    C  
ATOM   1894  O   LEU A 400      -6.240  46.433  -6.627  1.00119.03      A    O  
ATOM   1895  CB  LEU A 400      -3.749  44.415  -6.090  1.00107.55      A    C  
ATOM   1896  CG  LEU A 400      -3.191  43.129  -6.700  1.00112.18      A    C  
ATOM   1897  CD1 LEU A 400      -2.883  42.114  -5.611  1.00108.63      A    C  
ATOM   1898  CD2 LEU A 400      -4.167  42.550  -7.714  1.00108.94      A    C  
ATOM   1899  N   LEU A 401      -4.503  47.498  -5.675  1.00121.41      A    N  
ATOM   1900  CA  LEU A 401      -5.339  48.551  -5.107  1.00115.89      A    C  
ATOM   1901  C   LEU A 401      -5.892  49.394  -6.246  1.00111.46      A    C  
ATOM   1902  O   LEU A 401      -7.041  49.838  -6.212  1.00111.49      A    O  
ATOM   1903  CB  LEU A 401      -4.553  49.425  -4.127  1.00117.34      A    C  
ATOM   1904  CG  LEU A 401      -5.302  50.668  -3.641  1.00120.00      A    C  
ATOM   1905  CD1 LEU A 401      -6.445  50.268  -2.726  1.00115.72      A    C  
ATOM   1906  CD2 LEU A 401      -4.373  51.649  -2.950  1.00124.19      A    C  
ATOM   1907  N   GLU A 402      -5.054  49.605  -7.254  1.00113.78      A    N  
ATOM   1908  CA  GLU A 402      -5.454  50.297  -8.471  1.00118.23      A    C  
ATOM   1909  C   GLU A 402      -6.595  49.552  -9.159  1.00118.13      A    C  
ATOM   1910  O   GLU A 402      -7.521  50.169  -9.683  1.00129.45      A    O  
ATOM   1911  CB  GLU A 402      -4.255  50.439  -9.414  1.00125.84      A    C  
ATOM   1912  CG  GLU A 402      -4.525  51.229 -10.682  1.00124.95      A    C  
ATOM   1913  CD  GLU A 402      -3.258  51.502 -11.474  1.00129.51      A    C  
ATOM   1914  OE1 GLU A 402      -3.313  51.458 -12.720  1.00125.67      A    O  
ATOM   1915  OE2 GLU A 402      -2.208  51.766 -10.848  1.00130.96      A    O1-
ATOM   1916  N   PHE A 403      -6.520  48.225  -9.154  1.00111.48      A    N  
ATOM   1917  CA  PHE A 403      -7.553  47.399  -9.771  1.00113.64      A    C  
ATOM   1918  C   PHE A 403      -8.887  47.452  -9.024  1.00109.90      A    C  
ATOM   1919  O   PHE A 403      -9.935  47.679  -9.630  1.00110.82      A    O  
ATOM   1920  CB  PHE A 403      -7.088  45.944  -9.876  1.00114.90      A    C  
ATOM   1921  CG  PHE A 403      -8.156  45.005 -10.366  1.00111.56      A    C  
ATOM   1922  CD1 PHE A 403      -8.447  44.910 -11.716  1.00110.25      A    C  
ATOM   1923  CD2 PHE A 403      -8.870  44.221  -9.475  1.00103.74      A    C  
ATOM   1924  CE1 PHE A 403      -9.431  44.050 -12.168  1.00103.93      A    C  
ATOM   1925  CE2 PHE A 403      -9.856  43.360  -9.920  1.00 96.78      A    C  
ATOM   1926  CZ  PHE A 403     -10.136  43.273 -11.269  1.00 96.92      A    C  
ATOM   1927  N   PHE A 404      -8.842  47.241  -7.711  1.00106.58      A    N  
ATOM   1928  CA  PHE A 404     -10.059  47.123  -6.911  1.00103.68      A    C  
ATOM   1929  C   PHE A 404     -10.835  48.430  -6.837  1.00117.01      A    C  
ATOM   1930  O   PHE A 404     -12.064  48.431  -6.892  1.00122.23      A    O  
ATOM   1931  CB  PHE A 404      -9.722  46.647  -5.496  1.00100.02      A    C  
ATOM   1932  CG  PHE A 404      -9.377  45.189  -5.413  1.00109.33      A    C  
ATOM   1933  CD1 PHE A 404      -9.953  44.278  -6.283  1.00103.01      A    C  
ATOM   1934  CD2 PHE A 404      -8.475  44.728  -4.469  1.00110.43      A    C  
ATOM   1935  CE1 PHE A 404      -9.639  42.935  -6.212  1.00 92.14      A    C  
ATOM   1936  CE2 PHE A 404      -8.155  43.385  -4.395  1.00108.66      A    C  
ATOM   1937  CZ  PHE A 404      -8.738  42.488  -5.268  1.00 99.01      A    C  
ATOM   1938  N   GLN A 405     -10.113  49.538  -6.713  1.00113.46      A    N  
ATOM   1939  CA  GLN A 405     -10.729  50.859  -6.722  1.00110.04      A    C  
ATOM   1940  C   GLN A 405     -11.471  51.101  -8.032  1.00107.62      A    C  
ATOM   1941  O   GLN A 405     -12.577  51.639  -8.042  1.00113.65      A    O  
ATOM   1942  CB  GLN A 405      -9.677  51.944  -6.498  1.00113.87      A    C  
ATOM   1943  CG  GLN A 405      -9.534  52.368  -5.044  1.00115.50      A    C  
ATOM   1944  CD  GLN A 405      -8.274  53.167  -4.786  1.00114.61      A    C  
ATOM   1945  NE2 GLN A 405      -7.388  53.209  -5.774  1.00119.28      A    N  
ATOM   1946  OE1 GLN A 405      -8.094  53.736  -3.710  1.00116.68      A    O  
ATOM   1947  N   ASN A 406     -10.852  50.694  -9.135  1.00100.73      A    N  
ATOM   1948  CA  ASN A 406     -11.436  50.874 -10.457  1.00110.37      A    C  
ATOM   1949  C   ASN A 406     -12.631  49.959 -10.713  1.00111.69      A    C  
ATOM   1950  O   ASN A 406     -13.619  50.371 -11.322  1.00117.82      A    O  
ATOM   1951  CB  ASN A 406     -10.374  50.639 -11.535  1.00118.65      A    C  
ATOM   1952  CG  ASN A 406      -9.474  51.843 -11.741  1.00124.39      A    C  
ATOM   1953  ND2 ASN A 406      -8.536  52.043 -10.822  1.00123.27      A    N  
ATOM   1954  OD1 ASN A 406      -9.616  52.581 -12.717  1.00131.21      A    O  
ATOM   1955  N   TYR A 407     -12.534  48.717 -10.252  1.00114.69      A    N  
ATOM   1956  CA  TYR A 407     -13.576  47.727 -10.503  1.00116.64      A    C  
ATOM   1957  C   TYR A 407     -14.820  47.998  -9.656  1.00110.51      A    C  
ATOM   1958  O   TYR A 407     -15.944  47.925 -10.151  1.00109.40      A    O  
ATOM   1959  CB  TYR A 407     -13.051  46.316 -10.233  1.00115.50      A    C  
ATOM   1960  CG  TYR A 407     -14.031  45.218 -10.588  1.00108.54      A    C  
ATOM   1961  CD1 TYR A 407     -14.304  44.915 -11.916  1.00103.58      A    C  
ATOM   1962  CD2 TYR A 407     -14.680  44.484  -9.602  1.00103.56      A    C  
ATOM   1963  CE1 TYR A 407     -15.197  43.915 -12.254  1.00102.48      A    C  
ATOM   1964  CE2 TYR A 407     -15.576  43.481  -9.932  1.00104.38      A    C  
ATOM   1965  CZ  TYR A 407     -15.830  43.202 -11.260  1.00102.91      A    C  
ATOM   1966  OH  TYR A 407     -16.719  42.206 -11.595  1.00 93.08      A    O  
ATOM   1967  N   PHE A 408     -14.609  48.319  -8.383  1.00109.98      A    N  
ATOM   1968  CA  PHE A 408     -15.709  48.543  -7.448  1.00117.33      A    C  
ATOM   1969  C   PHE A 408     -16.344  49.920  -7.601  1.00122.79      A    C  
ATOM   1970  O   PHE A 408     -17.461  50.148  -7.136  1.00117.95      A    O  
ATOM   1971  CB  PHE A 408     -15.230  48.370  -6.007  1.00110.13      A    C  
ATOM   1972  CG  PHE A 408     -14.785  46.975  -5.678  1.00118.63      A    C  
ATOM   1973  CD1 PHE A 408     -15.468  45.880  -6.177  1.00114.10      A    C  
ATOM   1974  CD2 PHE A 408     -13.687  46.760  -4.864  1.00117.45      A    C  
ATOM   1975  CE1 PHE A 408     -15.061  44.595  -5.871  1.00104.96      A    C  
ATOM   1976  CE2 PHE A 408     -13.275  45.481  -4.554  1.00113.16      A    C  
ATOM   1977  CZ  PHE A 408     -13.964  44.396  -5.059  1.00108.51      A    C  
ATOM   1978  N   GLU A 409     -15.617  50.829  -8.245  1.00124.40      A    N  
ATOM   1979  CA  GLU A 409     -16.043  52.218  -8.421  1.00116.03      A    C  
ATOM   1980  C   GLU A 409     -16.230  52.914  -7.074  1.00114.65      A    C  
ATOM   1981  O   GLU A 409     -16.979  53.882  -6.954  1.00116.29      A    O  
ATOM   1982  CB  GLU A 409     -17.324  52.293  -9.251  1.00117.24      A    C  
ATOM   1983  CG  GLU A 409     -17.157  51.749 -10.659  1.00124.49      A    C  
ATOM   1984  CD  GLU A 409     -18.478  51.545 -11.368  1.00138.42      A    C  
ATOM   1985  OE1 GLU A 409     -19.509  52.036 -10.863  1.00150.60      A    O  
ATOM   1986  OE2 GLU A 409     -18.485  50.888 -12.430  1.00130.32      A    O1-
ATOM   1987  N   ILE A 410     -15.532  52.402  -6.066  1.00104.84      A    N  
ATOM   1988  CA  ILE A 410     -15.422  53.064  -4.777  1.00107.94      A    C  
ATOM   1989  C   ILE A 410     -13.932  53.175  -4.497  1.00113.78      A    C  
ATOM   1990  O   ILE A 410     -13.178  52.236  -4.750  1.00115.49      A    O  
ATOM   1991  CB  ILE A 410     -16.136  52.289  -3.647  1.00100.22      A    C  
ATOM   1992  CG1 ILE A 410     -17.655  52.372  -3.812  1.00107.26      A    C  
ATOM   1993  CG2 ILE A 410     -15.752  52.837  -2.280  1.00 95.82      A    C  
ATOM   1994  CD1 ILE A 410     -18.299  51.076  -4.237  1.00114.43      A    C  
ATOM   1995  N   GLN A 411     -13.507  54.318  -3.975  1.00117.01      A    N  
ATOM   1996  CA  GLN A 411     -12.101  54.516  -3.670  1.00115.48      A    C  
ATOM   1997  C   GLN A 411     -11.791  53.901  -2.317  1.00112.39      A    C  
ATOM   1998  O   GLN A 411     -12.687  53.731  -1.493  1.00111.64      A    O  
ATOM   1999  CB  GLN A 411     -11.745  56.000  -3.681  1.00125.55      A    C  
ATOM   2000  CG  GLN A 411     -11.845  56.627  -5.061  1.00131.89      A    C  
ATOM   2001  CD  GLN A 411     -10.911  55.988  -6.067  1.00121.51      A    C  
ATOM   2002  NE2 GLN A 411     -11.476  55.198  -6.975  1.00109.11      A    N  
ATOM   2003  OE1 GLN A 411      -9.698  56.196  -6.032  1.00128.36      A    O  
ATOM   2004  N   TYR A 412     -10.530  53.556  -2.089  1.00110.75      A    N  
ATOM   2005  CA  TYR A 412     -10.121  53.084  -0.776  1.00113.43      A    C  
ATOM   2006  C   TYR A 412     -10.097  54.293   0.151  1.00114.97      A    C  
ATOM   2007  O   TYR A 412      -9.223  55.153   0.040  1.00122.61      A    O  
ATOM   2008  CB  TYR A 412      -8.759  52.391  -0.849  1.00115.82      A    C  
ATOM   2009  CG  TYR A 412      -8.124  52.079   0.487  1.00112.57      A    C  
ATOM   2010  CD1 TYR A 412      -8.793  51.326   1.445  1.00113.40      A    C  
ATOM   2011  CD2 TYR A 412      -6.846  52.526   0.782  1.00115.50      A    C  
ATOM   2012  CE1 TYR A 412      -8.205  51.038   2.663  1.00114.98      A    C  
ATOM   2013  CE2 TYR A 412      -6.252  52.244   1.993  1.00115.48      A    C  
ATOM   2014  CZ  TYR A 412      -6.933  51.502   2.930  1.00114.80      A    C  
ATOM   2015  OH  TYR A 412      -6.339  51.221   4.136  1.00117.55      A    O  
ATOM   2016  N   PRO A 413     -11.068  54.355   1.076  1.00112.85      A    N  
ATOM   2017  CA  PRO A 413     -11.395  55.554   1.855  1.00123.56      A    C  
ATOM   2018  C   PRO A 413     -10.363  55.899   2.918  1.00121.66      A    C  
ATOM   2019  O   PRO A 413     -10.731  56.282   4.028  1.00124.21      A    O  
ATOM   2020  CB  PRO A 413     -12.730  55.189   2.503  1.00131.22      A    C  
ATOM   2021  CG  PRO A 413     -12.650  53.719   2.677  1.00124.38      A    C  
ATOM   2022  CD  PRO A 413     -11.872  53.194   1.498  1.00119.71      A    C  
ATOM   2023  N   LEU A 414      -9.088  55.769   2.578  1.00128.36      A    N  
ATOM   2024  CA  LEU A 414      -8.028  56.080   3.519  1.00134.20      A    C  
ATOM   2025  C   LEU A 414      -6.873  56.739   2.784  1.00127.07      A    C  
ATOM   2026  O   LEU A 414      -6.764  56.635   1.562  1.00125.41      A    O  
ATOM   2027  CB  LEU A 414      -7.558  54.809   4.227  1.00135.17      A    C  
ATOM   2028  CG  LEU A 414      -8.364  54.373   5.456  1.00124.60      A    C  
ATOM   2029  CD1 LEU A 414      -7.632  53.300   6.255  1.00116.62      A    C  
ATOM   2030  CD2 LEU A 414      -8.719  55.565   6.330  1.00130.66      A    C  
ATOM   2031  N   LYS A 415      -6.018  57.426   3.530  1.00122.80      A    N  
ATOM   2032  CA  LYS A 415      -4.851  58.080   2.954  1.00133.24      A    C  
ATOM   2033  C   LYS A 415      -3.701  57.088   2.846  1.00132.67      A    C  
ATOM   2034  O   LYS A 415      -2.875  57.175   1.945  1.00133.18      A    O  
ATOM   2035  CB  LYS A 415      -4.433  59.313   3.774  1.00140.69      A    C  
ATOM   2036  CG  LYS A 415      -4.528  59.161   5.282  1.00139.75      A    C  
ATOM   2037  CD  LYS A 415      -5.883  59.628   5.794  1.00143.67      A    C  
ATOM   2038  CE  LYS A 415      -6.674  58.484   6.408  1.00136.60      A    C  
ATOM   2039  NZ  LYS A 415      -8.126  58.811   6.506  1.00149.14      A    N1+
ATOM   2040  N   LYS A 416      -3.638  56.159   3.790  1.00133.89      A    N  
ATOM   2041  CA  LYS A 416      -2.565  55.176   3.802  1.00137.61      A    C  
ATOM   2042  C   LYS A 416      -3.051  53.721   3.823  1.00133.06      A    C  
ATOM   2043  O   LYS A 416      -4.190  53.432   4.194  1.00121.62      A    O  
ATOM   2044  CB  LYS A 416      -1.633  55.485   4.979  1.00126.38      A    C  
ATOM   2045  CG  LYS A 416      -2.152  55.072   6.347  1.00117.84      A    C  
ATOM   2046  CD  LYS A 416      -1.616  53.753   6.846  1.00118.40      A    C  
ATOM   2047  CE  LYS A 416      -2.244  53.389   8.185  1.00117.48      A    C  
ATOM   2048  NZ  LYS A 416      -1.631  54.096   9.351  1.00107.35      A    N1+
ATOM   2049  N   LEU A 417      -2.160  52.816   3.421  1.00133.45      A    N  
ATOM   2050  CA  LEU A 417      -2.420  51.376   3.390  1.00124.35      A    C  
ATOM   2051  C   LEU A 417      -1.151  50.636   3.797  1.00121.40      A    C  
ATOM   2052  O   LEU A 417      -0.153  50.665   3.075  1.00121.46      A    O  
ATOM   2053  CB  LEU A 417      -2.875  50.939   1.993  1.00129.33      A    C  
ATOM   2054  CG  LEU A 417      -3.217  49.467   1.754  1.00117.89      A    C  
ATOM   2055  CD1 LEU A 417      -4.438  49.066   2.559  1.00120.37      A    C  
ATOM   2056  CD2 LEU A 417      -3.443  49.198   0.270  1.00108.43      A    C  
ATOM   2057  N   ASP A 418      -1.189  49.973   4.948  1.00118.95      A    N  
ATOM   2058  CA  ASP A 418       0.017  49.382   5.519  1.00122.52      A    C  
ATOM   2059  C   ASP A 418      -0.020  47.861   5.588  1.00119.83      A    C  
ATOM   2060  O   ASP A 418      -0.843  47.280   6.292  1.00122.46      A    O  
ATOM   2061  CB  ASP A 418       0.254  49.947   6.922  1.00125.18      A    C  
ATOM   2062  CG  ASP A 418       0.778  51.366   6.896  1.00126.40      A    C  
ATOM   2063  OD1 ASP A 418       0.815  51.969   5.802  1.00134.58      A    O  
ATOM   2064  OD2 ASP A 418       1.152  51.882   7.970  1.00126.85      A    O1-
ATOM   2065  N   LEU A 419       0.879  47.222   4.844  1.00117.91      A    N  
ATOM   2066  CA  LEU A 419       1.078  45.779   4.937  1.00109.89      A    C  
ATOM   2067  C   LEU A 419       2.336  45.469   5.736  1.00106.34      A    C  
ATOM   2068  O   LEU A 419       3.449  45.570   5.220  1.00111.63      A    O  
ATOM   2069  CB  LEU A 419       1.170  45.128   3.551  1.00102.31      A    C  
ATOM   2070  CG  LEU A 419       0.027  45.189   2.531  1.00100.21      A    C  
ATOM   2071  CD1 LEU A 419      -0.329  46.610   2.096  1.00103.29      A    C  
ATOM   2072  CD2 LEU A 419       0.353  44.321   1.319  1.00 98.82      A    C  
ATOM   2073  N   VAL A 420       2.154  45.092   6.995  1.00 93.66      A    N  
ATOM   2074  CA  VAL A 420       3.283  44.808   7.871  1.00 97.42      A    C  
ATOM   2075  C   VAL A 420       3.585  43.313   7.960  1.00109.92      A    C  
ATOM   2076  O   VAL A 420       2.706  42.502   8.254  1.00116.86      A    O  
ATOM   2077  CB  VAL A 420       3.044  45.388   9.285  1.00 99.64      A    C  
ATOM   2078  CG1 VAL A 420       1.559  45.421   9.614  1.00103.49      A    C  
ATOM   2079  CG2 VAL A 420       3.863  44.636  10.336  1.00105.59      A    C  
ATOM   2080  N   ALA A 421       4.838  42.963   7.678  1.00107.94      A    N  
ATOM   2081  CA  ALA A 421       5.300  41.580   7.713  1.00 95.62      A    C  
ATOM   2082  C   ALA A 421       5.810  41.217   9.100  1.00100.07      A    C  
ATOM   2083  O   ALA A 421       7.012  41.278   9.357  1.00108.72      A    O  
ATOM   2084  CB  ALA A 421       6.385  41.356   6.674  1.00 95.49      A    C  
ATOM   2085  N   ILE A 422       4.888  40.855   9.989  1.00 93.29      A    N  
ATOM   2086  CA  ILE A 422       5.232  40.445  11.350  1.00 99.47      A    C  
ATOM   2087  C   ILE A 422       6.303  39.359  11.375  1.00112.46      A    C  
ATOM   2088  O   ILE A 422       6.141  38.305  10.766  1.00112.68      A    O  
ATOM   2089  CB  ILE A 422       3.999  39.936  12.113  1.00 99.66      A    C  
ATOM   2090  CG1 ILE A 422       2.801  40.858  11.872  1.00104.23      A    C  
ATOM   2091  CG2 ILE A 422       4.298  39.817  13.600  1.00 94.59      A    C  
ATOM   2092  CD1 ILE A 422       1.580  40.490  12.684  1.00111.72      A    C  
ATOM   2093  N   PRO A 423       7.399  39.615  12.101  1.00118.19      A    N  
ATOM   2094  CA  PRO A 423       8.549  38.707  12.153  1.00118.22      A    C  
ATOM   2095  C   PRO A 423       8.336  37.557  13.130  1.00121.84      A    C  
ATOM   2096  O   PRO A 423       9.082  37.421  14.102  1.00125.41      A    O  
ATOM   2097  CB  PRO A 423       9.695  39.609  12.629  1.00118.47      A    C  
ATOM   2098  CG  PRO A 423       9.174  41.011  12.509  1.00122.55      A    C  
ATOM   2099  CD  PRO A 423       7.710  40.917  12.707  1.00117.47      A    C  
ATOM   2100  N   ASP A 424       7.332  36.730  12.858  1.00120.33      A    N  
ATOM   2101  CA  ASP A 424       7.103  35.516  13.628  1.00121.81      A    C  
ATOM   2102  C   ASP A 424       6.396  34.474  12.771  1.00126.36      A    C  
ATOM   2103  O   ASP A 424       5.607  34.805  11.887  1.00131.18      A    O  
ATOM   2104  CB  ASP A 424       6.288  35.806  14.888  1.00120.67      A    C  
ATOM   2105  CG  ASP A 424       6.217  34.609  15.819  1.00121.35      A    C  
ATOM   2106  OD1 ASP A 424       5.396  33.702  15.567  1.00128.32      A    O  
ATOM   2107  OD2 ASP A 424       6.984  34.574  16.804  1.00116.80      A    O1-
ATOM   2108  N   PHE A 425       6.693  33.210  13.044  1.00128.68      A    N  
ATOM   2109  CA  PHE A 425       6.160  32.100  12.266  1.00130.55      A    C  
ATOM   2110  C   PHE A 425       4.723  31.755  12.654  1.00136.99      A    C  
ATOM   2111  O   PHE A 425       3.990  31.154  11.868  1.00144.76      A    O  
ATOM   2112  CB  PHE A 425       7.061  30.875  12.428  1.00133.56      A    C  
ATOM   2113  CG  PHE A 425       8.497  31.128  12.057  1.00139.18      A    C  
ATOM   2114  CD1 PHE A 425       9.410  31.551  13.012  1.00133.41      A    C  
ATOM   2115  CD2 PHE A 425       8.935  30.946  10.755  1.00136.56      A    C  
ATOM   2116  CE1 PHE A 425      10.730  31.786  12.674  1.00128.41      A    C  
ATOM   2117  CE2 PHE A 425      10.254  31.179  10.413  1.00125.29      A    C  
ATOM   2118  CZ  PHE A 425      11.151  31.599  11.374  1.00125.01      A    C  
ATOM   2119  N   GLU A 426       4.326  32.133  13.866  1.00133.19      A    N  
ATOM   2120  CA  GLU A 426       2.967  31.884  14.339  1.00131.63      A    C  
ATOM   2121  C   GLU A 426       2.113  33.147  14.307  1.00132.68      A    C  
ATOM   2122  O   GLU A 426       1.241  33.335  15.153  1.00130.13      A    O  
ATOM   2123  CB  GLU A 426       2.985  31.325  15.764  1.00124.80      A    C  
ATOM   2124  CG  GLU A 426       3.844  30.089  15.954  1.00133.73      A    C  
ATOM   2125  CD  GLU A 426       3.688  29.493  17.339  1.00141.04      A    C  
ATOM   2126  OE1 GLU A 426       4.692  29.432  18.080  1.00144.92      A    O  
ATOM   2127  OE2 GLU A 426       2.560  29.084  17.686  1.00140.04      A    O1-
ATOM   2128  N   ALA A 427       2.352  34.007  13.324  1.00132.36      A    N  
ATOM   2129  CA  ALA A 427       1.573  35.233  13.195  1.00131.55      A    C  
ATOM   2130  C   ALA A 427       0.176  34.971  12.649  1.00131.28      A    C  
ATOM   2131  O   ALA A 427      -0.083  33.930  12.043  1.00130.42      A    O  
ATOM   2132  CB  ALA A 427       2.301  36.225  12.304  1.00124.20      A    C  
ATOM   2133  N   GLY A 428      -0.717  35.933  12.865  1.00123.99      A    N  
ATOM   2134  CA  GLY A 428      -2.047  35.893  12.286  1.00119.19      A    C  
ATOM   2135  C   GLY A 428      -2.228  36.875  11.145  1.00120.57      A    C  
ATOM   2136  O   GLY A 428      -2.222  38.085  11.357  1.00122.15      A    O  
ATOM   2137  N   ALA A 429      -2.386  36.355   9.933  1.00119.07      A    N  
ATOM   2138  CA  ALA A 429      -2.673  37.195   8.777  1.00110.25      A    C  
ATOM   2139  C   ALA A 429      -4.111  37.697   8.854  1.00108.46      A    C  
ATOM   2140  O   ALA A 429      -5.030  36.930   9.117  1.00109.41      A    O  
ATOM   2141  CB  ALA A 429      -2.436  36.428   7.480  1.00108.85      A    C  
ATOM   2142  N   MET A 430      -4.299  38.990   8.616  1.00108.97      A    N  
ATOM   2143  CA  MET A 430      -5.577  39.637   8.887  1.00107.46      A    C  
ATOM   2144  C   MET A 430      -5.758  40.897   8.040  1.00105.24      A    C  
ATOM   2145  O   MET A 430      -4.784  41.462   7.533  1.00100.32      A    O  
ATOM   2146  CB  MET A 430      -5.673  39.970  10.383  1.00105.00      A    C  
ATOM   2147  CG  MET A 430      -6.968  40.624  10.844  1.00112.92      A    C  
ATOM   2148  SD  MET A 430      -8.421  39.644  10.451  1.00108.02      A    S  
ATOM   2149  CE  MET A 430      -9.703  40.887  10.595  1.00108.39      A    C  
ATOM   2150  N   GLU A 431      -7.010  41.323   7.878  1.00104.24      A    N  
ATOM   2151  CA  GLU A 431      -7.336  42.380   6.927  1.00104.42      A    C  
ATOM   2152  C   GLU A 431      -7.759  43.676   7.608  1.00103.21      A    C  
ATOM   2153  O   GLU A 431      -8.607  44.400   7.091  1.00 99.26      A    O  
ATOM   2154  CB  GLU A 431      -8.441  41.916   5.969  1.00103.19      A    C  
ATOM   2155  CG  GLU A 431      -9.840  41.795   6.573  1.00106.18      A    C  
ATOM   2156  CD  GLU A 431     -10.146  40.409   7.086  1.00104.71      A    C  
ATOM   2157  OE1 GLU A 431      -9.191  39.669   7.395  1.00107.09      A    O  
ATOM   2158  OE2 GLU A 431     -11.346  40.066   7.193  1.00 94.34      A    O1-
ATOM   2159  N   ASN A 432      -7.148  43.974   8.752  1.00102.71      A    N  
ATOM   2160  CA  ASN A 432      -7.463  45.192   9.482  1.00102.90      A    C  
ATOM   2161  C   ASN A 432      -7.355  46.415   8.582  1.00107.56      A    C  
ATOM   2162  O   ASN A 432      -6.419  46.537   7.790  1.00108.91      A    O  
ATOM   2163  CB  ASN A 432      -6.545  45.344  10.691  1.00 99.34      A    C  
ATOM   2164  CG  ASN A 432      -6.358  44.043  11.448  1.00 98.73      A    C  
ATOM   2165  ND2 ASN A 432      -7.284  43.740  12.349  1.00102.56      A    N  
ATOM   2166  OD1 ASN A 432      -5.389  43.318  11.224  1.00111.35      A    O  
ATOM   2167  N   TRP A 433      -8.340  47.301   8.694  1.00108.44      A    N  
ATOM   2168  CA  TRP A 433      -8.401  48.492   7.857  1.00102.52      A    C  
ATOM   2169  C   TRP A 433      -7.133  49.321   8.000  1.00 97.98      A    C  
ATOM   2170  O   TRP A 433      -6.772  49.732   9.099  1.00 97.89      A    O  
ATOM   2171  CB  TRP A 433      -9.629  49.329   8.208  1.00 98.72      A    C  
ATOM   2172  CG  TRP A 433     -10.443  49.727   7.015  1.00 87.45      A    C  
ATOM   2173  CD1 TRP A 433     -10.013  49.829   5.724  1.00 93.03      A    C  
ATOM   2174  CD2 TRP A 433     -11.836  50.059   7.001  1.00 79.44      A    C  
ATOM   2175  CE2 TRP A 433     -12.181  50.360   5.669  1.00 80.73      A    C  
ATOM   2176  CE3 TRP A 433     -12.824  50.135   7.986  1.00 71.23      A    C  
ATOM   2177  NE1 TRP A 433     -11.051  50.213   4.909  1.00 86.52      A    N  
ATOM   2178  CZ2 TRP A 433     -13.471  50.731   5.298  1.00 83.42      A    C  
ATOM   2179  CZ3 TRP A 433     -14.104  50.501   7.616  1.00 85.97      A    C  
ATOM   2180  CH2 TRP A 433     -14.417  50.795   6.284  1.00 93.48      A    C  
ATOM   2181  N   GLY A 434      -6.455  49.550   6.881  1.00 94.53      A    N  
ATOM   2182  CA  GLY A 434      -5.205  50.289   6.876  1.00110.33      A    C  
ATOM   2183  C   GLY A 434      -4.008  49.567   7.464  1.00113.50      A    C  
ATOM   2184  O   GLY A 434      -2.869  49.899   7.143  1.00113.34      A    O  
ATOM   2185  N   LEU A 435      -4.255  48.582   8.321  1.00109.06      A    N  
ATOM   2186  CA  LEU A 435      -3.165  47.829   8.934  1.00109.32      A    C  
ATOM   2187  C   LEU A 435      -3.260  46.345   8.593  1.00108.57      A    C  
ATOM   2188  O   LEU A 435      -3.715  45.540   9.403  1.00101.96      A    O  
ATOM   2189  CB  LEU A 435      -3.165  48.016  10.450  1.00104.04      A    C  
ATOM   2190  CG  LEU A 435      -1.847  47.692  11.153  1.00 99.85      A    C  
ATOM   2191  CD1 LEU A 435      -0.715  48.473  10.511  1.00102.74      A    C  
ATOM   2192  CD2 LEU A 435      -1.939  48.002  12.636  1.00 97.67      A    C  
ATOM   2193  N   LEU A 436      -2.836  45.986   7.387  1.00105.46      A    N  
ATOM   2194  CA  LEU A 436      -2.837  44.590   6.962  1.00 98.83      A    C  
ATOM   2195  C   LEU A 436      -1.651  43.834   7.548  1.00105.97      A    C  
ATOM   2196  O   LEU A 436      -0.531  44.337   7.572  1.00103.10      A    O  
ATOM   2197  CB  LEU A 436      -2.820  44.493   5.435  1.00 93.56      A    C  
ATOM   2198  CG  LEU A 436      -4.116  44.778   4.669  1.00 95.34      A    C  
ATOM   2199  CD1 LEU A 436      -4.571  46.225   4.807  1.00101.11      A    C  
ATOM   2200  CD2 LEU A 436      -3.912  44.431   3.212  1.00 83.88      A    C  
ATOM   2201  N   THR A 437      -1.909  42.615   8.010  1.00105.14      A    N  
ATOM   2202  CA  THR A 437      -0.888  41.813   8.668  1.00100.25      A    C  
ATOM   2203  C   THR A 437      -0.602  40.518   7.919  1.00102.00      A    C  
ATOM   2204  O   THR A 437      -1.504  39.883   7.373  1.00109.60      A    O  
ATOM   2205  CB  THR A 437      -1.292  41.464  10.107  1.00102.21      A    C  
ATOM   2206  CG2 THR A 437      -1.466  42.731  10.932  1.00 87.43      A    C  
ATOM   2207  OG1 THR A 437      -2.523  40.730  10.096  1.00114.12      A    O  
ATOM   2208  N   PHE A 438       0.667  40.130   7.913  1.00102.70      A    N  
ATOM   2209  CA  PHE A 438       1.117  38.933   7.217  1.00105.70      A    C  
ATOM   2210  C   PHE A 438       2.104  38.154   8.071  1.00112.08      A    C  
ATOM   2211  O   PHE A 438       2.642  38.675   9.046  1.00109.24      A    O  
ATOM   2212  CB  PHE A 438       1.787  39.291   5.887  1.00 97.63      A    C  
ATOM   2213  CG  PHE A 438       0.863  39.900   4.877  1.00 93.97      A    C  
ATOM   2214  CD1 PHE A 438       0.546  41.246   4.926  1.00103.71      A    C  
ATOM   2215  CD2 PHE A 438       0.330  39.127   3.862  1.00102.10      A    C  
ATOM   2216  CE1 PHE A 438      -0.301  41.806   3.991  1.00104.19      A    C  
ATOM   2217  CE2 PHE A 438      -0.515  39.680   2.923  1.00100.86      A    C  
ATOM   2218  CZ  PHE A 438      -0.831  41.023   2.987  1.00 94.40      A    C  
ATOM   2219  N   ARG A 439       2.326  36.896   7.708  1.00116.77      A    N  
ATOM   2220  CA  ARG A 439       3.435  36.141   8.269  1.00118.22      A    C  
ATOM   2221  C   ARG A 439       4.664  36.530   7.459  1.00115.49      A    C  
ATOM   2222  O   ARG A 439       4.609  36.553   6.228  1.00115.13      A    O  
ATOM   2223  CB  ARG A 439       3.192  34.632   8.206  1.00117.95      A    C  
ATOM   2224  CG  ARG A 439       2.371  34.068   9.357  1.00124.39      A    C  
ATOM   2225  CD  ARG A 439       2.202  32.559   9.217  1.00135.12      A    C  
ATOM   2226  NE  ARG A 439       1.271  32.009  10.198  1.00144.22      A    N  
ATOM   2227  CZ  ARG A 439       1.050  30.709  10.376  1.00150.64      A    C  
ATOM   2228  NH1 ARG A 439       1.699  29.814   9.643  1.00154.58      A    N1+
ATOM   2229  NH2 ARG A 439       0.181  30.304  11.291  1.00151.03      A    N  
ATOM   2230  N   GLU A 440       5.756  36.854   8.147  1.00110.51      A    N  
ATOM   2231  CA  GLU A 440       6.958  37.385   7.499  1.00119.35      A    C  
ATOM   2232  C   GLU A 440       7.378  36.572   6.280  1.00123.75      A    C  
ATOM   2233  O   GLU A 440       7.667  37.132   5.224  1.00119.18      A    O  
ATOM   2234  CB  GLU A 440       8.116  37.452   8.498  1.00127.07      A    C  
ATOM   2235  CG  GLU A 440       9.323  38.243   8.007  1.00119.36      A    C  
ATOM   2236  CD  GLU A 440      10.461  38.246   9.012  1.00132.42      A    C  
ATOM   2237  OE1 GLU A 440      10.867  39.342   9.455  1.00133.78      A    O  
ATOM   2238  OE2 GLU A 440      10.953  37.151   9.358  1.00136.39      A    O1-
ATOM   2239  N   GLU A 441       7.413  35.253   6.442  1.00122.95      A    N  
ATOM   2240  CA  GLU A 441       7.732  34.326   5.355  1.00120.43      A    C  
ATOM   2241  C   GLU A 441       6.889  34.563   4.106  1.00119.86      A    C  
ATOM   2242  O   GLU A 441       7.374  34.453   2.980  1.00114.87      A    O  
ATOM   2243  CB  GLU A 441       7.557  32.878   5.827  1.00118.44      A    C  
ATOM   2244  CG  GLU A 441       7.164  32.748   7.288  1.00127.43      A    C  
ATOM   2245  CD  GLU A 441       7.090  31.301   7.734  1.00138.05      A    C  
ATOM   2246  OE1 GLU A 441       6.472  31.032   8.785  1.00142.86      A    O  
ATOM   2247  OE2 GLU A 441       7.644  30.430   7.027  1.00126.72      A    O1-
ATOM   2248  N   THR A 442       5.619  34.880   4.321  1.00120.04      A    N  
ATOM   2249  CA  THR A 442       4.643  34.921   3.238  1.00115.36      A    C  
ATOM   2250  C   THR A 442       4.588  36.264   2.519  1.00116.25      A    C  
ATOM   2251  O   THR A 442       3.695  36.491   1.705  1.00112.78      A    O  
ATOM   2252  CB  THR A 442       3.225  34.590   3.749  1.00111.23      A    C  
ATOM   2253  CG2 THR A 442       3.174  33.169   4.286  1.00119.45      A    C  
ATOM   2254  OG1 THR A 442       2.860  35.507   4.788  1.00108.11      A    O  
ATOM   2255  N   LEU A 443       5.515  37.162   2.842  1.00111.90      A    N  
ATOM   2256  CA  LEU A 443       5.598  38.438   2.135  1.00105.40      A    C  
ATOM   2257  C   LEU A 443       6.916  38.603   1.383  1.00112.62      A    C  
ATOM   2258  O   LEU A 443       6.958  39.229   0.322  1.00110.99      A    O  
ATOM   2259  CB  LEU A 443       5.409  39.615   3.094  1.00103.05      A    C  
ATOM   2260  CG  LEU A 443       4.016  40.254   3.062  1.00101.40      A    C  
ATOM   2261  CD1 LEU A 443       3.960  41.462   3.980  1.00 98.61      A    C  
ATOM   2262  CD2 LEU A 443       3.624  40.634   1.640  1.00 95.12      A    C  
ATOM   2263  N   LEU A 444       7.992  38.050   1.933  1.00118.44      A    N  
ATOM   2264  CA  LEU A 444       9.298  38.158   1.293  1.00109.50      A    C  
ATOM   2265  C   LEU A 444       9.359  37.392  -0.024  1.00110.20      A    C  
ATOM   2266  O   LEU A 444       9.282  36.164  -0.036  1.00125.08      A    O  
ATOM   2267  CB  LEU A 444      10.393  37.643   2.231  1.00111.64      A    C  
ATOM   2268  CG  LEU A 444      10.283  38.008   3.711  1.00121.64      A    C  
ATOM   2269  CD1 LEU A 444      11.362  37.307   4.527  1.00127.12      A    C  
ATOM   2270  CD2 LEU A 444      10.352  39.515   3.909  1.00115.94      A    C  
ATOM   2271  N   TYR A 445       9.502  38.118  -1.128  1.00113.94      A    N  
ATOM   2272  CA  TYR A 445       9.760  37.495  -2.419  1.00118.59      A    C  
ATOM   2273  C   TYR A 445      11.060  37.992  -3.039  1.00125.26      A    C  
ATOM   2274  O   TYR A 445      11.127  39.123  -3.523  1.00131.09      A    O  
ATOM   2275  CB  TYR A 445       8.607  37.744  -3.390  1.00118.76      A    C  
ATOM   2276  CG  TYR A 445       8.875  37.186  -4.768  1.00120.09      A    C  
ATOM   2277  CD1 TYR A 445       8.955  35.817  -4.978  1.00118.69      A    C  
ATOM   2278  CD2 TYR A 445       9.062  38.028  -5.856  1.00122.87      A    C  
ATOM   2279  CE1 TYR A 445       9.211  35.301  -6.235  1.00122.91      A    C  
ATOM   2280  CE2 TYR A 445       9.315  37.523  -7.116  1.00125.45      A    C  
ATOM   2281  CZ  TYR A 445       9.388  36.159  -7.299  1.00127.94      A    C  
ATOM   2282  OH  TYR A 445       9.640  35.651  -8.552  1.00133.00      A    O  
ATOM   2283  N   ASP A 446      12.083  37.144  -3.060  1.00129.55      A    N  
ATOM   2284  CA  ASP A 446      13.305  37.501  -3.767  1.00132.59      A    C  
ATOM   2285  C   ASP A 446      13.138  37.136  -5.235  1.00134.27      A    C  
ATOM   2286  O   ASP A 446      12.756  36.018  -5.571  1.00133.47      A    O  
ATOM   2287  CB  ASP A 446      14.524  36.792  -3.172  1.00137.71      A    C  
ATOM   2288  CG  ASP A 446      15.818  37.163  -3.876  1.00143.77      A    C  
ATOM   2289  OD1 ASP A 446      15.970  38.341  -4.262  1.00152.28      A    O  
ATOM   2290  OD2 ASP A 446      16.683  36.276  -4.043  1.00140.43      A    O1-
ATOM   2291  N   SER A 447      13.420  38.098  -6.104  1.00138.83      A    N  
ATOM   2292  CA  SER A 447      13.259  37.923  -7.542  1.00142.38      A    C  
ATOM   2293  C   SER A 447      14.263  36.913  -8.085  1.00139.38      A    C  
ATOM   2294  O   SER A 447      14.085  36.366  -9.173  1.00138.53      A    O  
ATOM   2295  CB  SER A 447      13.395  39.261  -8.266  1.00148.83      A    C  
ATOM   2296  OG  SER A 447      12.453  40.198  -7.773  1.00148.09      A    O  
ATOM   2297  N   ASN A 448      15.315  36.664  -7.313  1.00141.25      A    N  
ATOM   2298  CA  ASN A 448      16.396  35.801  -7.759  1.00142.64      A    C  
ATOM   2299  C   ASN A 448      16.237  34.360  -7.281  1.00139.46      A    C  
ATOM   2300  O   ASN A 448      16.200  33.434  -8.091  1.00142.07      A    O  
ATOM   2301  CB  ASN A 448      17.736  36.356  -7.267  1.00145.80      A    C  
ATOM   2302  CG  ASN A 448      18.160  37.605  -8.013  1.00152.09      A    C  
ATOM   2303  ND2 ASN A 448      18.914  38.470  -7.339  1.00140.02      A    N  
ATOM   2304  OD1 ASN A 448      17.809  37.798  -9.176  1.00156.88      A    O  
ATOM   2305  N   THR A 449      16.149  34.175  -5.968  1.00140.24      A    N  
ATOM   2306  CA  THR A 449      16.214  32.838  -5.383  1.00140.43      A    C  
ATOM   2307  C   THR A 449      14.860  32.134  -5.222  1.00137.91      A    C  
ATOM   2308  O   THR A 449      14.816  30.920  -5.025  1.00129.27      A    O  
ATOM   2309  CB  THR A 449      16.901  32.878  -4.003  1.00134.15      A    C  
ATOM   2310  CG2 THR A 449      18.321  33.408  -4.128  1.00134.24      A    C  
ATOM   2311  OG1 THR A 449      16.156  33.725  -3.120  1.00127.67      A    O  
ATOM   2312  N   SER A 450      13.762  32.882  -5.308  1.00132.67      A    N  
ATOM   2313  CA  SER A 450      12.441  32.314  -5.029  1.00123.80      A    C  
ATOM   2314  C   SER A 450      11.718  31.739  -6.251  1.00125.23      A    C  
ATOM   2315  O   SER A 450      11.942  32.159  -7.386  1.00124.93      A    O  
ATOM   2316  CB  SER A 450      11.553  33.366  -4.363  1.00122.18      A    C  
ATOM   2317  OG  SER A 450      12.059  33.718  -3.085  1.00122.94      A    O  
ATOM   2318  N   SER A 451      10.848  30.767  -5.987  1.00118.70      A    N  
ATOM   2319  CA  SER A 451      10.153  30.000  -7.022  1.00107.67      A    C  
ATOM   2320  C   SER A 451       8.783  30.552  -7.403  1.00114.60      A    C  
ATOM   2321  O   SER A 451       8.396  31.648  -6.996  1.00118.37      A    O  
ATOM   2322  CB  SER A 451       9.989  28.547  -6.574  1.00107.82      A    C  
ATOM   2323  OG  SER A 451       9.214  28.460  -5.392  1.00106.04      A    O  
ATOM   2324  N   MET A 452       8.060  29.771  -8.202  1.00111.91      A    N  
ATOM   2325  CA  MET A 452       6.696  30.101  -8.601  1.00107.57      A    C  
ATOM   2326  C   MET A 452       5.707  29.951  -7.451  1.00104.16      A    C  
ATOM   2327  O   MET A 452       4.807  30.776  -7.285  1.00101.82      A    O  
ATOM   2328  CB  MET A 452       6.253  29.217  -9.766  1.00102.36      A    C  
ATOM   2329  CG  MET A 452       6.581  29.775 -11.136  1.00115.63      A    C  
ATOM   2330  SD  MET A 452       5.715  31.320 -11.452  1.00127.64      A    S  
ATOM   2331  CE  MET A 452       7.048  32.506 -11.309  1.00128.03      A    C  
ATOM   2332  N   ALA A 453       5.872  28.891  -6.663  1.00 95.56      A    N  
ATOM   2333  CA  ALA A 453       4.994  28.647  -5.526  1.00 97.16      A    C  
ATOM   2334  C   ALA A 453       5.180  29.734  -4.480  1.00103.99      A    C  
ATOM   2335  O   ALA A 453       4.251  30.073  -3.745  1.00109.47      A    O  
ATOM   2336  CB  ALA A 453       5.266  27.280  -4.929  1.00 97.46      A    C  
ATOM   2337  N   ASP A 454       6.391  30.276  -4.425  1.00105.52      A    N  
ATOM   2338  CA  ASP A 454       6.696  31.394  -3.547  1.00104.86      A    C  
ATOM   2339  C   ASP A 454       6.057  32.680  -4.056  1.00 95.32      A    C  
ATOM   2340  O   ASP A 454       5.546  33.483  -3.274  1.00 92.47      A    O  
ATOM   2341  CB  ASP A 454       8.209  31.569  -3.425  1.00115.74      A    C  
ATOM   2342  CG  ASP A 454       8.898  30.320  -2.917  1.00118.11      A    C  
ATOM   2343  OD1 ASP A 454       8.456  29.776  -1.884  1.00126.78      A    O  
ATOM   2344  OD2 ASP A 454       9.875  29.876  -3.556  1.00109.46      A    O1-
ATOM   2345  N   ARG A 455       6.087  32.865  -5.372  1.00 96.67      A    N  
ATOM   2346  CA  ARG A 455       5.527  34.062  -5.987  1.00106.06      A    C  
ATOM   2347  C   ARG A 455       4.001  34.028  -5.987  1.00111.17      A    C  
ATOM   2348  O   ARG A 455       3.361  34.986  -5.554  1.00106.18      A    O  
ATOM   2349  CB  ARG A 455       6.058  34.244  -7.410  1.00115.44      A    C  
ATOM   2350  CG  ARG A 455       5.436  35.426  -8.140  1.00115.11      A    C  
ATOM   2351  CD  ARG A 455       5.965  35.571  -9.554  1.00125.15      A    C  
ATOM   2352  NE  ARG A 455       5.772  36.929 -10.056  1.00141.06      A    N  
ATOM   2353  CZ  ARG A 455       6.093  37.329 -11.282  1.00144.96      A    C  
ATOM   2354  NH1 ARG A 455       6.626  36.472 -12.142  1.00146.74      A    N1+
ATOM   2355  NH2 ARG A 455       5.880  38.586 -11.648  1.00135.36      A    N  
ATOM   2356  N   LYS A 456       3.427  32.936  -6.490  1.00114.08      A    N  
ATOM   2357  CA  LYS A 456       1.972  32.777  -6.527  1.00 94.63      A    C  
ATOM   2358  C   LYS A 456       1.324  32.998  -5.170  1.00 91.24      A    C  
ATOM   2359  O   LYS A 456       0.262  33.605  -5.082  1.00 96.50      A    O  
ATOM   2360  CB  LYS A 456       1.577  31.392  -7.050  1.00 86.08      A    C  
ATOM   2361  CG  LYS A 456       1.547  31.278  -8.562  1.00 90.71      A    C  
ATOM   2362  CD  LYS A 456       0.921  29.961  -8.995  1.00 84.86      A    C  
ATOM   2363  CE  LYS A 456       1.478  29.482 -10.321  1.00 93.49      A    C  
ATOM   2364  NZ  LYS A 456       0.827  28.215 -10.751  1.00 94.27      A    N1+
ATOM   2365  N   LEU A 457       1.959  32.501  -4.115  1.00 90.56      A    N  
ATOM   2366  CA  LEU A 457       1.409  32.654  -2.775  1.00 95.44      A    C  
ATOM   2367  C   LEU A 457       1.396  34.119  -2.365  1.00102.70      A    C  
ATOM   2368  O   LEU A 457       0.399  34.616  -1.847  1.00107.67      A    O  
ATOM   2369  CB  LEU A 457       2.205  31.840  -1.754  1.00 93.33      A    C  
ATOM   2370  CG  LEU A 457       1.717  31.994  -0.310  1.00 87.93      A    C  
ATOM   2371  CD1 LEU A 457       0.544  31.070  -0.028  1.00108.18      A    C  
ATOM   2372  CD2 LEU A 457       2.846  31.766   0.683  1.00103.69      A    C  
ATOM   2373  N   VAL A 458       2.508  34.805  -2.611  1.00104.93      A    N  
ATOM   2374  CA  VAL A 458       2.672  36.195  -2.196  1.00100.62      A    C  
ATOM   2375  C   VAL A 458       1.703  37.127  -2.929  1.00 95.30      A    C  
ATOM   2376  O   VAL A 458       1.233  38.113  -2.360  1.00 97.39      A    O  
ATOM   2377  CB  VAL A 458       4.137  36.663  -2.415  1.00105.68      A    C  
ATOM   2378  CG1 VAL A 458       4.232  37.742  -3.472  1.00102.15      A    C  
ATOM   2379  CG2 VAL A 458       4.741  37.157  -1.118  1.00105.94      A    C  
ATOM   2380  N   THR A 459       1.390  36.805  -4.181  1.00 92.76      A    N  
ATOM   2381  CA  THR A 459       0.413  37.570  -4.946  1.00 93.73      A    C  
ATOM   2382  C   THR A 459      -0.992  37.276  -4.436  1.00100.59      A    C  
ATOM   2383  O   THR A 459      -1.774  38.185  -4.157  1.00 98.05      A    O  
ATOM   2384  CB  THR A 459       0.496  37.254  -6.450  1.00 97.58      A    C  
ATOM   2385  CG2 THR A 459      -0.535  38.061  -7.229  1.00 99.28      A    C  
ATOM   2386  OG1 THR A 459       1.807  37.566  -6.937  1.00102.81      A    O  
ATOM   2387  N   LYS A 460      -1.292  35.987  -4.325  1.00103.27      A    N  
ATOM   2388  CA  LYS A 460      -2.610  35.509  -3.932  1.00 96.36      A    C  
ATOM   2389  C   LYS A 460      -3.012  35.988  -2.539  1.00 93.45      A    C  
ATOM   2390  O   LYS A 460      -4.175  36.312  -2.299  1.00 92.84      A    O  
ATOM   2391  CB  LYS A 460      -2.640  33.980  -3.997  1.00 94.22      A    C  
ATOM   2392  CG  LYS A 460      -3.904  33.391  -4.587  1.00 97.48      A    C  
ATOM   2393  CD  LYS A 460      -3.852  31.873  -4.547  1.00 91.09      A    C  
ATOM   2394  CE  LYS A 460      -2.742  31.346  -5.449  1.00 84.08      A    C  
ATOM   2395  NZ  LYS A 460      -2.448  29.909  -5.198  1.00 94.35      A    N1+
ATOM   2396  N   ILE A 461      -2.048  36.037  -1.624  1.00 93.41      A    N  
ATOM   2397  CA  ILE A 461      -2.348  36.362  -0.232  1.00 92.06      A    C  
ATOM   2398  C   ILE A 461      -2.577  37.864  -0.074  1.00 90.76      A    C  
ATOM   2399  O   ILE A 461      -3.308  38.297   0.813  1.00 95.84      A    O  
ATOM   2400  CB  ILE A 461      -1.214  35.902   0.725  1.00 91.85      A    C  
ATOM   2401  CG1 ILE A 461      -1.635  36.046   2.188  1.00 82.59      A    C  
ATOM   2402  CG2 ILE A 461       0.076  36.667   0.453  1.00 94.70      A    C  
ATOM   2403  CD1 ILE A 461      -0.664  35.419   3.170  1.00102.27      A    C  
ATOM   2404  N   ILE A 462      -1.978  38.659  -0.954  1.00 87.76      A    N  
ATOM   2405  CA  ILE A 462      -2.153  40.108  -0.901  1.00 89.92      A    C  
ATOM   2406  C   ILE A 462      -3.511  40.474  -1.491  1.00 90.14      A    C  
ATOM   2407  O   ILE A 462      -4.258  41.263  -0.908  1.00 84.92      A    O  
ATOM   2408  CB  ILE A 462      -1.027  40.854  -1.651  1.00 91.41      A    C  
ATOM   2409  CG1 ILE A 462       0.188  41.046  -0.740  1.00 93.96      A    C  
ATOM   2410  CG2 ILE A 462      -1.511  42.199  -2.162  1.00 89.16      A    C  
ATOM   2411  CD1 ILE A 462       1.439  41.493  -1.469  1.00 96.92      A    C  
ATOM   2412  N   ALA A 463      -3.821  39.892  -2.647  1.00 95.16      A    N  
ATOM   2413  CA  ALA A 463      -5.099  40.120  -3.313  1.00 91.23      A    C  
ATOM   2414  C   ALA A 463      -6.274  39.767  -2.407  1.00 93.72      A    C  
ATOM   2415  O   ALA A 463      -7.322  40.408  -2.458  1.00101.34      A    O  
ATOM   2416  CB  ALA A 463      -5.172  39.323  -4.604  1.00 87.76      A    C  
ATOM   2417  N   HIS A 464      -6.092  38.737  -1.586  1.00 92.03      A    N  
ATOM   2418  CA  HIS A 464      -7.117  38.321  -0.637  1.00 79.65      A    C  
ATOM   2419  C   HIS A 464      -7.290  39.347   0.475  1.00 90.70      A    C  
ATOM   2420  O   HIS A 464      -8.409  39.666   0.869  1.00 93.16      A    O  
ATOM   2421  CB  HIS A 464      -6.767  36.961  -0.033  1.00 79.92      A    C  
ATOM   2422  CG  HIS A 464      -7.800  36.440   0.918  1.00 90.21      A    C  
ATOM   2423  CD2 HIS A 464      -7.914  36.557   2.262  1.00 89.08      A    C  
ATOM   2424  ND1 HIS A 464      -8.887  35.701   0.505  1.00 76.87      A    N  
ATOM   2425  CE1 HIS A 464      -9.624  35.380   1.554  1.00 74.03      A    C  
ATOM   2426  NE2 HIS A 464      -9.054  35.887   2.632  1.00 74.58      A    N  
ATOM   2427  N   GLU A 465      -6.171  39.863   0.972  1.00 92.33      A    N  
ATOM   2428  CA  GLU A 465      -6.188  40.819   2.068  1.00 95.87      A    C  
ATOM   2429  C   GLU A 465      -6.745  42.162   1.603  1.00 94.88      A    C  
ATOM   2430  O   GLU A 465      -7.520  42.805   2.318  1.00 88.00      A    O  
ATOM   2431  CB  GLU A 465      -4.787  40.996   2.649  1.00 92.18      A    C  
ATOM   2432  CG  GLU A 465      -4.247  39.776   3.398  1.00 97.31      A    C  
ATOM   2433  CD  GLU A 465      -4.861  39.584   4.775  1.00110.25      A    C  
ATOM   2434  OE1 GLU A 465      -6.105  39.545   4.890  1.00111.90      A    O  
ATOM   2435  OE2 GLU A 465      -4.090  39.455   5.747  1.00113.63      A    O1-
ATOM   2436  N   LEU A 466      -6.349  42.580   0.403  1.00 91.50      A    N  
ATOM   2437  CA  LEU A 466      -6.861  43.814  -0.195  1.00 91.65      A    C  
ATOM   2438  C   LEU A 466      -8.373  43.767  -0.396  1.00 92.31      A    C  
ATOM   2439  O   LEU A 466      -9.103  44.543   0.216  1.00103.06      A    O  
ATOM   2440  CB  LEU A 466      -6.168  44.099  -1.522  1.00100.92      A    C  
ATOM   2441  CG  LEU A 466      -5.132  45.222  -1.474  1.00104.87      A    C  
ATOM   2442  CD1 LEU A 466      -4.173  45.042  -0.307  1.00 85.05      A    C  
ATOM   2443  CD2 LEU A 466      -4.375  45.333  -2.777  1.00103.14      A    C  
ATOM   2444  N   ALA A 467      -8.830  42.857  -1.255  1.00 91.43      A    N  
ATOM   2445  CA  ALA A 467     -10.256  42.669  -1.538  1.00 93.66      A    C  
ATOM   2446  C   ALA A 467     -11.112  42.571  -0.273  1.00 92.72      A    C  
ATOM   2447  O   ALA A 467     -12.325  42.773  -0.312  1.00 88.06      A    O  
ATOM   2448  CB  ALA A 467     -10.458  41.428  -2.397  1.00 88.57      A    C  
ATOM   2449  N   HIS A 468     -10.470  42.260   0.847  1.00 92.27      A    N  
ATOM   2450  CA  HIS A 468     -11.136  42.195   2.138  1.00 92.75      A    C  
ATOM   2451  C   HIS A 468     -11.476  43.603   2.660  1.00 94.39      A    C  
ATOM   2452  O   HIS A 468     -12.404  43.760   3.452  1.00 93.50      A    O  
ATOM   2453  CB  HIS A 468     -10.261  41.439   3.137  1.00 97.17      A    C  
ATOM   2454  CG  HIS A 468     -10.826  40.123   3.582  1.00 90.19      A    C  
ATOM   2455  CD2 HIS A 468     -10.275  38.886   3.633  1.00100.22      A    C  
ATOM   2456  ND1 HIS A 468     -12.103  39.992   4.081  1.00 94.30      A    N  
ATOM   2457  CE1 HIS A 468     -12.321  38.729   4.406  1.00 95.05      A    C  
ATOM   2458  NE2 HIS A 468     -11.227  38.037   4.145  1.00 96.83      A    N  
ATOM   2459  N   GLN A 469     -10.725  44.619   2.226  1.00 99.62      A    N  
ATOM   2460  CA  GLN A 469     -11.026  46.005   2.608  1.00 97.15      A    C  
ATOM   2461  C   GLN A 469     -12.411  46.421   2.141  1.00102.42      A    C  
ATOM   2462  O   GLN A 469     -13.093  47.200   2.802  1.00103.81      A    O  
ATOM   2463  CB  GLN A 469      -9.993  46.986   2.050  1.00 94.71      A    C  
ATOM   2464  CG  GLN A 469      -8.882  47.405   3.006  1.00 88.99      A    C  
ATOM   2465  CD  GLN A 469      -8.260  46.269   3.776  1.00 91.90      A    C  
ATOM   2466  NE2 GLN A 469      -7.434  45.480   3.100  1.00101.48      A    N  
ATOM   2467  OE1 GLN A 469      -8.499  46.111   4.973  1.00 90.56      A    O  
ATOM   2468  N   TRP A 470     -12.819  45.907   0.989  1.00101.01      A    N  
ATOM   2469  CA  TRP A 470     -14.158  46.167   0.493  1.00 97.39      A    C  
ATOM   2470  C   TRP A 470     -15.154  45.181   1.091  1.00 97.88      A    C  
ATOM   2471  O   TRP A 470     -16.055  45.574   1.829  1.00 96.82      A    O  
ATOM   2472  CB  TRP A 470     -14.179  46.119  -1.033  1.00101.28      A    C  
ATOM   2473  CG  TRP A 470     -13.684  47.398  -1.650  1.00115.13      A    C  
ATOM   2474  CD1 TRP A 470     -14.438  48.464  -2.049  1.00109.47      A    C  
ATOM   2475  CD2 TRP A 470     -12.320  47.756  -1.904  1.00118.22      A    C  
ATOM   2476  CE2 TRP A 470     -12.324  49.046  -2.472  1.00111.85      A    C  
ATOM   2477  CE3 TRP A 470     -11.096  47.107  -1.714  1.00113.97      A    C  
ATOM   2478  NE1 TRP A 470     -13.629  49.456  -2.551  1.00115.98      A    N  
ATOM   2479  CZ2 TRP A 470     -11.154  49.698  -2.851  1.00108.23      A    C  
ATOM   2480  CZ3 TRP A 470      -9.937  47.756  -2.090  1.00116.20      A    C  
ATOM   2481  CH2 TRP A 470      -9.973  49.038  -2.652  1.00113.01      A    C  
ATOM   2482  N   PHE A 471     -14.982  43.899   0.783  1.00103.50      A    N  
ATOM   2483  CA  PHE A 471     -15.832  42.862   1.355  1.00 92.17      A    C  
ATOM   2484  C   PHE A 471     -15.287  42.394   2.698  1.00 90.17      A    C  
ATOM   2485  O   PHE A 471     -14.382  41.560   2.752  1.00 89.96      A    O  
ATOM   2486  CB  PHE A 471     -15.951  41.681   0.390  1.00 81.45      A    C  
ATOM   2487  CG  PHE A 471     -16.700  42.005  -0.871  1.00 87.45      A    C  
ATOM   2488  CD1 PHE A 471     -18.083  42.042  -0.879  1.00 94.17      A    C  
ATOM   2489  CD2 PHE A 471     -16.020  42.276  -2.048  1.00 95.01      A    C  
ATOM   2490  CE1 PHE A 471     -18.774  42.341  -2.035  1.00 95.40      A    C  
ATOM   2491  CE2 PHE A 471     -16.707  42.575  -3.208  1.00 97.45      A    C  
ATOM   2492  CZ  PHE A 471     -18.086  42.606  -3.199  1.00 93.05      A    C  
ATOM   2493  N   GLY A 472     -15.843  42.934   3.779  1.00 93.73      A    N  
ATOM   2494  CA  GLY A 472     -15.454  42.528   5.117  1.00 95.24      A    C  
ATOM   2495  C   GLY A 472     -15.111  43.666   6.056  1.00101.12      A    C  
ATOM   2496  O   GLY A 472     -15.204  43.526   7.277  1.00106.67      A    O  
ATOM   2497  N   ASN A 473     -14.721  44.798   5.481  1.00107.12      A    N  
ATOM   2498  CA  ASN A 473     -14.370  45.974   6.264  1.00103.63      A    C  
ATOM   2499  C   ASN A 473     -15.423  47.058   6.122  1.00 99.21      A    C  
ATOM   2500  O   ASN A 473     -16.100  47.415   7.090  1.00103.50      A    O  
ATOM   2501  CB  ASN A 473     -13.011  46.514   5.832  1.00 92.26      A    C  
ATOM   2502  CG  ASN A 473     -11.867  45.611   6.235  1.00 90.60      A    C  
ATOM   2503  ND2 ASN A 473     -10.644  46.111   6.103  1.00 95.37      A    N  
ATOM   2504  OD1 ASN A 473     -12.076  44.475   6.655  1.00 98.06      A    O  
ATOM   2505  N   LEU A 474     -15.548  47.571   4.902  1.00101.66      A    N  
ATOM   2506  CA  LEU A 474     -16.636  48.458   4.524  1.00100.73      A    C  
ATOM   2507  C   LEU A 474     -17.958  47.755   4.827  1.00112.04      A    C  
ATOM   2508  O   LEU A 474     -18.588  47.982   5.861  1.00114.45      A    O  
ATOM   2509  CB  LEU A 474     -16.537  48.813   3.034  1.00 96.22      A    C  
ATOM   2510  CG  LEU A 474     -16.559  50.271   2.571  1.00 94.43      A    C  
ATOM   2511  CD1 LEU A 474     -15.170  50.797   2.257  1.00102.78      A    C  
ATOM   2512  CD2 LEU A 474     -17.469  50.405   1.350  1.00103.04      A    C  
ATOM   2513  N   VAL A 475     -18.382  46.917   3.889  1.00110.42      A    N  
ATOM   2514  CA  VAL A 475     -19.528  46.032   4.074  1.00 97.98      A    C  
ATOM   2515  C   VAL A 475     -19.219  44.791   4.926  1.00100.47      A    C  
ATOM   2516  O   VAL A 475     -18.637  43.826   4.439  1.00103.24      A    O  
ATOM   2517  CB  VAL A 475     -20.078  45.606   2.709  1.00103.63      A    C  
ATOM   2518  CG1 VAL A 475     -21.465  45.029   2.847  1.00112.39      A    C  
ATOM   2519  CG2 VAL A 475     -20.106  46.802   1.778  1.00106.04      A    C  
ATOM   2520  N   THR A 476     -19.659  44.803   6.182  1.00102.66      A    N  
ATOM   2521  CA  THR A 476     -19.402  43.697   7.111  1.00104.18      A    C  
ATOM   2522  C   THR A 476     -20.700  42.973   7.467  1.00100.80      A    C  
ATOM   2523  O   THR A 476     -21.745  43.599   7.591  1.00119.34      A    O  
ATOM   2524  CB  THR A 476     -18.717  44.201   8.413  1.00103.96      A    C  
ATOM   2525  CG2 THR A 476     -18.579  43.090   9.439  1.00 94.25      A    C  
ATOM   2526  OG1 THR A 476     -17.417  44.720   8.105  1.00106.10      A    O  
ATOM   2527  N   MET A 477     -20.635  41.650   7.595  1.00 91.21      A    N  
ATOM   2528  CA  MET A 477     -21.811  40.855   7.932  1.00 98.99      A    C  
ATOM   2529  C   MET A 477     -22.344  41.185   9.325  1.00104.78      A    C  
ATOM   2530  O   MET A 477     -21.601  41.638  10.196  1.00101.13      A    O  
ATOM   2531  CB  MET A 477     -21.489  39.364   7.839  0.23101.05      A    C  
ATOM   2532  CG  MET A 477     -20.409  38.896   8.803  1.00 95.57      A    C  
ATOM   2533  SD  MET A 477     -18.792  39.616   8.459  0.79 99.27      A    S  
ATOM   2534  CE  MET A 477     -17.870  39.098   9.902  1.00 89.45      A    C  
ATOM   2535  N   LYS A 478     -23.635  40.947   9.528  1.00105.50      A    N  
ATOM   2536  CA  LYS A 478     -24.282  41.256  10.798  1.00105.30      A    C  
ATOM   2537  C   LYS A 478     -23.889  40.246  11.878  1.00105.85      A    C  
ATOM   2538  O   LYS A 478     -23.878  40.568  13.067  1.00102.31      A    O  
ATOM   2539  CB  LYS A 478     -25.804  41.295  10.637  1.00103.28      A    C  
ATOM   2540  CG  LYS A 478     -26.540  41.561  11.939  1.00108.89      A    C  
ATOM   2541  CD  LYS A 478     -28.038  41.654  11.748  1.00125.26      A    C  
ATOM   2542  CE  LYS A 478     -28.483  43.082  11.515  1.00137.39      A    C  
ATOM   2543  NZ  LYS A 478     -29.966  43.163  11.488  1.00124.44      A    N1+
ATOM   2544  N   TRP A 479     -23.570  39.023  11.463  1.00106.64      A    N  
ATOM   2545  CA  TRP A 479     -23.244  37.961  12.409  1.00103.08      A    C  
ATOM   2546  C   TRP A 479     -22.417  36.866  11.728  1.00110.76      A    C  
ATOM   2547  O   TRP A 479     -22.365  36.792  10.499  1.00111.45      A    O  
ATOM   2548  CB  TRP A 479     -24.526  37.387  13.012  1.00103.69      A    C  
ATOM   2549  CG  TRP A 479     -24.306  36.359  14.083  1.00104.57      A    C  
ATOM   2550  CD1 TRP A 479     -24.697  35.054  14.053  1.00113.12      A    C  
ATOM   2551  CD2 TRP A 479     -23.645  36.551  15.341  1.00101.99      A    C  
ATOM   2552  CE2 TRP A 479     -23.673  35.316  16.019  1.00106.86      A    C  
ATOM   2553  CE3 TRP A 479     -23.032  37.645  15.960  1.00104.44      A    C  
ATOM   2554  NE1 TRP A 479     -24.321  34.419  15.211  1.00114.84      A    N  
ATOM   2555  CZ2 TRP A 479     -23.113  35.143  17.281  1.00106.60      A    C  
ATOM   2556  CZ3 TRP A 479     -22.475  37.471  17.216  1.00103.80      A    C  
ATOM   2557  CH2 TRP A 479     -22.519  36.229  17.861  1.00107.22      A    C  
ATOM   2558  N   TRP A 480     -21.772  36.020  12.528  1.00114.77      A    N  
ATOM   2559  CA  TRP A 480     -20.804  35.053  12.009  1.00110.44      A    C  
ATOM   2560  C   TRP A 480     -21.422  33.900  11.224  1.00105.54      A    C  
ATOM   2561  O   TRP A 480     -20.702  33.075  10.661  1.00109.16      A    O  
ATOM   2562  CB  TRP A 480     -19.963  34.496  13.158  1.00105.86      A    C  
ATOM   2563  CG  TRP A 480     -19.331  35.567  13.983  1.00107.74      A    C  
ATOM   2564  CD1 TRP A 480     -19.702  35.963  15.233  1.00108.76      A    C  
ATOM   2565  CD2 TRP A 480     -18.206  36.379  13.621  1.00101.64      A    C  
ATOM   2566  CE2 TRP A 480     -17.956  37.248  14.700  1.00 98.73      A    C  
ATOM   2567  CE3 TRP A 480     -17.388  36.455  12.489  1.00103.20      A    C  
ATOM   2568  NE1 TRP A 480     -18.883  36.976  15.671  1.00100.26      A    N  
ATOM   2569  CZ2 TRP A 480     -16.923  38.183  14.681  1.00101.40      A    C  
ATOM   2570  CZ3 TRP A 480     -16.361  37.382  12.474  1.00 97.34      A    C  
ATOM   2571  CH2 TRP A 480     -16.139  38.235  13.561  1.00 98.04      A    C  
ATOM   2572  N   ASN A 481     -22.747  33.837  11.183  1.00106.42      A    N  
ATOM   2573  CA  ASN A 481     -23.424  32.857  10.341  1.00112.62      A    C  
ATOM   2574  C   ASN A 481     -23.229  33.216   8.872  1.00113.04      A    C  
ATOM   2575  O   ASN A 481     -23.274  32.354   7.995  1.00114.00      A    O  
ATOM   2576  CB  ASN A 481     -24.905  32.740  10.710  1.00112.81      A    C  
ATOM   2577  CG  ASN A 481     -25.590  34.082  10.841  1.00110.32      A    C  
ATOM   2578  ND2 ASN A 481     -26.681  34.112  11.597  1.00114.35      A    N  
ATOM   2579  OD1 ASN A 481     -25.141  35.081  10.285  1.00116.48      A    O  
ATOM   2580  N   ASP A 482     -23.013  34.501   8.613  1.00105.21      A    N  
ATOM   2581  CA  ASP A 482     -22.791  34.984   7.255  1.00105.30      A    C  
ATOM   2582  C   ASP A 482     -21.314  35.312   7.068  1.00107.72      A    C  
ATOM   2583  O   ASP A 482     -20.960  36.195   6.287  1.00109.25      A    O  
ATOM   2584  CB  ASP A 482     -23.636  36.224   6.948  1.00109.51      A    C  
ATOM   2585  CG  ASP A 482     -25.119  35.970   7.081  1.00114.76      A    C  
ATOM   2586  OD1 ASP A 482     -25.700  35.343   6.176  1.00107.74      A    O  
ATOM   2587  OD2 ASP A 482     -25.718  36.434   8.071  1.00119.72      A    O1-
ATOM   2588  N   LEU A 483     -20.463  34.621   7.822  1.00105.48      A    N  
ATOM   2589  CA  LEU A 483     -19.013  34.780   7.723  1.00101.79      A    C  
ATOM   2590  C   LEU A 483     -18.543  34.575   6.287  1.00 95.96      A    C  
ATOM   2591  O   LEU A 483     -17.685  35.303   5.793  1.00 88.72      A    O  
ATOM   2592  CB  LEU A 483     -18.304  33.804   8.669  1.00105.49      A    C  
ATOM   2593  CG  LEU A 483     -16.792  33.928   8.894  1.00106.91      A    C  
ATOM   2594  CD1 LEU A 483     -15.980  33.175   7.838  1.00113.45      A    C  
ATOM   2595  CD2 LEU A 483     -16.375  35.392   8.955  1.00100.28      A    C  
ATOM   2596  N   TRP A 484     -19.109  33.564   5.635  1.00 99.03      A    N  
ATOM   2597  CA  TRP A 484     -18.778  33.229   4.253  1.00 93.34      A    C  
ATOM   2598  C   TRP A 484     -18.957  34.402   3.288  1.00 87.95      A    C  
ATOM   2599  O   TRP A 484     -18.412  34.389   2.187  1.00 82.32      A    O  
ATOM   2600  CB  TRP A 484     -19.623  32.044   3.778  1.00 97.02      A    C  
ATOM   2601  CG  TRP A 484     -21.049  32.398   3.482  1.00 97.10      A    C  
ATOM   2602  CD1 TRP A 484     -22.103  32.363   4.349  1.00 93.49      A    C  
ATOM   2603  CD2 TRP A 484     -21.580  32.823   2.222  1.00 93.26      A    C  
ATOM   2604  CE2 TRP A 484     -22.961  33.038   2.401  1.00 91.75      A    C  
ATOM   2605  CE3 TRP A 484     -21.021  33.048   0.960  1.00 92.22      A    C  
ATOM   2606  NE1 TRP A 484     -23.255  32.751   3.708  1.00 96.81      A    N  
ATOM   2607  CZ2 TRP A 484     -23.790  33.466   1.365  1.00 91.01      A    C  
ATOM   2608  CZ3 TRP A 484     -21.845  33.473  -0.066  1.00 94.58      A    C  
ATOM   2609  CH2 TRP A 484     -23.214  33.677   0.142  1.00 91.28      A    C  
ATOM   2610  N   LEU A 485     -19.724  35.410   3.694  1.00 88.74      A    N  
ATOM   2611  CA  LEU A 485     -19.994  36.551   2.826  1.00 93.56      A    C  
ATOM   2612  C   LEU A 485     -18.721  37.348   2.585  1.00 97.60      A    C  
ATOM   2613  O   LEU A 485     -18.414  37.711   1.453  1.00 97.29      A    O  
ATOM   2614  CB  LEU A 485     -21.071  37.452   3.429  1.00 95.42      A    C  
ATOM   2615  CG  LEU A 485     -22.335  37.699   2.606  1.00 90.41      A    C  
ATOM   2616  CD1 LEU A 485     -22.306  36.916   1.301  1.00 77.92      A    C  
ATOM   2617  CD2 LEU A 485     -23.551  37.328   3.426  1.00104.39      A    C  
ATOM   2618  N   ASN A 486     -17.982  37.612   3.656  1.00 95.83      A    N  
ATOM   2619  CA  ASN A 486     -16.664  38.221   3.546  1.00 92.47      A    C  
ATOM   2620  C   ASN A 486     -15.652  37.295   2.883  1.00 86.63      A    C  
ATOM   2621  O   ASN A 486     -15.107  37.602   1.826  1.00 84.25      A    O  
ATOM   2622  CB  ASN A 486     -16.150  38.631   4.927  1.00 89.68      A    C  
ATOM   2623  CG  ASN A 486     -17.073  39.602   5.628  1.00 96.96      A    C  
ATOM   2624  ND2 ASN A 486     -16.659  40.070   6.800  1.00 93.95      A    N  
ATOM   2625  OD1 ASN A 486     -18.151  39.924   5.127  1.00101.96      A    O  
ATOM   2626  N   GLU A 487     -15.413  36.157   3.528  1.00 84.18      A    N  
ATOM   2627  CA  GLU A 487     -14.338  35.249   3.143  1.00 81.80      A    C  
ATOM   2628  C   GLU A 487     -14.573  34.540   1.816  1.00 80.91      A    C  
ATOM   2629  O   GLU A 487     -13.624  34.251   1.091  1.00 83.25      A    O  
ATOM   2630  CB  GLU A 487     -14.116  34.221   4.257  1.00 74.56      A    C  
ATOM   2631  CG  GLU A 487     -13.523  34.830   5.523  1.00 79.56      A    C  
ATOM   2632  CD  GLU A 487     -12.139  35.420   5.302  1.00 85.18      A    C  
ATOM   2633  OE1 GLU A 487     -11.508  35.111   4.268  1.00 85.95      A    O  
ATOM   2634  OE2 GLU A 487     -11.693  36.229   6.142  1.00 74.90      A    O1-
ATOM   2635  N   GLY A 488     -15.833  34.269   1.496  1.00 81.88      A    N  
ATOM   2636  CA  GLY A 488     -16.169  33.694   0.208  1.00 83.51      A    C  
ATOM   2637  C   GLY A 488     -15.951  34.695  -0.906  1.00 84.87      A    C  
ATOM   2638  O   GLY A 488     -15.592  34.332  -2.025  1.00 86.72      A    O  
ATOM   2639  N   PHE A 489     -16.163  35.967  -0.588  1.00 84.80      A    N  
ATOM   2640  CA  PHE A 489     -16.035  37.038  -1.564  1.00 84.42      A    C  
ATOM   2641  C   PHE A 489     -14.573  37.418  -1.727  1.00 86.20      A    C  
ATOM   2642  O   PHE A 489     -14.098  37.653  -2.838  1.00 84.94      A    O  
ATOM   2643  CB  PHE A 489     -16.856  38.255  -1.145  1.00 79.74      A    C  
ATOM   2644  CG  PHE A 489     -17.864  38.681  -2.169  1.00 83.56      A    C  
ATOM   2645  CD1 PHE A 489     -17.489  38.862  -3.489  1.00 91.57      A    C  
ATOM   2646  CD2 PHE A 489     -19.187  38.885  -1.818  1.00 88.12      A    C  
ATOM   2647  CE1 PHE A 489     -18.412  39.251  -4.439  1.00 91.08      A    C  
ATOM   2648  CE2 PHE A 489     -20.117  39.273  -2.764  1.00 91.83      A    C  
ATOM   2649  CZ  PHE A 489     -19.729  39.456  -4.077  1.00 87.41      A    C  
ATOM   2650  N   ALA A 490     -13.868  37.491  -0.603  1.00 75.30      A    N  
ATOM   2651  CA  ALA A 490     -12.446  37.791  -0.606  1.00 74.98      A    C  
ATOM   2652  C   ALA A 490     -11.686  36.729  -1.388  1.00 84.09      A    C  
ATOM   2653  O   ALA A 490     -10.740  37.038  -2.107  1.00 87.21      A    O  
ATOM   2654  CB  ALA A 490     -11.921  37.882   0.811  1.00 78.98      A    C  
ATOM   2655  N   THR A 491     -12.105  35.477  -1.229  1.00 87.08      A    N  
ATOM   2656  CA  THR A 491     -11.502  34.363  -1.948  1.00 81.40      A    C  
ATOM   2657  C   THR A 491     -11.854  34.391  -3.434  1.00 77.74      A    C  
ATOM   2658  O   THR A 491     -11.073  33.938  -4.273  1.00 76.78      A    O  
ATOM   2659  CB  THR A 491     -11.938  33.013  -1.349  1.00 70.06      A    C  
ATOM   2660  CG2 THR A 491     -11.050  31.888  -1.854  1.00 68.27      A    C  
ATOM   2661  OG1 THR A 491     -11.857  33.073   0.080  1.00 72.17      A    O  
ATOM   2662  N   PHE A 492     -13.017  34.940  -3.770  1.00 72.64      A    N  
ATOM   2663  CA  PHE A 492     -13.403  35.032  -5.175  1.00 76.02      A    C  
ATOM   2664  C   PHE A 492     -12.663  36.159  -5.875  1.00 82.83      A    C  
ATOM   2665  O   PHE A 492     -12.128  35.974  -6.966  1.00 86.83      A    O  
ATOM   2666  CB  PHE A 492     -14.912  35.234  -5.323  1.00 83.00      A    C  
ATOM   2667  CG  PHE A 492     -15.345  35.452  -6.745  1.00 83.03      A    C  
ATOM   2668  CD1 PHE A 492     -15.357  34.397  -7.641  1.00 77.24      A    C  
ATOM   2669  CD2 PHE A 492     -15.738  36.705  -7.187  1.00 73.97      A    C  
ATOM   2670  CE1 PHE A 492     -15.744  34.589  -8.952  1.00 75.58      A    C  
ATOM   2671  CE2 PHE A 492     -16.132  36.903  -8.499  1.00 75.93      A    C  
ATOM   2672  CZ  PHE A 492     -16.134  35.837  -9.383  1.00 78.40      A    C  
ATOM   2673  N   MET A 493     -12.630  37.321  -5.231  1.00 82.16      A    N  
ATOM   2674  CA  MET A 493     -11.961  38.489  -5.785  1.00 84.28      A    C  
ATOM   2675  C   MET A 493     -10.459  38.241  -5.833  1.00 87.43      A    C  
ATOM   2676  O   MET A 493      -9.749  38.777  -6.688  1.00 90.34      A    O  
ATOM   2677  CB  MET A 493     -12.281  39.733  -4.959  1.00 83.13      A    C  
ATOM   2678  CG  MET A 493     -13.739  40.196  -5.045  1.00 91.62      A    C  
ATOM   2679  SD  MET A 493     -14.354  40.313  -6.735  1.00101.01      A    S  
ATOM   2680  CE  MET A 493     -13.158  41.436  -7.461  1.00 97.27      A    C  
ATOM   2681  N   GLU A 494      -9.990  37.435  -4.886  1.00 88.54      A    N  
ATOM   2682  CA  GLU A 494      -8.630  36.909  -4.878  1.00 88.12      A    C  
ATOM   2683  C   GLU A 494      -8.238  36.361  -6.246  1.00 85.46      A    C  
ATOM   2684  O   GLU A 494      -7.404  36.935  -6.947  1.00 87.40      A    O  
ATOM   2685  CB  GLU A 494      -8.509  35.815  -3.823  1.00 85.37      A    C  
ATOM   2686  CG  GLU A 494      -7.127  35.213  -3.660  1.00 81.39      A    C  
ATOM   2687  CD  GLU A 494      -7.071  34.211  -2.520  1.00 96.32      A    C  
ATOM   2688  OE1 GLU A 494      -6.271  33.257  -2.601  1.00 99.58      A    O  
ATOM   2689  OE2 GLU A 494      -7.817  34.382  -1.533  1.00 92.37      A    O1-
ATOM   2690  N   TYR A 495      -8.843  35.233  -6.607  1.00 80.87      A    N  
ATOM   2691  CA  TYR A 495      -8.536  34.544  -7.857  1.00 89.91      A    C  
ATOM   2692  C   TYR A 495      -8.999  35.325  -9.080  1.00 87.97      A    C  
ATOM   2693  O   TYR A 495      -8.507  35.097 -10.181  1.00 98.44      A    O  
ATOM   2694  CB  TYR A 495      -9.150  33.142  -7.862  1.00 86.88      A    C  
ATOM   2695  CG  TYR A 495      -8.378  32.145  -7.020  1.00 88.91      A    C  
ATOM   2696  CD1 TYR A 495      -8.792  31.826  -5.731  1.00 87.19      A    C  
ATOM   2697  CD2 TYR A 495      -7.226  31.539  -7.504  1.00 89.55      A    C  
ATOM   2698  CE1 TYR A 495      -8.089  30.924  -4.953  1.00 83.20      A    C  
ATOM   2699  CE2 TYR A 495      -6.513  30.630  -6.728  1.00 88.79      A    C  
ATOM   2700  CZ  TYR A 495      -6.950  30.329  -5.456  1.00 83.60      A    C  
ATOM   2701  OH  TYR A 495      -6.248  29.431  -4.684  1.00 88.82      A    O  
ATOM   2702  N   PHE A 496      -9.945  36.241  -8.889  1.00 88.73      A    N  
ATOM   2703  CA  PHE A 496     -10.504  37.000 -10.007  1.00 96.99      A    C  
ATOM   2704  C   PHE A 496      -9.620  38.170 -10.417  1.00 95.78      A    C  
ATOM   2705  O   PHE A 496      -9.424  38.416 -11.607  1.00 97.17      A    O  
ATOM   2706  CB  PHE A 496     -11.902  37.522  -9.670  1.00 98.36      A    C  
ATOM   2707  CG  PHE A 496     -12.542  38.295 -10.788  1.00101.29      A    C  
ATOM   2708  CD1 PHE A 496     -12.803  37.692 -12.007  1.00104.50      A    C  
ATOM   2709  CD2 PHE A 496     -12.875  39.631 -10.623  1.00 84.56      A    C  
ATOM   2710  CE1 PHE A 496     -13.385  38.406 -13.041  1.00 99.08      A    C  
ATOM   2711  CE2 PHE A 496     -13.457  40.347 -11.650  1.00 91.19      A    C  
ATOM   2712  CZ  PHE A 496     -13.712  39.735 -12.860  1.00 99.50      A    C  
ATOM   2713  N   SER A 497      -9.096  38.892  -9.432  1.00 93.02      A    N  
ATOM   2714  CA  SER A 497      -8.198  40.012  -9.696  1.00 85.98      A    C  
ATOM   2715  C   SER A 497      -6.959  39.540 -10.448  1.00 90.99      A    C  
ATOM   2716  O   SER A 497      -6.509  40.189 -11.392  1.00 90.99      A    O  
ATOM   2717  CB  SER A 497      -7.800  40.705  -8.392  1.00 82.84      A    C  
ATOM   2718  OG  SER A 497      -7.032  39.846  -7.571  1.00 89.28      A    O  
ATOM   2719  N   LEU A 498      -6.414  38.405 -10.018  1.00 99.01      A    N  
ATOM   2720  CA  LEU A 498      -5.256  37.806 -10.675  1.00 98.10      A    C  
ATOM   2721  C   LEU A 498      -5.522  37.406 -12.125  1.00101.41      A    C  
ATOM   2722  O   LEU A 498      -4.667  37.587 -12.981  1.00103.79      A    O  
ATOM   2723  CB  LEU A 498      -4.780  36.581  -9.892  1.00 92.03      A    C  
ATOM   2724  CG  LEU A 498      -3.708  36.830  -8.832  1.00 95.32      A    C  
ATOM   2725  CD1 LEU A 498      -4.276  37.583  -7.645  1.00 91.14      A    C  
ATOM   2726  CD2 LEU A 498      -3.091  35.516  -8.387  1.00 91.46      A    C  
ATOM   2727  N   GLU A 499      -6.706  36.873 -12.406  1.00 95.03      A    N  
ATOM   2728  CA  GLU A 499      -7.037  36.468 -13.770  1.00100.43      A    C  
ATOM   2729  C   GLU A 499      -7.124  37.658 -14.717  1.00105.83      A    C  
ATOM   2730  O   GLU A 499      -7.109  37.497 -15.937  1.00112.90      A    O  
ATOM   2731  CB  GLU A 499      -8.346  35.683 -13.804  1.00102.19      A    C  
ATOM   2732  CG  GLU A 499      -8.143  34.191 -14.013  1.00117.39      A    C  
ATOM   2733  CD  GLU A 499      -7.144  33.899 -15.117  1.00128.65      A    C  
ATOM   2734  OE1 GLU A 499      -7.420  34.257 -16.282  1.00126.51      A    O  
ATOM   2735  OE2 GLU A 499      -6.078  33.321 -14.817  1.00123.13      A    O1-
ATOM   2736  N   LYS A 500      -7.220  38.852 -14.146  1.00104.57      A    N  
ATOM   2737  CA  LYS A 500      -7.358  40.070 -14.928  1.00102.66      A    C  
ATOM   2738  C   LYS A 500      -6.003  40.760 -15.054  1.00108.94      A    C  
ATOM   2739  O   LYS A 500      -5.620  41.203 -16.138  1.00113.94      A    O  
ATOM   2740  CB  LYS A 500      -8.382  41.008 -14.294  1.00102.55      A    C  
ATOM   2741  CG  LYS A 500      -9.818  40.535 -14.451  1.00 97.66      A    C  
ATOM   2742  CD  LYS A 500     -10.158  40.260 -15.907  1.00104.86      A    C  
ATOM   2743  CE  LYS A 500     -11.528  39.611 -16.021  1.00108.90      A    C  
ATOM   2744  NZ  LYS A 500     -11.772  39.052 -17.379  1.00110.54      A    N1+
ATOM   2745  N   ILE A 501      -5.283  40.847 -13.940  1.00108.89      A    N  
ATOM   2746  CA  ILE A 501      -4.007  41.552 -13.904  1.00104.03      A    C  
ATOM   2747  C   ILE A 501      -2.787  40.629 -13.993  1.00114.24      A    C  
ATOM   2748  O   ILE A 501      -1.813  40.939 -14.680  1.00118.70      A    O  
ATOM   2749  CB  ILE A 501      -3.888  42.382 -12.603  1.00 99.25      A    C  
ATOM   2750  CG1 ILE A 501      -5.057  43.362 -12.479  1.00102.50      A    C  
ATOM   2751  CG2 ILE A 501      -2.560  43.108 -12.548  1.00108.86      A    C  
ATOM   2752  CD1 ILE A 501      -5.102  44.408 -13.568  1.00118.74      A    C  
ATOM   2753  N   PHE A 502      -2.850  39.489 -13.315  1.00110.20      A    N  
ATOM   2754  CA  PHE A 502      -1.736  38.539 -13.282  1.00106.16      A    C  
ATOM   2755  C   PHE A 502      -2.022  37.281 -14.098  1.00108.04      A    C  
ATOM   2756  O   PHE A 502      -1.877  36.160 -13.608  1.00107.15      A    O  
ATOM   2757  CB  PHE A 502      -1.405  38.181 -11.835  1.00 94.84      A    C  
ATOM   2758  CG  PHE A 502      -0.975  39.361 -11.019  1.00105.09      A    C  
ATOM   2759  CD1 PHE A 502       0.327  39.825 -11.081  1.00117.22      A    C  
ATOM   2760  CD2 PHE A 502      -1.880  40.025 -10.213  1.00110.99      A    C  
ATOM   2761  CE1 PHE A 502       0.722  40.921 -10.340  1.00114.21      A    C  
ATOM   2762  CE2 PHE A 502      -1.492  41.120  -9.469  1.00112.68      A    C  
ATOM   2763  CZ  PHE A 502      -0.190  41.571  -9.533  1.00111.52      A    C  
ATOM   2764  N   LYS A 503      -2.436  37.482 -15.344  1.00104.41      A    N  
ATOM   2765  CA  LYS A 503      -2.867  36.396 -16.217  1.00103.09      A    C  
ATOM   2766  C   LYS A 503      -1.739  35.408 -16.530  1.00103.21      A    C  
ATOM   2767  O   LYS A 503      -1.980  34.336 -17.087  1.00108.97      A    O  
ATOM   2768  CB  LYS A 503      -3.427  36.984 -17.516  1.00108.80      A    C  
ATOM   2769  CG  LYS A 503      -4.352  36.072 -18.304  1.00112.39      A    C  
ATOM   2770  CD  LYS A 503      -4.654  36.682 -19.665  1.00113.21      A    C  
ATOM   2771  CE  LYS A 503      -5.736  35.911 -20.401  1.00114.86      A    C  
ATOM   2772  NZ  LYS A 503      -6.091  36.566 -21.691  1.00118.46      A    N1+
ATOM   2773  N   GLU A 504      -0.515  35.770 -16.160  1.00108.37      A    N  
ATOM   2774  CA  GLU A 504       0.646  34.906 -16.352  1.00116.84      A    C  
ATOM   2775  C   GLU A 504       0.646  33.730 -15.380  1.00114.25      A    C  
ATOM   2776  O   GLU A 504       0.996  32.607 -15.745  1.00107.28      A    O  
ATOM   2777  CB  GLU A 504       1.941  35.709 -16.186  1.00114.04      A    C  
ATOM   2778  CG  GLU A 504       1.963  37.042 -16.933  1.00120.44      A    C  
ATOM   2779  CD  GLU A 504       1.252  38.153 -16.180  1.00117.30      A    C  
ATOM   2780  OE1 GLU A 504       1.505  38.309 -14.967  1.00113.62      A    O  
ATOM   2781  OE2 GLU A 504       0.432  38.861 -16.801  1.00115.58      A    O1-
ATOM   2782  N   LEU A 505       0.235  33.999 -14.145  1.00108.37      A    N  
ATOM   2783  CA  LEU A 505       0.273  33.010 -13.072  1.00100.60      A    C  
ATOM   2784  C   LEU A 505      -0.579  31.773 -13.337  1.00102.01      A    C  
ATOM   2785  O   LEU A 505      -0.329  30.713 -12.760  1.00 98.63      A    O  
ATOM   2786  CB  LEU A 505      -0.163  33.653 -11.753  1.00 88.44      A    C  
ATOM   2787  CG  LEU A 505       0.771  34.712 -11.164  1.00 84.63      A    C  
ATOM   2788  CD1 LEU A 505       0.451  34.951  -9.699  1.00 86.98      A    C  
ATOM   2789  CD2 LEU A 505       2.225  34.297 -11.334  1.00 96.49      A    C  
ATOM   2790  N   SER A 506      -1.572  31.913 -14.213  1.00104.17      A    N  
ATOM   2791  CA  SER A 506      -2.536  30.848 -14.480  1.00 99.29      A    C  
ATOM   2792  C   SER A 506      -3.168  30.397 -13.167  1.00 94.95      A    C  
ATOM   2793  O   SER A 506      -3.280  29.203 -12.894  1.00 95.52      A    O  
ATOM   2794  CB  SER A 506      -1.875  29.666 -15.198  1.00 95.63      A    C  
ATOM   2795  OG  SER A 506      -1.263  30.081 -16.406  1.00 98.02      A    O  
ATOM   2796  N   SER A 507      -3.565  31.369 -12.350  1.00102.35      A    N  
ATOM   2797  CA  SER A 507      -4.107  31.099 -11.022  1.00101.21      A    C  
ATOM   2798  C   SER A 507      -5.463  30.402 -11.074  1.00101.45      A    C  
ATOM   2799  O   SER A 507      -5.952  29.906 -10.057  1.00104.13      A    O  
ATOM   2800  CB  SER A 507      -4.224  32.398 -10.225  1.00108.56      A    C  
ATOM   2801  OG  SER A 507      -4.651  33.469 -11.050  1.00110.75      A    O  
ATOM   2802  N   TYR A 508      -6.072  30.373 -12.256  1.00 95.20      A    N  
ATOM   2803  CA  TYR A 508      -7.325  29.652 -12.442  1.00 84.15      A    C  
ATOM   2804  C   TYR A 508      -7.110  28.163 -12.197  1.00 87.03      A    C  
ATOM   2805  O   TYR A 508      -8.021  27.459 -11.765  1.00 97.64      A    O  
ATOM   2806  CB  TYR A 508      -7.904  29.902 -13.840  1.00 90.73      A    C  
ATOM   2807  CG  TYR A 508      -7.137  29.275 -14.989  1.00 86.61      A    C  
ATOM   2808  CD1 TYR A 508      -7.355  27.955 -15.361  1.00 83.56      A    C  
ATOM   2809  CD2 TYR A 508      -6.219  30.015 -15.723  1.00 98.08      A    C  
ATOM   2810  CE1 TYR A 508      -6.673  27.385 -16.409  1.00 84.39      A    C  
ATOM   2811  CE2 TYR A 508      -5.529  29.450 -16.778  1.00 98.12      A    C  
ATOM   2812  CZ  TYR A 508      -5.761  28.134 -17.117  1.00 86.02      A    C  
ATOM   2813  OH  TYR A 508      -5.080  27.559 -18.166  1.00 89.41      A    O  
ATOM   2814  N   GLU A 509      -5.898  27.692 -12.483  1.00 92.13      A    N  
ATOM   2815  CA  GLU A 509      -5.528  26.303 -12.225  1.00 89.32      A    C  
ATOM   2816  C   GLU A 509      -5.608  26.001 -10.734  1.00 87.92      A    C  
ATOM   2817  O   GLU A 509      -6.220  25.015 -10.325  1.00 87.60      A    O  
ATOM   2818  CB  GLU A 509      -4.120  26.010 -12.744  1.00 88.99      A    C  
ATOM   2819  CG  GLU A 509      -3.964  26.145 -14.246  1.00 83.85      A    C  
ATOM   2820  CD  GLU A 509      -2.528  25.967 -14.698  1.00 96.17      A    C  
ATOM   2821  OE1 GLU A 509      -1.618  26.034 -13.843  1.00 93.25      A    O  
ATOM   2822  OE2 GLU A 509      -2.308  25.762 -15.910  1.00 98.80      A    O1-
ATOM   2823  N   ASP A 510      -4.965  26.852  -9.938  1.00 88.59      A    N  
ATOM   2824  CA  ASP A 510      -5.019  26.767  -8.483  1.00 92.19      A    C  
ATOM   2825  C   ASP A 510      -6.463  26.727  -8.004  1.00 86.73      A    C  
ATOM   2826  O   ASP A 510      -6.841  25.876  -7.200  1.00 87.16      A    O  
ATOM   2827  CB  ASP A 510      -4.286  27.945  -7.841  1.00 90.94      A    C  
ATOM   2828  CG  ASP A 510      -2.796  27.926  -8.115  1.00101.15      A    C  
ATOM   2829  OD1 ASP A 510      -2.370  27.194  -9.032  1.00 98.03      A    O  
ATOM   2830  OD2 ASP A 510      -2.052  28.646  -7.415  1.00110.75      A    O1-
ATOM   2831  N   PHE A 511      -7.257  27.665  -8.509  1.00 86.24      A    N  
ATOM   2832  CA  PHE A 511      -8.665  27.789  -8.149  1.00 90.18      A    C  
ATOM   2833  C   PHE A 511      -9.444  26.511  -8.452  1.00 83.60      A    C  
ATOM   2834  O   PHE A 511     -10.243  26.053  -7.636  1.00 80.07      A    O  
ATOM   2835  CB  PHE A 511      -9.295  28.969  -8.894  1.00 87.43      A    C  
ATOM   2836  CG  PHE A 511     -10.636  29.382  -8.358  1.00 80.87      A    C  
ATOM   2837  CD1 PHE A 511     -10.987  29.127  -7.044  1.00 76.74      A    C  
ATOM   2838  CD2 PHE A 511     -11.553  30.014  -9.181  1.00 83.38      A    C  
ATOM   2839  CE1 PHE A 511     -12.224  29.507  -6.557  1.00 82.41      A    C  
ATOM   2840  CE2 PHE A 511     -12.792  30.394  -8.702  1.00 80.87      A    C  
ATOM   2841  CZ  PHE A 511     -13.128  30.139  -7.388  1.00 76.26      A    C  
ATOM   2842  N   LEU A 512      -9.209  25.950  -9.634  1.00 79.76      A    N  
ATOM   2843  CA  LEU A 512      -9.888  24.732 -10.071  1.00 71.62      A    C  
ATOM   2844  C   LEU A 512      -9.612  23.550  -9.146  1.00 69.82      A    C  
ATOM   2845  O   LEU A 512     -10.540  22.910  -8.654  1.00 72.59      A    O  
ATOM   2846  CB  LEU A 512      -9.478  24.379 -11.501  1.00 57.77      A    C  
ATOM   2847  CG  LEU A 512     -10.148  23.141 -12.101  1.00 72.83      A    C  
ATOM   2848  CD1 LEU A 512     -11.647  23.358 -12.249  1.00 70.98      A    C  
ATOM   2849  CD2 LEU A 512      -9.520  22.783 -13.437  1.00 83.06      A    C  
ATOM   2850  N   ASP A 513      -8.334  23.257  -8.926  1.00 74.90      A    N  
ATOM   2851  CA  ASP A 513      -7.933  22.204  -7.997  1.00 70.61      A    C  
ATOM   2852  C   ASP A 513      -8.486  22.448  -6.599  1.00 68.14      A    C  
ATOM   2853  O   ASP A 513      -8.864  21.513  -5.899  1.00 73.54      A    O  
ATOM   2854  CB  ASP A 513      -6.410  22.080  -7.942  1.00 68.71      A    C  
ATOM   2855  CG  ASP A 513      -5.949  21.037  -6.943  1.00 77.81      A    C  
ATOM   2856  OD1 ASP A 513      -5.961  19.836  -7.288  1.00 72.54      A    O  
ATOM   2857  OD2 ASP A 513      -5.576  21.417  -5.813  1.00 81.89      A    O1-
ATOM   2858  N   ALA A 514      -8.503  23.710  -6.189  1.00 69.65      A    N  
ATOM   2859  CA  ALA A 514      -9.035  24.083  -4.886  1.00 75.95      A    C  
ATOM   2860  C   ALA A 514     -10.508  23.713  -4.793  1.00 71.68      A    C  
ATOM   2861  O   ALA A 514     -10.955  23.145  -3.799  1.00 77.66      A    O  
ATOM   2862  CB  ALA A 514      -8.841  25.565  -4.638  1.00 86.96      A    C  
ATOM   2863  N   ARG A 515     -11.255  24.053  -5.838  1.00 70.07      A    N  
ATOM   2864  CA  ARG A 515     -12.677  23.735  -5.915  1.00 69.37      A    C  
ATOM   2865  C   ARG A 515     -12.893  22.225  -5.947  1.00 71.02      A    C  
ATOM   2866  O   ARG A 515     -13.819  21.713  -5.317  1.00 64.79      A    O  
ATOM   2867  CB  ARG A 515     -13.306  24.384  -7.144  1.00 69.00      A    C  
ATOM   2868  CG  ARG A 515     -13.876  25.767  -6.896  1.00 62.99      A    C  
ATOM   2869  CD  ARG A 515     -13.630  26.671  -8.090  1.00 66.78      A    C  
ATOM   2870  NE  ARG A 515     -14.238  26.140  -9.304  1.00 67.00      A    N  
ATOM   2871  CZ  ARG A 515     -13.862  26.471 -10.535  1.00 75.76      A    C  
ATOM   2872  NH1 ARG A 515     -12.867  27.327 -10.719  1.00 81.90      A    N1+
ATOM   2873  NH2 ARG A 515     -14.474  25.938 -11.584  1.00 76.98      A    N  
ATOM   2874  N   PHE A 516     -12.042  21.529  -6.700  1.00 77.45      A    N  
ATOM   2875  CA  PHE A 516     -12.004  20.068  -6.716  1.00 64.04      A    C  
ATOM   2876  C   PHE A 516     -12.006  19.501  -5.302  1.00 65.30      A    C  
ATOM   2877  O   PHE A 516     -12.880  18.716  -4.935  1.00 78.91      A    O  
ATOM   2878  CB  PHE A 516     -10.773  19.561  -7.471  1.00 64.10      A    C  
ATOM   2879  CG  PHE A 516     -10.924  19.583  -8.964  1.00 64.62      A    C  
ATOM   2880  CD1 PHE A 516     -12.178  19.594  -9.542  1.00 68.64      A    C  
ATOM   2881  CD2 PHE A 516      -9.812  19.577  -9.790  1.00 69.11      A    C  
ATOM   2882  CE1 PHE A 516     -12.321  19.611 -10.916  1.00 74.02      A    C  
ATOM   2883  CE2 PHE A 516      -9.951  19.594 -11.162  1.00 70.55      A    C  
ATOM   2884  CZ  PHE A 516     -11.209  19.612 -11.726  1.00 72.33      A    C  
ATOM   2885  N   LYS A 517     -11.019  19.910  -4.512  1.00 58.48      A    N  
ATOM   2886  CA  LYS A 517     -10.818  19.350  -3.181  1.00 69.01      A    C  
ATOM   2887  C   LYS A 517     -11.900  19.809  -2.206  1.00 70.73      A    C  
ATOM   2888  O   LYS A 517     -12.047  19.244  -1.120  1.00 75.36      A    O  
ATOM   2889  CB  LYS A 517      -9.446  19.750  -2.637  1.00 77.12      A    C  
ATOM   2890  CG  LYS A 517      -8.260  19.453  -3.550  1.00 72.30      A    C  
ATOM   2891  CD  LYS A 517      -8.074  17.965  -3.803  1.00 80.45      A    C  
ATOM   2892  CE  LYS A 517      -7.472  17.705  -5.184  1.00 80.50      A    C  
ATOM   2893  NZ  LYS A 517      -8.493  17.383  -6.223  1.00 80.29      A    N1+
ATOM   2894  N   THR A 518     -12.650  20.836  -2.596  1.00 62.97      A    N  
ATOM   2895  CA  THR A 518     -13.751  21.338  -1.779  1.00 63.94      A    C  
ATOM   2896  C   THR A 518     -15.000  20.479  -1.938  1.00 72.30      A    C  
ATOM   2897  O   THR A 518     -15.714  20.215  -0.970  1.00 73.60      A    O  
ATOM   2898  CB  THR A 518     -14.102  22.795  -2.131  1.00 56.54      A    C  
ATOM   2899  CG2 THR A 518     -14.927  23.419  -1.021  1.00 71.70      A    C  
ATOM   2900  OG1 THR A 518     -12.900  23.556  -2.301  1.00 75.61      A    O  
ATOM   2901  N   MET A 519     -15.253  20.044  -3.168  1.00 67.60      A    N  
ATOM   2902  CA  MET A 519     -16.412  19.216  -3.475  1.00 66.28      A    C  
ATOM   2903  C   MET A 519     -16.269  17.843  -2.834  1.00 80.46      A    C  
ATOM   2904  O   MET A 519     -17.246  17.262  -2.369  1.00 85.46      A    O  
ATOM   2905  CB  MET A 519     -16.604  19.090  -4.988  1.00 62.97      A    C  
ATOM   2906  CG  MET A 519     -16.878  20.416  -5.674  1.00 66.88      A    C  
ATOM   2907  SD  MET A 519     -17.563  20.243  -7.334  1.00 78.44      A    S  
ATOM   2908  CE  MET A 519     -16.417  19.074  -8.057  1.00 82.75      A    C  
ATOM   2909  N   LYS A 520     -15.043  17.334  -2.811  1.00 73.80      A    N  
ATOM   2910  CA  LYS A 520     -14.754  16.053  -2.178  1.00 70.80      A    C  
ATOM   2911  C   LYS A 520     -15.049  16.080  -0.681  1.00 82.22      A    C  
ATOM   2912  O   LYS A 520     -15.311  15.049  -0.060  1.00 95.19      A    O  
ATOM   2913  CB  LYS A 520     -13.282  15.691  -2.410  1.00 66.72      A    C  
ATOM   2914  CG  LYS A 520     -12.838  14.338  -1.869  1.00 81.87      A    C  
ATOM   2915  CD  LYS A 520     -13.471  13.184  -2.612  1.00 82.13      A    C  
ATOM   2916  CE  LYS A 520     -12.692  11.892  -2.384  1.00 92.53      A    C  
ATOM   2917  NZ  LYS A 520     -13.236  10.761  -3.193  1.00109.09      A    N1+
ATOM   2918  N   LYS A 521     -15.008  17.273  -0.104  1.00 78.91      A    N  
ATOM   2919  CA  LYS A 521     -15.214  17.435   1.333  1.00 74.91      A    C  
ATOM   2920  C   LYS A 521     -16.630  17.887   1.647  1.00 87.96      A    C  
ATOM   2921  O   LYS A 521     -17.159  17.631   2.734  1.00 93.02      A    O  
ATOM   2922  CB  LYS A 521     -14.203  18.424   1.901  1.00 78.45      A    C  
ATOM   2923  CG  LYS A 521     -14.198  18.519   3.420  1.00 89.10      A    C  
ATOM   2924  CD  LYS A 521     -12.850  18.951   3.956  1.00110.38      A    C  
ATOM   2925  CE  LYS A 521     -11.718  18.080   3.419  1.00131.17      A    C  
ATOM   2926  NZ  LYS A 521     -10.975  18.646   2.245  1.00128.41      A    N1+
ATOM   2927  N   ASP A 522     -17.248  18.549   0.676  1.00 83.46      A    N  
ATOM   2928  CA  ASP A 522     -18.617  19.012   0.828  1.00 81.99      A    C  
ATOM   2929  C   ASP A 522     -19.575  17.860   0.591  1.00 86.51      A    C  
ATOM   2930  O   ASP A 522     -20.729  17.909   1.006  1.00 85.55      A    O  
ATOM   2931  CB  ASP A 522     -18.921  20.157  -0.137  1.00 83.34      A    C  
ATOM   2932  CG  ASP A 522     -20.260  20.822   0.145  1.00 89.93      A    C  
ATOM   2933  OD1 ASP A 522     -20.711  20.800   1.307  1.00 87.20      A    O  
ATOM   2934  OD2 ASP A 522     -20.853  21.385  -0.796  1.00 84.63      A    O1-
ATOM   2935  N   SER A 523     -19.089  16.825  -0.086  1.00 86.44      A    N  
ATOM   2936  CA  SER A 523     -19.915  15.685  -0.454  1.00 81.53      A    C  
ATOM   2937  C   SER A 523     -19.998  14.697   0.702  1.00 76.79      A    C  
ATOM   2938  O   SER A 523     -20.807  13.776   0.677  1.00 77.74      A    O  
ATOM   2939  CB  SER A 523     -19.355  15.001  -1.697  1.00 79.84      A    C  
ATOM   2940  OG  SER A 523     -18.249  14.175  -1.370  1.00 95.40      A    O  
ATOM   2941  N   LEU A 524     -19.145  14.887   1.706  1.00 79.38      A    N  
ATOM   2942  CA  LEU A 524     -19.168  14.070   2.918  1.00 91.51      A    C  
ATOM   2943  C   LEU A 524     -20.414  14.347   3.744  1.00100.37      A    C  
ATOM   2944  O   LEU A 524     -21.236  15.187   3.383  1.00104.44      A    O  
ATOM   2945  CB  LEU A 524     -17.916  14.316   3.765  1.00 98.39      A    C  
ATOM   2946  CG  LEU A 524     -16.562  13.904   3.175  1.00 92.91      A    C  
ATOM   2947  CD1 LEU A 524     -15.477  14.013   4.230  1.00 96.62      A    C  
ATOM   2948  CD2 LEU A 524     -16.617  12.495   2.605  1.00 83.68      A    C  
ATOM   2949  N   ASN A 525     -20.553  13.637   4.857  1.00110.40      A    N  
ATOM   2950  CA  ASN A 525     -21.711  13.821   5.725  1.00112.37      A    C  
ATOM   2951  C   ASN A 525     -21.416  14.860   6.803  1.00112.43      A    C  
ATOM   2952  O   ASN A 525     -22.319  15.547   7.280  1.00118.30      A    O  
ATOM   2953  CB  ASN A 525     -22.123  12.484   6.349  1.00119.49      A    C  
ATOM   2954  CG  ASN A 525     -23.349  12.595   7.246  1.00129.99      A    C  
ATOM   2955  ND2 ASN A 525     -24.457  12.008   6.808  1.00141.28      A    N  
ATOM   2956  OD1 ASN A 525     -23.302  13.202   8.315  1.00129.47      A    O  
ATOM   2957  N   SER A 526     -20.142  14.998   7.159  1.00103.82      A    N  
ATOM   2958  CA  SER A 526     -19.711  15.987   8.146  1.00106.59      A    C  
ATOM   2959  C   SER A 526     -19.929  17.417   7.653  1.00113.86      A    C  
ATOM   2960  O   SER A 526     -19.825  18.367   8.428  1.00124.62      A    O  
ATOM   2961  CB  SER A 526     -18.235  15.780   8.506  1.00129.76      A    C  
ATOM   2962  OG  SER A 526     -17.385  16.324   7.508  1.00132.52      A    O  
ATOM   2963  N   SER A 527     -20.225  17.554   6.362  1.00107.31      A    N  
ATOM   2964  CA  SER A 527     -20.341  18.856   5.717  1.00100.24      A    C  
ATOM   2965  C   SER A 527     -21.457  19.690   6.330  1.00 95.91      A    C  
ATOM   2966  O   SER A 527     -22.512  19.169   6.683  1.00 94.76      A    O  
ATOM   2967  CB  SER A 527     -20.592  18.684   4.217  1.00 85.58      A    C  
ATOM   2968  OG  SER A 527     -20.652  19.938   3.561  1.00 95.01      A    O  
ATOM   2969  N   HIS A 528     -21.200  20.983   6.487  1.00108.58      A    N  
ATOM   2970  CA  HIS A 528     -22.198  21.906   7.003  1.00107.81      A    C  
ATOM   2971  C   HIS A 528     -22.427  22.998   5.963  1.00105.32      A    C  
ATOM   2972  O   HIS A 528     -21.475  23.474   5.345  1.00116.97      A    O  
ATOM   2973  CB  HIS A 528     -21.751  22.496   8.344  1.00119.19      A    C  
ATOM   2974  CG  HIS A 528     -22.139  21.662   9.526  1.00136.59      A    C  
ATOM   2975  CD2 HIS A 528     -22.743  21.989  10.694  1.00143.66      A    C  
ATOM   2976  ND1 HIS A 528     -21.901  20.305   9.587  1.00134.52      A    N  
ATOM   2977  CE1 HIS A 528     -22.342  19.833  10.739  1.00137.15      A    C  
ATOM   2978  NE2 HIS A 528     -22.857  20.834  11.429  1.00151.41      A    N  
ATOM   2979  N   PRO A 529     -23.690  23.396   5.762  1.00 92.06      A    N  
ATOM   2980  CA  PRO A 529     -24.035  24.456   4.806  1.00 87.03      A    C  
ATOM   2981  C   PRO A 529     -23.372  25.781   5.176  1.00 88.96      A    C  
ATOM   2982  O   PRO A 529     -23.185  26.057   6.361  1.00 92.26      A    O  
ATOM   2983  CB  PRO A 529     -25.562  24.547   4.909  1.00 86.30      A    C  
ATOM   2984  CG  PRO A 529     -25.892  23.950   6.237  1.00 90.66      A    C  
ATOM   2985  CD  PRO A 529     -24.878  22.872   6.455  1.00 95.12      A    C  
ATOM   2986  N   ILE A 530     -23.003  26.577   4.176  1.00 83.69      A    N  
ATOM   2987  CA  ILE A 530     -22.223  27.787   4.417  1.00 82.44      A    C  
ATOM   2988  C   ILE A 530     -23.030  28.774   5.248  1.00 98.36      A    C  
ATOM   2989  O   ILE A 530     -22.486  29.470   6.106  1.00106.44      A    O  
ATOM   2990  CB  ILE A 530     -21.790  28.470   3.115  1.00 82.92      A    C  
ATOM   2991  CG1 ILE A 530     -22.973  28.613   2.162  1.00 88.17      A    C  
ATOM   2992  CG2 ILE A 530     -20.652  27.701   2.463  1.00 97.59      A    C  
ATOM   2993  CD1 ILE A 530     -22.636  29.378   0.931  1.00 88.86      A    C  
ATOM   2994  N   SER A 531     -24.333  28.834   4.990  1.00 96.84      A    N  
ATOM   2995  CA  SER A 531     -25.220  29.615   5.833  1.00 93.68      A    C  
ATOM   2996  C   SER A 531     -25.726  28.651   6.891  1.00 94.52      A    C  
ATOM   2997  O   SER A 531     -26.546  27.774   6.613  1.00 94.17      A    O  
ATOM   2998  CB  SER A 531     -26.368  30.231   5.032  1.00 97.39      A    C  
ATOM   2999  OG  SER A 531     -26.019  31.515   4.544  1.00100.38      A    O  
ATOM   3000  N   SER A 532     -25.224  28.820   8.108  1.00 99.28      A    N  
ATOM   3001  CA  SER A 532     -25.454  27.855   9.171  1.00110.85      A    C  
ATOM   3002  C   SER A 532     -25.599  28.557  10.505  1.00112.53      A    C  
ATOM   3003  O   SER A 532     -24.827  29.458  10.830  1.00106.54      A    O  
ATOM   3004  CB  SER A 532     -24.307  26.840   9.238  1.00107.90      A    C  
ATOM   3005  OG  SER A 532     -24.422  26.005  10.377  1.00116.88      A    O  
ATOM   3006  N   SER A 533     -26.616  28.156  11.260  1.00114.03      A    N  
ATOM   3007  CA  SER A 533     -26.900  28.746  12.561  1.00122.74      A    C  
ATOM   3008  C   SER A 533     -25.688  28.686  13.487  1.00129.63      A    C  
ATOM   3009  O   SER A 533     -25.133  27.614  13.739  1.00135.23      A    O  
ATOM   3010  CB  SER A 533     -28.091  28.040  13.209  1.00123.11      A    C  
ATOM   3011  OG  SER A 533     -28.591  28.785  14.305  1.00133.47      A    O  
ATOM   3012  N   VAL A 534     -25.284  29.848  13.985  1.00129.10      A    N  
ATOM   3013  CA  VAL A 534     -24.141  29.953  14.878  1.00131.09      A    C  
ATOM   3014  C   VAL A 534     -24.574  30.571  16.200  1.00132.72      A    C  
ATOM   3015  O   VAL A 534     -24.902  31.758  16.255  1.00126.56      A    O  
ATOM   3016  CB  VAL A 534     -23.014  30.797  14.262  1.00124.90      A    C  
ATOM   3017  CG1 VAL A 534     -21.839  30.862  15.204  1.00131.89      A    C  
ATOM   3018  CG2 VAL A 534     -22.590  30.221  12.921  1.00119.26      A    C  
ATOM   3019  N   GLN A 535     -24.577  29.776  17.267  1.00139.60      A    N  
ATOM   3020  CA  GLN A 535     -25.030  30.285  18.553  1.00134.60      A    C  
ATOM   3021  C   GLN A 535     -23.940  30.229  19.619  1.00133.38      A    C  
ATOM   3022  O   GLN A 535     -23.956  31.007  20.572  1.00132.49      A    O  
ATOM   3023  CB  GLN A 535     -26.242  29.479  19.033  1.00132.30      A    C  
ATOM   3024  CG  GLN A 535     -27.579  29.954  18.500  1.00139.52      A    C  
ATOM   3025  CD  GLN A 535     -28.064  29.095  17.344  1.00140.78      A    C  
ATOM   3026  NE2 GLN A 535     -29.367  29.124  17.088  1.00147.22      A    N  
ATOM   3027  OE1 GLN A 535     -27.275  28.405  16.694  1.00130.97      A    O  
ATOM   3028  N   SER A 536     -22.988  29.316  19.450  1.00140.94      A    N  
ATOM   3029  CA  SER A 536     -21.861  29.204  20.373  1.00143.89      A    C  
ATOM   3030  C   SER A 536     -20.664  29.999  19.864  1.00147.07      A    C  
ATOM   3031  O   SER A 536     -20.805  30.854  18.991  1.00146.81      A    O  
ATOM   3032  CB  SER A 536     -21.473  27.742  20.593  1.00147.95      A    C  
ATOM   3033  OG  SER A 536     -20.551  27.298  19.618  1.00148.95      A    O  
ATOM   3034  N   SER A 537     -19.489  29.712  20.417  1.00148.82      A    N  
ATOM   3035  CA  SER A 537     -18.271  30.419  20.043  1.00148.91      A    C  
ATOM   3036  C   SER A 537     -17.298  29.489  19.324  1.00150.89      A    C  
ATOM   3037  O   SER A 537     -16.447  29.945  18.559  1.00148.53      A    O  
ATOM   3038  CB  SER A 537     -17.603  31.031  21.274  1.00153.66      A    C  
ATOM   3039  OG  SER A 537     -17.171  30.025  22.171  1.00169.35      A    O  
ATOM   3040  N   GLU A 538     -17.426  28.186  19.562  1.00153.22      A    N  
ATOM   3041  CA  GLU A 538     -16.621  27.213  18.833  1.00148.53      A    C  
ATOM   3042  C   GLU A 538     -17.259  26.977  17.476  1.00146.30      A    C  
ATOM   3043  O   GLU A 538     -16.583  26.630  16.509  1.00145.00      A    O  
ATOM   3044  CB  GLU A 538     -16.502  25.896  19.603  1.00149.61      A    C  
ATOM   3045  CG  GLU A 538     -15.849  26.011  20.973  1.00159.06      A    C  
ATOM   3046  CD  GLU A 538     -16.833  26.374  22.069  1.00165.18      A    C  
ATOM   3047  OE1 GLU A 538     -17.792  27.129  21.798  1.00158.45      A    O  
ATOM   3048  OE2 GLU A 538     -16.649  25.895  23.207  1.00168.84      A    O1-
ATOM   3049  N   GLN A 539     -18.572  27.175  17.416  1.00150.14      A    N  
ATOM   3050  CA  GLN A 539     -19.300  27.173  16.155  1.00148.57      A    C  
ATOM   3051  C   GLN A 539     -18.866  28.352  15.286  1.00141.24      A    C  
ATOM   3052  O   GLN A 539     -19.018  28.323  14.067  1.00133.70      A    O  
ATOM   3053  CB  GLN A 539     -20.808  27.211  16.409  1.00147.29      A    C  
ATOM   3054  CG  GLN A 539     -21.368  25.901  16.947  1.00154.90      A    C  
ATOM   3055  CD  GLN A 539     -22.821  26.011  17.372  1.00155.10      A    C  
ATOM   3056  NE2 GLN A 539     -23.312  24.992  18.067  1.00159.07      A    N  
ATOM   3057  OE1 GLN A 539     -23.493  27.002  17.081  1.00148.56      A    O  
ATOM   3058  N   ILE A 540     -18.332  29.392  15.925  1.00143.73      A    N  
ATOM   3059  CA  ILE A 540     -17.786  30.546  15.213  1.00139.59      A    C  
ATOM   3060  C   ILE A 540     -16.420  30.230  14.615  1.00140.61      A    C  
ATOM   3061  O   ILE A 540     -16.190  30.457  13.426  1.00139.06      A    O  
ATOM   3062  CB  ILE A 540     -17.649  31.777  16.129  1.00130.04      A    C  
ATOM   3063  CG1 ILE A 540     -19.001  32.135  16.745  1.00125.89      A    C  
ATOM   3064  CG2 ILE A 540     -17.110  32.962  15.351  1.00118.87      A    C  
ATOM   3065  CD1 ILE A 540     -18.941  33.208  17.795  1.00119.86      A    C  
ATOM   3066  N   GLU A 541     -15.519  29.719  15.452  1.00135.71      A    N  
ATOM   3067  CA  GLU A 541     -14.207  29.262  15.004  1.00135.25      A    C  
ATOM   3068  C   GLU A 541     -14.354  28.266  13.861  1.00140.97      A    C  
ATOM   3069  O   GLU A 541     -13.630  28.331  12.869  1.00139.99      A    O  
ATOM   3070  CB  GLU A 541     -13.435  28.624  16.162  1.00147.94      A    C  
ATOM   3071  CG  GLU A 541     -13.177  29.550  17.340  1.00151.27      A    C  
ATOM   3072  CD  GLU A 541     -11.904  30.359  17.186  1.00156.71      A    C  
ATOM   3073  OE1 GLU A 541     -11.831  31.464  17.764  1.00160.09      A    O  
ATOM   3074  OE2 GLU A 541     -10.974  29.888  16.499  1.00155.78      A    O1-
ATOM   3075  N   GLU A 542     -15.284  27.331  14.030  1.00140.45      A    N  
ATOM   3076  CA  GLU A 542     -15.640  26.370  12.990  1.00133.89      A    C  
ATOM   3077  C   GLU A 542     -15.915  27.030  11.638  1.00134.62      A    C  
ATOM   3078  O   GLU A 542     -15.437  26.560  10.610  1.00136.74      A    O  
ATOM   3079  CB  GLU A 542     -16.844  25.536  13.435  1.00142.03      A    C  
ATOM   3080  CG  GLU A 542     -16.472  24.367  14.337  1.00150.43      A    C  
ATOM   3081  CD  GLU A 542     -17.651  23.465  14.655  1.00165.80      A    C  
ATOM   3082  OE1 GLU A 542     -18.798  23.841  14.331  1.00165.50      A    O  
ATOM   3083  OE2 GLU A 542     -17.429  22.379  15.232  1.00167.58      A    O1-
ATOM   3084  N   MET A 543     -16.682  28.118  11.647  1.00133.49      A    N  
ATOM   3085  CA  MET A 543     -17.119  28.764  10.412  1.00124.04      A    C  
ATOM   3086  C   MET A 543     -15.958  29.268   9.552  1.00117.37      A    C  
ATOM   3087  O   MET A 543     -16.131  29.545   8.362  1.00113.10      A    O  
ATOM   3088  CB  MET A 543     -18.072  29.910  10.741  1.00116.47      A    C  
ATOM   3089  CG  MET A 543     -19.447  29.437  11.176  1.00126.58      A    C  
ATOM   3090  SD  MET A 543     -20.656  29.375   9.839  1.00137.73      A    S  
ATOM   3091  CE  MET A 543     -20.281  27.812   9.059  1.00123.61      A    C  
ATOM   3092  N   PHE A 544     -14.773  29.348  10.148  1.00119.27      A    N  
ATOM   3093  CA  PHE A 544     -13.567  29.717   9.419  1.00115.33      A    C  
ATOM   3094  C   PHE A 544     -12.932  28.461   8.838  1.00118.44      A    C  
ATOM   3095  O   PHE A 544     -11.804  28.104   9.182  1.00128.14      A    O  
ATOM   3096  CB  PHE A 544     -12.571  30.447  10.320  1.00112.17      A    C  
ATOM   3097  CG  PHE A 544     -12.997  31.836  10.702  1.00121.78      A    C  
ATOM   3098  CD1 PHE A 544     -12.878  32.881   9.801  1.00107.07      A    C  
ATOM   3099  CD2 PHE A 544     -13.504  32.101  11.963  1.00125.52      A    C  
ATOM   3100  CE1 PHE A 544     -13.265  34.163  10.147  1.00100.06      A    C  
ATOM   3101  CE2 PHE A 544     -13.892  33.382  12.316  1.00109.21      A    C  
ATOM   3102  CZ  PHE A 544     -13.773  34.414  11.406  1.00105.98      A    C  
ATOM   3103  N   ASP A 545     -13.663  27.801   7.947  1.00114.01      A    N  
ATOM   3104  CA  ASP A 545     -13.198  26.562   7.340  1.00122.72      A    C  
ATOM   3105  C   ASP A 545     -13.204  26.647   5.822  1.00111.24      A    C  
ATOM   3106  O   ASP A 545     -13.662  27.634   5.246  1.00107.90      A    O  
ATOM   3107  CB  ASP A 545     -14.050  25.377   7.822  1.00130.15      A    C  
ATOM   3108  CG  ASP A 545     -15.509  25.466   7.377  1.00118.36      A    C  
ATOM   3109  OD1 ASP A 545     -15.782  25.532   6.161  1.00106.43      A    O  
ATOM   3110  OD2 ASP A 545     -16.395  25.457   8.258  1.00122.38      A    O1-
ATOM   3111  N   SER A 546     -12.690  25.599   5.189  1.00117.85      A    N  
ATOM   3112  CA  SER A 546     -12.560  25.537   3.740  1.00115.98      A    C  
ATOM   3113  C   SER A 546     -13.873  25.756   2.999  1.00105.01      A    C  
ATOM   3114  O   SER A 546     -13.893  26.383   1.942  1.00 98.00      A    O  
ATOM   3115  CB  SER A 546     -11.972  24.185   3.338  1.00138.56      A    C  
ATOM   3116  OG  SER A 546     -12.729  23.120   3.889  1.00154.21      A    O  
ATOM   3117  N   LEU A 547     -14.963  25.222   3.542  1.00105.96      A    N  
ATOM   3118  CA  LEU A 547     -16.259  25.298   2.875  1.00109.34      A    C  
ATOM   3119  C   LEU A 547     -16.720  26.741   2.704  1.00101.71      A    C  
ATOM   3120  O   LEU A 547     -17.267  27.105   1.669  1.00 97.78      A    O  
ATOM   3121  CB  LEU A 547     -17.318  24.499   3.642  1.00118.31      A    C  
ATOM   3122  CG  LEU A 547     -17.933  23.309   2.903  1.00112.14      A    C  
ATOM   3123  CD1 LEU A 547     -17.540  22.008   3.585  1.00103.80      A    C  
ATOM   3124  CD2 LEU A 547     -19.447  23.446   2.814  1.00107.01      A    C  
ATOM   3125  N   SER A 548     -16.490  27.566   3.718  1.00 97.60      A    N  
ATOM   3126  CA  SER A 548     -16.885  28.966   3.650  1.00 94.21      A    C  
ATOM   3127  C   SER A 548     -16.109  29.711   2.571  1.00 96.04      A    C  
ATOM   3128  O   SER A 548     -16.683  30.466   1.786  1.00103.71      A    O  
ATOM   3129  CB  SER A 548     -16.672  29.644   5.007  1.00 99.93      A    C  
ATOM   3130  OG  SER A 548     -17.446  29.018   6.009  1.00114.35      A    O  
ATOM   3131  N   TYR A 549     -14.799  29.503   2.553  1.00 86.37      A    N  
ATOM   3132  CA  TYR A 549     -13.923  30.221   1.636  1.00 83.46      A    C  
ATOM   3133  C   TYR A 549     -14.107  29.810   0.175  1.00 89.76      A    C  
ATOM   3134  O   TYR A 549     -14.101  30.653  -0.714  1.00 89.94      A    O  
ATOM   3135  CB  TYR A 549     -12.451  30.027   2.038  1.00 86.45      A    C  
ATOM   3136  CG  TYR A 549     -12.044  30.747   3.311  1.00 86.73      A    C  
ATOM   3137  CD1 TYR A 549     -12.825  30.685   4.459  1.00 93.07      A    C  
ATOM   3138  CD2 TYR A 549     -10.887  31.515   3.350  1.00 76.16      A    C  
ATOM   3139  CE1 TYR A 549     -12.444  31.343   5.618  1.00 98.95      A    C  
ATOM   3140  CE2 TYR A 549     -10.504  32.176   4.495  1.00 89.44      A    C  
ATOM   3141  CZ  TYR A 549     -11.284  32.090   5.627  1.00 96.32      A    C  
ATOM   3142  OH  TYR A 549     -10.904  32.749   6.775  1.00106.68      A    O  
ATOM   3143  N   PHE A 550     -14.263  28.514  -0.076  1.00 95.07      A    N  
ATOM   3144  CA  PHE A 550     -14.235  28.008  -1.450  1.00 87.68      A    C  
ATOM   3145  C   PHE A 550     -15.597  27.636  -2.044  1.00 91.32      A    C  
ATOM   3146  O   PHE A 550     -15.812  27.829  -3.240  1.00 90.47      A    O  
ATOM   3147  CB  PHE A 550     -13.287  26.814  -1.534  1.00 83.88      A    C  
ATOM   3148  CG  PHE A 550     -11.837  27.203  -1.476  1.00 88.79      A    C  
ATOM   3149  CD1 PHE A 550     -11.202  27.703  -2.600  1.00 87.09      A    C  
ATOM   3150  CD2 PHE A 550     -11.114  27.091  -0.298  1.00 86.17      A    C  
ATOM   3151  CE1 PHE A 550      -9.872  28.079  -2.555  1.00 80.76      A    C  
ATOM   3152  CE2 PHE A 550      -9.780  27.461  -0.251  1.00 88.56      A    C  
ATOM   3153  CZ  PHE A 550      -9.160  27.954  -1.382  1.00 83.80      A    C  
ATOM   3154  N   LYS A 551     -16.511  27.105  -1.235  1.00 86.65      A    N  
ATOM   3155  CA  LYS A 551     -17.872  26.874  -1.715  1.00 85.52      A    C  
ATOM   3156  C   LYS A 551     -18.532  28.219  -1.975  1.00 81.90      A    C  
ATOM   3157  O   LYS A 551     -19.067  28.456  -3.054  1.00 80.02      A    O  
ATOM   3158  CB  LYS A 551     -18.700  26.058  -0.725  1.00 99.75      A    C  
ATOM   3159  CG  LYS A 551     -20.086  25.708  -1.243  1.00 89.26      A    C  
ATOM   3160  CD  LYS A 551     -20.720  24.597  -0.438  1.00 84.72      A    C  
ATOM   3161  CE  LYS A 551     -22.174  24.406  -0.830  1.00 83.57      A    C  
ATOM   3162  NZ  LYS A 551     -22.917  23.610   0.184  1.00 96.16      A    N1+
ATOM   3163  N   GLY A 552     -18.512  29.077  -0.957  1.00 74.40      A    N  
ATOM   3164  CA  GLY A 552     -18.927  30.461  -1.093  1.00 84.29      A    C  
ATOM   3165  C   GLY A 552     -18.366  31.112  -2.344  1.00 82.13      A    C  
ATOM   3166  O   GLY A 552     -19.089  31.770  -3.092  1.00 81.34      A    O  
ATOM   3167  N   SER A 553     -17.064  30.952  -2.553  1.00 83.58      A    N  
ATOM   3168  CA  SER A 553     -16.400  31.435  -3.763  1.00 85.57      A    C  
ATOM   3169  C   SER A 553     -16.976  30.815  -5.035  1.00 84.04      A    C  
ATOM   3170  O   SER A 553     -17.139  31.492  -6.050  1.00 77.46      A    O  
ATOM   3171  CB  SER A 553     -14.898  31.153  -3.692  1.00 83.11      A    C  
ATOM   3172  OG  SER A 553     -14.261  31.482  -4.909  1.00 92.05      A    O  
ATOM   3173  N   SER A 554     -17.280  29.523  -4.964  1.00 86.77      A    N  
ATOM   3174  CA  SER A 554     -17.735  28.764  -6.121  1.00 86.60      A    C  
ATOM   3175  C   SER A 554     -19.088  29.258  -6.609  1.00 84.92      A    C  
ATOM   3176  O   SER A 554     -19.373  29.236  -7.809  1.00 88.28      A    O  
ATOM   3177  CB  SER A 554     -17.824  27.276  -5.782  1.00 86.88      A    C  
ATOM   3178  OG  SER A 554     -16.556  26.739  -5.444  1.00 78.30      A    O  
ATOM   3179  N   LEU A 555     -19.927  29.689  -5.671  1.00 84.83      A    N  
ATOM   3180  CA  LEU A 555     -21.261  30.159  -6.025  1.00 77.83      A    C  
ATOM   3181  C   LEU A 555     -21.192  31.480  -6.767  1.00 73.80      A    C  
ATOM   3182  O   LEU A 555     -21.832  31.654  -7.804  1.00 76.13      A    O  
ATOM   3183  CB  LEU A 555     -22.146  30.316  -4.790  1.00 70.55      A    C  
ATOM   3184  CG  LEU A 555     -22.265  29.088  -3.895  1.00 73.10      A    C  
ATOM   3185  CD1 LEU A 555     -22.702  29.490  -2.508  1.00 64.09      A    C  
ATOM   3186  CD2 LEU A 555     -23.204  28.081  -4.507  1.00 79.64      A    C  
ATOM   3187  N   LEU A 556     -20.421  32.410  -6.213  1.00 74.68      A    N  
ATOM   3188  CA  LEU A 556     -20.196  33.712  -6.823  1.00 73.93      A    C  
ATOM   3189  C   LEU A 556     -19.609  33.572  -8.220  1.00 81.79      A    C  
ATOM   3190  O   LEU A 556     -19.892  34.387  -9.093  1.00 84.61      A    O  
ATOM   3191  CB  LEU A 556     -19.280  34.559  -5.941  1.00 71.96      A    C  
ATOM   3192  CG  LEU A 556     -19.820  34.879  -4.543  1.00 75.29      A    C  
ATOM   3193  CD1 LEU A 556     -18.686  35.312  -3.627  1.00 81.00      A    C  
ATOM   3194  CD2 LEU A 556     -20.907  35.946  -4.594  1.00 79.70      A    C  
ATOM   3195  N   LEU A 557     -18.788  32.544  -8.426  1.00 75.96      A    N  
ATOM   3196  CA  LEU A 557     -18.264  32.252  -9.756  1.00 72.85      A    C  
ATOM   3197  C   LEU A 557     -19.380  31.720 -10.638  1.00 80.47      A    C  
ATOM   3198  O   LEU A 557     -19.563  32.168 -11.770  1.00 80.16      A    O  
ATOM   3199  CB  LEU A 557     -17.111  31.249  -9.687  1.00 74.53      A    C  
ATOM   3200  CG  LEU A 557     -16.740  30.587 -11.013  1.00 80.24      A    C  
ATOM   3201  CD1 LEU A 557     -16.024  31.604 -11.871  1.00 91.60      A    C  
ATOM   3202  CD2 LEU A 557     -15.853  29.365 -10.792  1.00 67.40      A    C  
ATOM   3203  N   MET A 558     -20.134  30.772 -10.090  1.00 86.45      A    N  
ATOM   3204  CA  MET A 558     -21.273  30.180 -10.778  1.00 83.57      A    C  
ATOM   3205  C   MET A 558     -22.342  31.236 -11.024  1.00 87.93      A    C  
ATOM   3206  O   MET A 558     -23.013  31.227 -12.055  1.00 92.49      A    O  
ATOM   3207  CB  MET A 558     -21.852  29.025  -9.963  1.00 76.35      A    C  
ATOM   3208  CG  MET A 558     -23.055  28.359 -10.604  1.00 73.63      A    C  
ATOM   3209  SD  MET A 558     -23.731  27.025  -9.602  1.00 84.35      A    S  
ATOM   3210  CE  MET A 558     -23.868  27.845  -8.020  1.00 67.64      A    C  
ATOM   3211  N   LEU A 559     -22.494  32.143 -10.064  1.00 89.10      A    N  
ATOM   3212  CA  LEU A 559     -23.421  33.260 -10.190  1.00 89.41      A    C  
ATOM   3213  C   LEU A 559     -22.883  34.241 -11.219  1.00 91.31      A    C  
ATOM   3214  O   LEU A 559     -23.642  34.809 -12.005  1.00 93.53      A    O  
ATOM   3215  CB  LEU A 559     -23.646  33.957  -8.848  1.00 89.04      A    C  
ATOM   3216  CG  LEU A 559     -24.997  34.655  -8.673  1.00 93.58      A    C  
ATOM   3217  CD1 LEU A 559     -26.107  33.871  -9.360  1.00 95.94      A    C  
ATOM   3218  CD2 LEU A 559     -25.310  34.834  -7.198  1.00 98.20      A    C  
ATOM   3219  N   LYS A 560     -21.568  34.438 -11.204  1.00 92.25      A    N  
ATOM   3220  CA  LYS A 560     -20.918  35.285 -12.193  1.00 97.17      A    C  
ATOM   3221  C   LYS A 560     -21.133  34.770 -13.605  1.00 98.92      A    C  
ATOM   3222  O   LYS A 560     -21.872  35.381 -14.357  1.00113.13      A    O  
ATOM   3223  CB  LYS A 560     -19.418  35.398 -11.918  1.00 99.11      A    C  
ATOM   3224  CG  LYS A 560     -18.684  36.282 -12.902  1.00 97.66      A    C  
ATOM   3225  CD  LYS A 560     -17.237  35.855 -13.015  1.00106.27      A    C  
ATOM   3226  CE  LYS A 560     -16.774  35.853 -14.458  1.00111.23      A    C  
ATOM   3227  NZ  LYS A 560     -15.396  35.306 -14.577  1.00 93.52      A    N1+
ATOM   3228  N   THR A 561     -20.615  33.582 -13.911  1.00 94.52      A    N  
ATOM   3229  CA  THR A 561     -20.618  33.070 -15.287  1.00103.01      A    C  
ATOM   3230  C   THR A 561     -22.012  32.726 -15.811  1.00107.24      A    C  
ATOM   3231  O   THR A 561     -22.191  32.487 -17.006  1.00108.24      A    O  
ATOM   3232  CB  THR A 561     -19.735  31.813 -15.417  1.00100.89      A    C  
ATOM   3233  CG2 THR A 561     -18.263  32.186 -15.417  1.00 89.84      A    C  
ATOM   3234  OG1 THR A 561     -19.992  30.955 -14.302  1.00103.75      A    O  
ATOM   3235  N   TYR A 562     -22.996  32.699 -14.920  1.00103.58      A    N  
ATOM   3236  CA  TYR A 562     -24.387  32.555 -15.336  1.00110.36      A    C  
ATOM   3237  C   TYR A 562     -24.920  33.883 -15.861  1.00113.03      A    C  
ATOM   3238  O   TYR A 562     -25.237  34.020 -17.045  1.00118.07      A    O  
ATOM   3239  CB  TYR A 562     -25.255  32.081 -14.176  1.00111.06      A    C  
ATOM   3240  CG  TYR A 562     -26.703  31.874 -14.554  1.00116.82      A    C  
ATOM   3241  CD1 TYR A 562     -27.058  31.483 -15.837  1.00116.69      A    C  
ATOM   3242  CD2 TYR A 562     -27.719  32.101 -13.633  1.00114.90      A    C  
ATOM   3243  CE1 TYR A 562     -28.382  31.306 -16.187  1.00113.58      A    C  
ATOM   3244  CE2 TYR A 562     -29.048  31.924 -13.977  1.00117.98      A    C  
ATOM   3245  CZ  TYR A 562     -29.370  31.525 -15.258  1.00116.00      A    C  
ATOM   3246  OH  TYR A 562     -30.684  31.345 -15.617  1.00110.20      A    O  
ATOM   3247  N   LEU A 563     -25.018  34.858 -14.966  1.00105.51      A    N  
ATOM   3248  CA  LEU A 563     -25.346  36.230 -15.332  1.00108.85      A    C  
ATOM   3249  C   LEU A 563     -24.197  36.805 -16.151  1.00115.99      A    C  
ATOM   3250  O   LEU A 563     -23.154  36.183 -16.271  1.00119.79      A    O  
ATOM   3251  CB  LEU A 563     -25.604  37.082 -14.088  1.00104.50      A    C  
ATOM   3252  CG  LEU A 563     -26.411  36.464 -12.940  1.00103.36      A    C  
ATOM   3253  CD1 LEU A 563     -26.620  37.474 -11.823  1.00 98.39      A    C  
ATOM   3254  CD2 LEU A 563     -27.748  35.944 -13.434  1.00114.58      A    C  
ATOM   3255  N   SER A 564     -24.400  37.933 -16.812  1.00115.29      A    N  
ATOM   3256  CA  SER A 564     -23.294  38.507 -17.567  1.00118.50      A    C  
ATOM   3257  C   SER A 564     -22.189  38.865 -16.577  1.00115.25      A    C  
ATOM   3258  O   SER A 564     -22.453  39.081 -15.390  1.00107.26      A    O  
ATOM   3259  CB  SER A 564     -23.727  39.732 -18.367  1.00125.07      A    C  
ATOM   3260  OG  SER A 564     -22.641  40.245 -19.116  1.00129.44      A    O  
ATOM   3261  N   GLU A 565     -20.954  38.926 -17.069  1.00121.58      A    N  
ATOM   3262  CA  GLU A 565     -19.836  39.421 -16.268  1.00122.48      A    C  
ATOM   3263  C   GLU A 565     -20.108  40.836 -15.786  1.00115.95      A    C  
ATOM   3264  O   GLU A 565     -19.774  41.195 -14.657  1.00111.38      A    O  
ATOM   3265  CB  GLU A 565     -18.540  39.401 -17.073  1.00119.33      A    C  
ATOM   3266  CG  GLU A 565     -17.269  39.394 -16.232  1.00120.06      A    C  
ATOM   3267  CD  GLU A 565     -16.049  39.015 -17.041  1.00131.34      A    C  
ATOM   3268  OE1 GLU A 565     -15.063  38.508 -16.460  1.00130.25      A    O  
ATOM   3269  OE2 GLU A 565     -16.070  39.254 -18.264  1.00137.09      A    O1-
ATOM   3270  N   ASP A 566     -20.733  41.625 -16.647  1.00112.33      A    N  
ATOM   3271  CA  ASP A 566     -21.112  42.994 -16.345  1.00119.36      A    C  
ATOM   3272  C   ASP A 566     -22.261  43.063 -15.337  1.00118.02      A    C  
ATOM   3273  O   ASP A 566     -22.230  43.853 -14.394  1.00123.35      A    O  
ATOM   3274  CB  ASP A 566     -21.497  43.685 -17.636  1.00124.70      A    C  
ATOM   3275  CG  ASP A 566     -20.304  43.937 -18.540  1.00129.39      A    C  
ATOM   3276  OD1 ASP A 566     -19.181  43.468 -18.225  1.00126.40      A    O  
ATOM   3277  OD2 ASP A 566     -20.517  44.533 -19.618  1.00134.21      A    O1-
ATOM   3278  N   VAL A 567     -23.243  42.186 -15.520  1.00109.26      A    N  
ATOM   3279  CA  VAL A 567     -24.350  42.025 -14.578  1.00108.53      A    C  
ATOM   3280  C   VAL A 567     -23.892  41.643 -13.169  1.00113.17      A    C  
ATOM   3281  O   VAL A 567     -24.456  42.108 -12.180  1.00104.50      A    O  
ATOM   3282  CB  VAL A 567     -25.360  40.968 -15.087  1.00108.32      A    C  
ATOM   3283  CG1 VAL A 567     -26.410  40.652 -14.028  1.00106.37      A    C  
ATOM   3284  CG2 VAL A 567     -26.035  41.443 -16.369  1.00122.23      A    C  
ATOM   3285  N   PHE A 568     -22.859  40.814 -13.078  1.00112.90      A    N  
ATOM   3286  CA  PHE A 568     -22.276  40.508 -11.779  1.00105.22      A    C  
ATOM   3287  C   PHE A 568     -21.669  41.748 -11.129  1.00102.18      A    C  
ATOM   3288  O   PHE A 568     -21.851  41.966  -9.934  1.00103.55      A    O  
ATOM   3289  CB  PHE A 568     -21.209  39.415 -11.900  1.00106.92      A    C  
ATOM   3290  CG  PHE A 568     -20.616  38.992 -10.576  1.00102.12      A    C  
ATOM   3291  CD1 PHE A 568     -19.456  39.582 -10.090  1.00 95.82      A    C  
ATOM   3292  CD2 PHE A 568     -21.215  37.995  -9.825  1.00100.33      A    C  
ATOM   3293  CE1 PHE A 568     -18.914  39.189  -8.878  1.00 82.24      A    C  
ATOM   3294  CE2 PHE A 568     -20.678  37.597  -8.614  1.00101.06      A    C  
ATOM   3295  CZ  PHE A 568     -19.527  38.195  -8.139  1.00 85.50      A    C  
ATOM   3296  N   GLN A 569     -20.953  42.558 -11.902  1.00102.78      A    N  
ATOM   3297  CA  GLN A 569     -20.296  43.736 -11.341  1.00111.91      A    C  
ATOM   3298  C   GLN A 569     -21.309  44.758 -10.829  1.00119.35      A    C  
ATOM   3299  O   GLN A 569     -21.159  45.286  -9.730  1.00118.63      A    O  
ATOM   3300  CB  GLN A 569     -19.375  44.405 -12.364  1.00110.29      A    C  
ATOM   3301  CG  GLN A 569     -18.689  45.645 -11.802  1.00113.75      A    C  
ATOM   3302  CD  GLN A 569     -18.200  46.606 -12.867  1.00127.99      A    C  
ATOM   3303  NE2 GLN A 569     -17.319  47.520 -12.474  1.00119.88      A    N  
ATOM   3304  OE1 GLN A 569     -18.602  46.529 -14.027  1.00140.67      A    O  
ATOM   3305  N   HIS A 570     -22.331  45.037 -11.635  1.00113.32      A    N  
ATOM   3306  CA  HIS A 570     -23.367  46.000 -11.265  1.00109.16      A    C  
ATOM   3307  C   HIS A 570     -24.013  45.623  -9.940  1.00105.50      A    C  
ATOM   3308  O   HIS A 570     -24.196  46.466  -9.062  1.00109.38      A    O  
ATOM   3309  CB  HIS A 570     -24.441  46.088 -12.353  1.00118.69      A    C  
ATOM   3310  CG  HIS A 570     -24.018  46.858 -13.563  1.00131.12      A    C  
ATOM   3311  CD2 HIS A 570     -24.432  48.054 -14.045  1.00134.41      A    C  
ATOM   3312  ND1 HIS A 570     -23.056  46.405 -14.439  1.00136.86      A    N  
ATOM   3313  CE1 HIS A 570     -22.894  47.289 -15.408  1.00141.47      A    C  
ATOM   3314  NE2 HIS A 570     -23.718  48.299 -15.191  1.00148.85      A    N  
ATOM   3315  N   ALA A 571     -24.357  44.347  -9.809  1.00101.25      A    N  
ATOM   3316  CA  ALA A 571     -24.942  43.830  -8.579  1.00101.48      A    C  
ATOM   3317  C   ALA A 571     -23.997  44.015  -7.398  1.00103.63      A    C  
ATOM   3318  O   ALA A 571     -24.445  44.144  -6.263  1.00102.72      A    O  
ATOM   3319  CB  ALA A 571     -25.308  42.367  -8.741  1.00105.02      A    C  
ATOM   3320  N   VAL A 572     -22.694  44.039  -7.670  1.00108.98      A    N  
ATOM   3321  CA  VAL A 572     -21.689  44.290  -6.635  1.00108.96      A    C  
ATOM   3322  C   VAL A 572     -21.553  45.773  -6.316  1.00113.60      A    C  
ATOM   3323  O   VAL A 572     -21.678  46.175  -5.160  1.00111.07      A    O  
ATOM   3324  CB  VAL A 572     -20.309  43.742  -7.028  1.00 98.68      A    C  
ATOM   3325  CG1 VAL A 572     -19.256  44.165  -6.017  1.00105.60      A    C  
ATOM   3326  CG2 VAL A 572     -20.350  42.225  -7.183  1.00101.37      A    C  
ATOM   3327  N   VAL A 573     -21.263  46.571  -7.339  1.00117.82      A    N  
ATOM   3328  CA  VAL A 573     -21.141  48.019  -7.195  1.00119.16      A    C  
ATOM   3329  C   VAL A 573     -22.314  48.627  -6.428  1.00117.10      A    C  
ATOM   3330  O   VAL A 573     -22.128  49.468  -5.550  1.00111.23      A    O  
ATOM   3331  CB  VAL A 573     -21.030  48.704  -8.568  1.00115.78      A    C  
ATOM   3332  CG1 VAL A 573     -20.919  50.213  -8.408  1.00123.55      A    C  
ATOM   3333  CG2 VAL A 573     -19.844  48.161  -9.346  1.00116.53      A    C  
ATOM   3334  N   LEU A 574     -23.524  48.191  -6.765  1.00112.64      A    N  
ATOM   3335  CA  LEU A 574     -24.721  48.643  -6.063  1.00106.08      A    C  
ATOM   3336  C   LEU A 574     -24.776  48.091  -4.638  1.00109.36      A    C  
ATOM   3337  O   LEU A 574     -25.126  48.810  -3.701  1.00108.86      A    O  
ATOM   3338  CB  LEU A 574     -25.979  48.241  -6.829  1.00108.56      A    C  
ATOM   3339  CG  LEU A 574     -27.192  49.134  -6.567  1.00129.20      A    C  
ATOM   3340  CD1 LEU A 574     -27.470  50.052  -7.753  1.00140.97      A    C  
ATOM   3341  CD2 LEU A 574     -28.403  48.299  -6.207  1.00129.17      A    C  
ATOM   3342  N   TYR A 575     -24.443  46.812  -4.487  1.00116.13      A    N  
ATOM   3343  CA  TYR A 575     -24.376  46.166  -3.177  1.00114.27      A    C  
ATOM   3344  C   TYR A 575     -23.396  46.890  -2.264  1.00111.13      A    C  
ATOM   3345  O   TYR A 575     -23.678  47.128  -1.090  1.00107.89      A    O  
ATOM   3346  CB  TYR A 575     -23.979  44.696  -3.328  1.00108.48      A    C  
ATOM   3347  CG  TYR A 575     -23.583  43.999  -2.044  1.00112.39      A    C  
ATOM   3348  CD1 TYR A 575     -24.537  43.601  -1.116  1.00109.52      A    C  
ATOM   3349  CD2 TYR A 575     -22.252  43.710  -1.779  1.00114.08      A    C  
ATOM   3350  CE1 TYR A 575     -24.169  42.954   0.054  1.00106.04      A    C  
ATOM   3351  CE2 TYR A 575     -21.876  43.065  -0.619  1.00108.15      A    C  
ATOM   3352  CZ  TYR A 575     -22.836  42.687   0.294  1.00102.70      A    C  
ATOM   3353  OH  TYR A 575     -22.453  42.043   1.449  1.00 95.57      A    O  
ATOM   3354  N   LEU A 576     -22.242  47.236  -2.822  1.00107.90      A    N  
ATOM   3355  CA  LEU A 576     -21.202  47.951  -2.094  1.00112.09      A    C  
ATOM   3356  C   LEU A 576     -21.658  49.363  -1.733  1.00117.64      A    C  
ATOM   3357  O   LEU A 576     -21.427  49.835  -0.622  1.00120.20      A    O  
ATOM   3358  CB  LEU A 576     -19.922  48.001  -2.926  1.00115.84      A    C  
ATOM   3359  CG  LEU A 576     -18.991  46.790  -2.808  1.00109.83      A    C  
ATOM   3360  CD1 LEU A 576     -17.849  46.900  -3.802  1.00107.95      A    C  
ATOM   3361  CD2 LEU A 576     -18.460  46.636  -1.392  1.00100.77      A    C  
ATOM   3362  N   HIS A 577     -22.305  50.026  -2.685  1.00117.81      A    N  
ATOM   3363  CA  HIS A 577     -22.840  51.369  -2.488  1.00121.17      A    C  
ATOM   3364  C   HIS A 577     -23.879  51.462  -1.371  1.00121.90      A    C  
ATOM   3365  O   HIS A 577     -23.716  52.223  -0.418  1.00119.97      A    O  
ATOM   3366  CB  HIS A 577     -23.461  51.872  -3.795  1.00132.65      A    C  
ATOM   3367  CG  HIS A 577     -23.971  53.279  -3.724  1.00147.23      A    C  
ATOM   3368  CD2 HIS A 577     -25.181  53.769  -3.365  1.00146.60      A    C  
ATOM   3369  ND1 HIS A 577     -23.195  54.370  -4.048  1.00152.39      A    N  
ATOM   3370  CE1 HIS A 577     -23.906  55.474  -3.892  1.00148.54      A    C  
ATOM   3371  NE2 HIS A 577     -25.113  55.137  -3.478  1.00143.03      A    N  
ATOM   3372  N   ASN A 578     -24.942  50.677  -1.508  1.00122.82      A    N  
ATOM   3373  CA  ASN A 578     -26.102  50.729  -0.620  1.00123.93      A    C  
ATOM   3374  C   ASN A 578     -25.756  50.476   0.855  1.00122.24      A    C  
ATOM   3375  O   ASN A 578     -26.309  51.118   1.747  1.00129.38      A    O  
ATOM   3376  CB  ASN A 578     -27.153  49.728  -1.122  1.00121.93      A    C  
ATOM   3377  CG  ASN A 578     -28.480  49.812  -0.377  1.00125.67      A    C  
ATOM   3378  ND2 ASN A 578     -29.378  48.887  -0.709  1.00131.00      A    N  
ATOM   3379  OD1 ASN A 578     -28.709  50.695   0.450  1.00133.11      A    O  
ATOM   3380  N   HIS A 579     -24.835  49.551   1.112  1.00119.39      A    N  
ATOM   3381  CA  HIS A 579     -24.577  49.082   2.475  1.00121.49      A    C  
ATOM   3382  C   HIS A 579     -23.238  49.507   3.083  1.00120.98      A    C  
ATOM   3383  O   HIS A 579     -22.835  48.958   4.109  1.00119.05      A    O  
ATOM   3384  CB  HIS A 579     -24.669  47.557   2.527  1.00117.98      A    C  
ATOM   3385  CG  HIS A 579     -26.057  47.028   2.343  1.00119.20      A    C  
ATOM   3386  CD2 HIS A 579     -27.032  46.755   3.242  1.00116.34      A    C  
ATOM   3387  ND1 HIS A 579     -26.582  46.722   1.106  1.00121.12      A    N  
ATOM   3388  CE1 HIS A 579     -27.818  46.280   1.251  1.00124.11      A    C  
ATOM   3389  NE2 HIS A 579     -28.116  46.291   2.538  1.00127.98      A    N  
ATOM   3390  N   SER A 580     -22.540  50.446   2.449  1.00121.91      A    N  
ATOM   3391  CA  SER A 580     -21.244  50.908   2.958  1.00108.64      A    C  
ATOM   3392  C   SER A 580     -21.306  51.328   4.429  1.00 99.58      A    C  
ATOM   3393  O   SER A 580     -22.282  51.943   4.865  1.00112.24      A    O  
ATOM   3394  CB  SER A 580     -20.723  52.069   2.113  1.00106.03      A    C  
ATOM   3395  OG  SER A 580     -20.642  51.709   0.747  1.00116.99      A    O  
ATOM   3396  N   TYR A 581     -20.254  50.997   5.176  1.00103.05      A    N  
ATOM   3397  CA  TYR A 581     -20.146  51.330   6.599  1.00104.45      A    C  
ATOM   3398  C   TYR A 581     -21.323  50.797   7.416  1.00101.28      A    C  
ATOM   3399  O   TYR A 581     -21.668  51.357   8.456  1.00100.23      A    O  
ATOM   3400  CB  TYR A 581     -20.018  52.845   6.803  1.00 92.51      A    C  
ATOM   3401  CG  TYR A 581     -18.847  53.492   6.089  1.00100.93      A    C  
ATOM   3402  CD1 TYR A 581     -18.897  53.768   4.729  1.00100.62      A    C  
ATOM   3403  CD2 TYR A 581     -17.690  53.829   6.783  1.00107.60      A    C  
ATOM   3404  CE1 TYR A 581     -17.826  54.360   4.079  1.00 95.54      A    C  
ATOM   3405  CE2 TYR A 581     -16.617  54.419   6.143  1.00112.78      A    C  
ATOM   3406  CZ  TYR A 581     -16.690  54.683   4.791  1.00105.91      A    C  
ATOM   3407  OH  TYR A 581     -15.619  55.271   4.158  1.00106.03      A    O  
ATOM   3408  N   ALA A 582     -21.932  49.715   6.940  1.00102.20      A    N  
ATOM   3409  CA  ALA A 582     -23.066  49.100   7.628  1.00109.90      A    C  
ATOM   3410  C   ALA A 582     -22.920  47.584   7.774  1.00114.18      A    C  
ATOM   3411  O   ALA A 582     -21.876  47.006   7.457  1.00113.92      A    O  
ATOM   3412  CB  ALA A 582     -24.366  49.435   6.908  1.00113.52      A    C  
ATOM   3413  N   SER A 583     -23.982  46.959   8.271  1.00111.46      A    N  
ATOM   3414  CA  SER A 583     -24.011  45.529   8.549  1.00 96.29      A    C  
ATOM   3415  C   SER A 583     -24.859  44.784   7.523  1.00102.79      A    C  
ATOM   3416  O   SER A 583     -25.874  45.297   7.053  1.00115.46      A    O  
ATOM   3417  CB  SER A 583     -24.527  45.267   9.966  1.00102.36      A    C  
ATOM   3418  OG  SER A 583     -23.854  46.085  10.910  1.00111.36      A    O  
ATOM   3419  N   ILE A 584     -24.439  43.571   7.173  1.00103.83      A    N  
ATOM   3420  CA  ILE A 584     -25.040  42.863   6.049  1.00104.98      A    C  
ATOM   3421  C   ILE A 584     -25.705  41.540   6.442  1.00108.25      A    C  
ATOM   3422  O   ILE A 584     -25.408  40.972   7.491  1.00103.85      A    O  
ATOM   3423  CB  ILE A 584     -23.945  42.604   4.970  1.00105.60      A    C  
ATOM   3424  CG1 ILE A 584     -24.270  43.338   3.669  1.00110.17      A    C  
ATOM   3425  CG2 ILE A 584     -23.664  41.108   4.758  1.00103.02      A    C  
ATOM   3426  CD1 ILE A 584     -25.703  43.369   3.325  1.00117.43      A    C  
ATOM   3427  N   GLN A 585     -26.606  41.065   5.583  1.00114.06      A    N  
ATOM   3428  CA  GLN A 585     -27.226  39.754   5.737  1.00111.67      A    C  
ATOM   3429  C   GLN A 585     -27.071  38.990   4.423  1.00109.50      A    C  
ATOM   3430  O   GLN A 585     -26.776  39.596   3.391  1.00103.29      A    O  
ATOM   3431  CB  GLN A 585     -28.703  39.898   6.121  1.00118.65      A    C  
ATOM   3432  CG  GLN A 585     -29.322  38.673   6.774  1.00122.68      A    C  
ATOM   3433  CD  GLN A 585     -30.716  38.940   7.311  1.00134.35      A    C  
ATOM   3434  NE2 GLN A 585     -31.664  39.172   6.410  1.00128.82      A    N  
ATOM   3435  OE1 GLN A 585     -30.937  38.938   8.522  1.00137.69      A    O  
ATOM   3436  N   SER A 586     -27.256  37.672   4.453  1.00114.67      A    N  
ATOM   3437  CA  SER A 586     -27.104  36.858   3.246  1.00113.75      A    C  
ATOM   3438  C   SER A 586     -28.102  37.266   2.171  1.00117.62      A    C  
ATOM   3439  O   SER A 586     -27.769  37.342   0.990  1.00110.62      A    O  
ATOM   3440  CB  SER A 586     -27.283  35.374   3.568  1.00110.01      A    C  
ATOM   3441  OG  SER A 586     -26.145  34.624   3.181  1.00 93.60      A    O  
ATOM   3442  N   ASP A 587     -29.330  37.526   2.610  1.00118.36      A    N  
ATOM   3443  CA  ASP A 587     -30.424  37.901   1.726  1.00115.13      A    C  
ATOM   3444  C   ASP A 587     -30.185  39.253   1.070  1.00113.64      A    C  
ATOM   3445  O   ASP A 587     -30.568  39.473  -0.077  1.00112.14      A    O  
ATOM   3446  CB  ASP A 587     -31.746  37.923   2.496  1.00124.02      A    C  
ATOM   3447  CG  ASP A 587     -32.213  36.535   2.896  1.00121.49      A    C  
ATOM   3448  OD1 ASP A 587     -31.450  35.820   3.582  1.00114.69      A    O  
ATOM   3449  OD2 ASP A 587     -33.345  36.154   2.522  1.00121.31      A    O1-
ATOM   3450  N   ASP A 588     -29.577  40.164   1.821  1.00114.18      A    N  
ATOM   3451  CA  ASP A 588     -29.324  41.522   1.349  1.00119.70      A    C  
ATOM   3452  C   ASP A 588     -28.372  41.587   0.149  1.00114.86      A    C  
ATOM   3453  O   ASP A 588     -28.442  42.519  -0.654  1.00124.83      A    O  
ATOM   3454  CB  ASP A 588     -28.788  42.372   2.497  1.00118.26      A    C  
ATOM   3455  CG  ASP A 588     -29.800  42.550   3.611  1.00126.00      A    C  
ATOM   3456  OD1 ASP A 588     -31.004  42.328   3.368  1.00137.82      A    O  
ATOM   3457  OD2 ASP A 588     -29.390  42.911   4.733  1.00109.30      A    O1-
ATOM   3458  N   LEU A 589     -27.478  40.607   0.040  1.00108.97      A    N  
ATOM   3459  CA  LEU A 589     -26.614  40.489  -1.130  1.00108.95      A    C  
ATOM   3460  C   LEU A 589     -27.466  40.068  -2.305  1.00108.60      A    C  
ATOM   3461  O   LEU A 589     -27.311  40.571  -3.422  1.00 99.94      A    O  
ATOM   3462  CB  LEU A 589     -25.497  39.465  -0.905  1.00112.53      A    C  
ATOM   3463  CG  LEU A 589     -24.564  39.229  -2.097  1.00106.11      A    C  
ATOM   3464  CD1 LEU A 589     -23.654  40.414  -2.336  1.00106.48      A    C  
ATOM   3465  CD2 LEU A 589     -23.747  37.962  -1.897  1.00 95.57      A    C  
ATOM   3466  N   TRP A 590     -28.363  39.123  -2.028  1.00119.14      A    N  
ATOM   3467  CA  TRP A 590     -29.292  38.579  -3.013  1.00115.03      A    C  
ATOM   3468  C   TRP A 590     -30.262  39.651  -3.503  1.00117.81      A    C  
ATOM   3469  O   TRP A 590     -30.585  39.706  -4.688  1.00119.57      A    O  
ATOM   3470  CB  TRP A 590     -30.070  37.391  -2.428  1.00109.09      A    C  
ATOM   3471  CG  TRP A 590     -29.198  36.280  -1.869  1.00113.83      A    C  
ATOM   3472  CD1 TRP A 590     -29.453  35.519  -0.765  1.00120.71      A    C  
ATOM   3473  CD2 TRP A 590     -27.983  35.756  -2.443  1.00114.23      A    C  
ATOM   3474  CE2 TRP A 590     -27.545  34.710  -1.607  1.00108.95      A    C  
ATOM   3475  CE3 TRP A 590     -27.218  36.082  -3.572  1.00116.02      A    C  
ATOM   3476  NE1 TRP A 590     -28.454  34.588  -0.590  1.00117.22      A    N  
ATOM   3477  CZ2 TRP A 590     -26.381  33.994  -1.858  1.00 97.81      A    C  
ATOM   3478  CZ3 TRP A 590     -26.066  35.373  -3.816  1.00107.96      A    C  
ATOM   3479  CH2 TRP A 590     -25.658  34.339  -2.965  1.00 98.49      A    C  
ATOM   3480  N   ASP A 591     -30.751  40.479  -2.583  1.00117.36      A    N  
ATOM   3481  CA  ASP A 591     -31.697  41.542  -2.928  1.00116.72      A    C  
ATOM   3482  C   ASP A 591     -31.109  42.523  -3.937  1.00114.89      A    C  
ATOM   3483  O   ASP A 591     -31.739  42.830  -4.948  1.00124.86      A    O  
ATOM   3484  CB  ASP A 591     -32.148  42.287  -1.670  1.00119.60      A    C  
ATOM   3485  CG  ASP A 591     -32.962  41.408  -0.739  1.00125.09      A    C  
ATOM   3486  OD1 ASP A 591     -33.695  40.528  -1.243  1.00121.28      A    O  
ATOM   3487  OD2 ASP A 591     -32.873  41.593   0.494  1.00124.93      A    O1-
ATOM   3488  N   SER A 592     -29.900  43.008  -3.665  1.00110.95      A    N  
ATOM   3489  CA  SER A 592     -29.222  43.922  -4.580  1.00119.66      A    C  
ATOM   3490  C   SER A 592     -28.577  43.157  -5.734  1.00109.06      A    C  
ATOM   3491  O   SER A 592     -27.742  43.694  -6.462  1.00100.83      A    O  
ATOM   3492  CB  SER A 592     -28.168  44.743  -3.839  1.00110.75      A    C  
ATOM   3493  OG  SER A 592     -27.114  43.916  -3.379  1.00111.25      A    O  
ATOM   3494  N   PHE A 593     -28.971  41.898  -5.882  1.00112.00      A    N  
ATOM   3495  CA  PHE A 593     -28.491  41.035  -6.952  1.00119.35      A    C  
ATOM   3496  C   PHE A 593     -29.630  40.829  -7.944  1.00124.34      A    C  
ATOM   3497  O   PHE A 593     -29.439  40.264  -9.021  1.00126.92      A    O  
ATOM   3498  CB  PHE A 593     -27.973  39.699  -6.415  1.00121.36      A    C  
ATOM   3499  CG  PHE A 593     -26.603  39.336  -6.917  1.00113.78      A    C  
ATOM   3500  CD1 PHE A 593     -26.401  39.049  -8.256  1.00109.26      A    C  
ATOM   3501  CD2 PHE A 593     -25.519  39.280  -6.053  1.00103.90      A    C  
ATOM   3502  CE1 PHE A 593     -25.145  38.717  -8.729  1.00103.40      A    C  
ATOM   3503  CE2 PHE A 593     -24.258  38.945  -6.521  1.00102.45      A    C  
ATOM   3504  CZ  PHE A 593     -24.073  38.664  -7.861  1.00100.15      A    C  
ATOM   3505  N   ASN A 594     -30.817  41.298  -7.563  1.00134.00      A    N  
ATOM   3506  CA  ASN A 594     -32.026  41.133  -8.365  1.00132.97      A    C  
ATOM   3507  C   ASN A 594     -32.618  42.479  -8.724  1.00142.38      A    C  
ATOM   3508  O   ASN A 594     -33.707  42.554  -9.293  1.00158.94      A    O  
ATOM   3509  CB  ASN A 594     -33.097  40.332  -7.624  1.00119.42      A    C  
ATOM   3510  CG  ASN A 594     -32.658  38.939  -7.283  1.00135.61      A    C  
ATOM   3511  ND2 ASN A 594     -32.617  38.636  -5.992  1.00138.64      A    N  
ATOM   3512  OD1 ASN A 594     -32.388  38.128  -8.167  1.00146.64      A    O  
ATOM   3513  N   GLU A 595     -31.901  43.539  -8.366  1.00134.70      A    N  
ATOM   3514  CA  GLU A 595     -32.226  44.881  -8.828  1.00151.44      A    C  
ATOM   3515  C   GLU A 595     -32.440  44.964 -10.325  1.00169.68      A    C  
ATOM   3516  O   GLU A 595     -33.279  45.737 -10.791  1.00184.34      A    O  
ATOM   3517  CB  GLU A 595     -31.125  45.859  -8.426  1.00147.10      A    C  
ATOM   3518  CG  GLU A 595     -31.097  46.184  -6.956  1.00155.90      A    C  
ATOM   3519  CD  GLU A 595     -32.417  46.773  -6.489  1.00165.43      A    C  
ATOM   3520  OE1 GLU A 595     -33.002  47.584  -7.239  1.00181.45      A    O  
ATOM   3521  OE2 GLU A 595     -32.856  46.453  -5.367  1.00159.61      A    O1-
ATOM   3522  N   VAL A 596     -31.692  44.168 -11.083  1.00165.14      A    N  
ATOM   3523  CA  VAL A 596     -31.813  44.244 -12.531  1.00181.88      A    C  
ATOM   3524  C   VAL A 596     -31.762  42.979 -13.367  1.00184.41      A    C  
ATOM   3525  O   VAL A 596     -31.070  42.002 -13.056  1.00176.18      A    O  
ATOM   3526  CB  VAL A 596     -30.701  45.129 -13.138  1.00176.42      A    C  
ATOM   3527  CG1 VAL A 596     -30.790  46.571 -12.639  1.00168.22      A    C  
ATOM   3528  CG2 VAL A 596     -29.321  44.507 -12.875  1.00157.20      A    C  
ATOM   3529  N   THR A 597     -32.599  43.023 -14.394  1.00189.86      A    N  
ATOM   3530  CA  THR A 597     -32.182  42.824 -15.778  1.00192.24      A    C  
ATOM   3531  C   THR A 597     -33.346  43.134 -16.723  1.00196.40      A    C  
ATOM   3532  O   THR A 597     -33.801  42.242 -17.443  1.00194.19      A    O  
ATOM   3533  CB  THR A 597     -31.640  41.400 -16.078  1.00185.77      A    C  
ATOM   3534  CG2 THR A 597     -32.378  40.330 -15.296  1.00179.26      A    C  
ATOM   3535  OG1 THR A 597     -31.780  41.134 -17.479  1.00184.04      A    O  
ATOM   3536  N   ASN A 598     -33.855  44.372 -16.732  1.00202.27      A    N  
ATOM   3537  CA  ASN A 598     -33.560  45.465 -15.793  1.00198.37      A    C  
ATOM   3538  C   ASN A 598     -34.605  45.438 -14.690  1.00192.04      A    C  
ATOM   3539  O   ASN A 598     -34.872  46.444 -14.035  1.00184.44      A    O  
ATOM   3540  CB  ASN A 598     -33.581  46.818 -16.488  1.00202.00      A    C  
ATOM   3541  CG  ASN A 598     -32.719  46.850 -17.728  1.00205.12      A    C  
ATOM   3542  ND2 ASN A 598     -33.123  47.641 -18.722  1.00209.10      A    N  
ATOM   3543  OD1 ASN A 598     -31.691  46.189 -17.785  1.00199.29      A    O  
ATOM   3544  N   GLN A 599     -35.178  44.259 -14.488  1.00192.07      A    N  
ATOM   3545  CA  GLN A 599     -36.619  44.101 -14.382  1.00196.02      A    C  
ATOM   3546  C   GLN A 599     -37.069  43.185 -13.258  1.00191.87      A    C  
ATOM   3547  O   GLN A 599     -38.271  43.069 -12.999  1.00196.77      A    O  
ATOM   3548  CB  GLN A 599     -37.105  43.553 -15.724  1.00194.70      A    C  
ATOM   3549  CG  GLN A 599     -38.505  43.834 -16.156  1.00198.53      A    C  
ATOM   3550  CD  GLN A 599     -38.728  43.380 -17.583  1.00199.72      A    C  
ATOM   3551  NE2 GLN A 599     -39.961  43.004 -17.913  1.00196.08      A    N  
ATOM   3552  OE1 GLN A 599     -37.788  43.339 -18.371  1.00197.63      A    O  
ATOM   3553  N   THR A 600     -36.100  42.539 -12.608  1.00176.56      A    N  
ATOM   3554  CA  THR A 600     -36.341  41.373 -11.751  1.00170.20      A    C  
ATOM   3555  C   THR A 600     -36.844  40.269 -12.674  1.00170.84      A    C  
ATOM   3556  O   THR A 600     -37.895  39.664 -12.446  1.00165.75      A    O  
ATOM   3557  CB  THR A 600     -37.362  41.626 -10.595  1.00173.24      A    C  
ATOM   3558  CG2 THR A 600     -36.904  42.789  -9.714  1.00163.46      A    C  
ATOM   3559  OG1 THR A 600     -38.645  41.945 -11.153  1.00185.27      A    O  
ATOM   3560  N   LEU A 601     -36.054  40.002 -13.712  1.00172.57      A    N  
ATOM   3561  CA  LEU A 601     -36.299  38.902 -14.638  1.00174.67      A    C  
ATOM   3562  C   LEU A 601     -36.002  37.596 -13.929  1.00172.85      A    C  
ATOM   3563  O   LEU A 601     -36.359  36.515 -14.407  1.00167.51      A    O  
ATOM   3564  CB  LEU A 601     -35.436  39.071 -15.893  1.00174.05      A    C  
ATOM   3565  CG  LEU A 601     -35.415  38.142 -17.111  1.00173.90      A    C  
ATOM   3566  CD1 LEU A 601     -35.079  38.978 -18.344  1.00172.21      A    C  
ATOM   3567  CD2 LEU A 601     -34.406  37.007 -16.956  1.00171.53      A    C  
ATOM   3568  N   ASP A 602     -35.346  37.703 -12.778  1.00171.29      A    N  
ATOM   3569  CA  ASP A 602     -34.973  36.523 -12.010  1.00151.80      A    C  
ATOM   3570  C   ASP A 602     -34.796  36.876 -10.535  1.00141.46      A    C  
ATOM   3571  O   ASP A 602     -34.396  37.990 -10.187  1.00144.64      A    O  
ATOM   3572  CB  ASP A 602     -33.688  35.909 -12.572  1.00153.79      A    C  
ATOM   3573  CG  ASP A 602     -32.667  36.963 -12.970  1.00169.06      A    C  
ATOM   3574  OD1 ASP A 602     -32.066  37.581 -12.067  1.00167.55      A    O  
ATOM   3575  OD2 ASP A 602     -32.452  37.167 -14.184  1.00179.46      A    O1-
ATOM   3576  N   VAL A 603     -35.087  35.912  -9.669  1.00128.07      A    N  
ATOM   3577  CA  VAL A 603     -34.958  36.100  -8.229  1.00124.20      A    C  
ATOM   3578  C   VAL A 603     -33.690  35.414  -7.722  1.00125.49      A    C  
ATOM   3579  O   VAL A 603     -33.101  34.602  -8.436  1.00123.39      A    O  
ATOM   3580  CB  VAL A 603     -36.189  35.542  -7.479  1.00116.98      A    C  
ATOM   3581  CG1 VAL A 603     -36.425  36.300  -6.172  1.00108.17      A    C  
ATOM   3582  CG2 VAL A 603     -37.430  35.607  -8.369  1.00137.26      A    C  
ATOM   3583  N   LYS A 604     -33.273  35.730  -6.497  1.00119.08      A    N  
ATOM   3584  CA  LYS A 604     -32.217  34.955  -5.855  1.00107.18      A    C  
ATOM   3585  C   LYS A 604     -32.803  34.237  -4.647  1.00109.67      A    C  
ATOM   3586  O   LYS A 604     -32.283  34.329  -3.533  1.00104.64      A    O  
ATOM   3587  CB  LYS A 604     -31.036  35.836  -5.434  1.00114.95      A    C  
ATOM   3588  CG  LYS A 604     -30.295  36.464  -6.599  1.00112.81      A    C  
ATOM   3589  CD  LYS A 604     -29.924  35.442  -7.644  1.00117.71      A    C  
ATOM   3590  CE  LYS A 604     -29.492  36.117  -8.929  1.00112.98      A    C  
ATOM   3591  NZ  LYS A 604     -30.687  36.582  -9.687  1.00116.78      A    N1+
ATOM   3592  N   ARG A 605     -33.915  33.546  -4.887  1.00116.89      A    N  
ATOM   3593  CA  ARG A 605     -34.377  32.472  -4.021  1.00110.42      A    C  
ATOM   3594  C   ARG A 605     -33.660  31.230  -4.504  1.00121.13      A    C  
ATOM   3595  O   ARG A 605     -33.642  30.192  -3.842  1.00135.33      A    O  
ATOM   3596  CB  ARG A 605     -35.882  32.255  -4.131  1.00108.00      A    C  
ATOM   3597  CG  ARG A 605     -36.228  31.640  -5.472  1.00115.99      A    C  
ATOM   3598  CD  ARG A 605     -37.599  31.013  -5.549  1.00131.40      A    C  
ATOM   3599  NE  ARG A 605     -37.874  30.616  -6.926  1.00133.23      A    N  
ATOM   3600  CZ  ARG A 605     -38.843  29.787  -7.295  1.00127.48      A    C  
ATOM   3601  NH1 ARG A 605     -39.639  29.237  -6.389  1.00127.93      A    N1+
ATOM   3602  NH2 ARG A 605     -39.004  29.496  -8.577  1.00117.88      A    N  
ATOM   3603  N   MET A 606     -33.065  31.372  -5.684  1.00117.88      A    N  
ATOM   3604  CA  MET A 606     -32.307  30.322  -6.344  1.00110.89      A    C  
ATOM   3605  C   MET A 606     -31.057  30.003  -5.542  1.00101.75      A    C  
ATOM   3606  O   MET A 606     -30.594  28.864  -5.514  1.00102.20      A    O  
ATOM   3607  CB  MET A 606     -31.954  30.746  -7.776  1.00101.87      A    C  
ATOM   3608  CG  MET A 606     -30.467  30.833  -8.077  1.00101.92      A    C  
ATOM   3609  SD  MET A 606     -30.143  31.376  -9.765  1.00111.09      A    S  
ATOM   3610  CE  MET A 606     -28.381  31.083  -9.874  1.00102.29      A    C  
ATOM   3611  N   MET A 607     -30.526  31.021  -4.875  1.00 97.27      A    N  
ATOM   3612  CA  MET A 607     -29.342  30.858  -4.048  1.00 99.73      A    C  
ATOM   3613  C   MET A 607     -29.678  30.279  -2.673  1.00100.40      A    C  
ATOM   3614  O   MET A 607     -28.780  29.902  -1.922  1.00 95.21      A    O  
ATOM   3615  CB  MET A 607     -28.614  32.195  -3.901  1.00102.12      A    C  
ATOM   3616  CG  MET A 607     -28.067  32.721  -5.217  1.00106.85      A    C  
ATOM   3617  SD  MET A 607     -27.069  31.497  -6.092  1.00108.43      A    S  
ATOM   3618  CE  MET A 607     -25.639  31.383  -5.029  1.00 98.24      A    C  
ATOM   3619  N   LYS A 608     -30.965  30.189  -2.347  1.00105.17      A    N  
ATOM   3620  CA  LYS A 608     -31.376  29.782  -1.005  1.00111.87      A    C  
ATOM   3621  C   LYS A 608     -31.269  28.272  -0.802  1.00102.07      A    C  
ATOM   3622  O   LYS A 608     -31.269  27.792   0.331  1.00 99.91      A    O  
ATOM   3623  CB  LYS A 608     -32.815  30.226  -0.734  1.00123.91      A    C  
ATOM   3624  CG  LYS A 608     -32.956  31.576  -0.062  1.00134.45      A    C  
ATOM   3625  CD  LYS A 608     -32.983  31.411   1.446  1.00137.46      A    C  
ATOM   3626  CE  LYS A 608     -33.273  32.720   2.159  1.00141.25      A    C  
ATOM   3627  NZ  LYS A 608     -33.367  32.514   3.632  1.00137.48      A    N1+
ATOM   3628  N   THR A 609     -31.179  27.525  -1.896  1.00 97.52      A    N  
ATOM   3629  CA  THR A 609     -30.895  26.098  -1.809  1.00 99.12      A    C  
ATOM   3630  C   THR A 609     -29.396  25.837  -1.686  1.00 97.55      A    C  
ATOM   3631  O   THR A 609     -28.976  24.852  -1.079  1.00 89.66      A    O  
ATOM   3632  CB  THR A 609     -31.459  25.331  -3.017  1.00 92.59      A    C  
ATOM   3633  CG2 THR A 609     -32.906  24.936  -2.760  1.00109.66      A    C  
ATOM   3634  OG1 THR A 609     -31.406  26.164  -4.182  1.00 91.08      A    O  
ATOM   3635  N   TRP A 610     -28.594  26.739  -2.246  1.00 89.02      A    N  
ATOM   3636  CA  TRP A 610     -27.143  26.593  -2.229  1.00 87.97      A    C  
ATOM   3637  C   TRP A 610     -26.552  27.072  -0.912  1.00 91.10      A    C  
ATOM   3638  O   TRP A 610     -25.428  26.720  -0.553  1.00 83.23      A    O  
ATOM   3639  CB  TRP A 610     -26.515  27.374  -3.383  1.00 81.37      A    C  
ATOM   3640  CG  TRP A 610     -26.909  26.891  -4.741  1.00 74.41      A    C  
ATOM   3641  CD1 TRP A 610     -27.971  27.311  -5.486  1.00 81.37      A    C  
ATOM   3642  CD2 TRP A 610     -26.228  25.909  -5.528  1.00 76.67      A    C  
ATOM   3643  CE2 TRP A 610     -26.940  25.775  -6.736  1.00 77.17      A    C  
ATOM   3644  CE3 TRP A 610     -25.088  25.125  -5.327  1.00 78.00      A    C  
ATOM   3645  NE1 TRP A 610     -28.000  26.641  -6.686  1.00 83.18      A    N  
ATOM   3646  CZ2 TRP A 610     -26.549  24.891  -7.738  1.00 81.08      A    C  
ATOM   3647  CZ3 TRP A 610     -24.702  24.247  -6.322  1.00 71.60      A    C  
ATOM   3648  CH2 TRP A 610     -25.430  24.137  -7.513  1.00 79.46      A    C  
ATOM   3649  N   THR A 611     -27.324  27.877  -0.194  1.00 91.36      A    N  
ATOM   3650  CA  THR A 611     -26.851  28.482   1.040  1.00 88.72      A    C  
ATOM   3651  C   THR A 611     -27.336  27.714   2.264  1.00 94.64      A    C  
ATOM   3652  O   THR A 611     -26.622  27.617   3.261  1.00 92.71      A    O  
ATOM   3653  CB  THR A 611     -27.303  29.950   1.155  1.00 89.15      A    C  
ATOM   3654  CG2 THR A 611     -26.508  30.826   0.201  1.00 95.29      A    C  
ATOM   3655  OG1 THR A 611     -28.696  30.051   0.838  1.00 95.95      A    O  
ATOM   3656  N   LEU A 612     -28.540  27.153   2.186  1.00 94.21      A    N  
ATOM   3657  CA  LEU A 612     -29.164  26.579   3.370  1.00 91.85      A    C  
ATOM   3658  C   LEU A 612     -28.945  25.074   3.531  1.00 88.04      A    C  
ATOM   3659  O   LEU A 612     -29.058  24.552   4.639  1.00 88.28      A    O  
ATOM   3660  CB  LEU A 612     -30.670  26.860   3.351  1.00 89.20      A    C  
ATOM   3661  CG  LEU A 612     -31.132  28.289   3.656  1.00 96.83      A    C  
ATOM   3662  CD1 LEU A 612     -32.538  28.285   4.239  1.00118.12      A    C  
ATOM   3663  CD2 LEU A 612     -30.155  29.006   4.575  1.00 95.65      A    C  
ATOM   3664  N   GLN A 613     -28.636  24.371   2.446  1.00 81.97      A    N  
ATOM   3665  CA  GLN A 613     -28.382  22.935   2.556  1.00 83.71      A    C  
ATOM   3666  C   GLN A 613     -27.020  22.522   1.998  1.00 80.25      A    C  
ATOM   3667  O   GLN A 613     -26.540  23.073   1.004  1.00 81.86      A    O  
ATOM   3668  CB  GLN A 613     -29.499  22.136   1.883  1.00 86.70      A    C  
ATOM   3669  CG  GLN A 613     -29.377  21.971   0.389  1.00 91.26      A    C  
ATOM   3670  CD  GLN A 613     -30.309  20.905  -0.132  1.00 95.62      A    C  
ATOM   3671  NE2 GLN A 613     -30.130  20.528  -1.388  1.00100.01      A    N  
ATOM   3672  OE1 GLN A 613     -31.178  20.419   0.592  1.00 96.15      A    O  
ATOM   3673  N   LYS A 614     -26.403  21.555   2.668  1.00 75.11      A    N  
ATOM   3674  CA  LYS A 614     -25.056  21.095   2.351  1.00 81.08      A    C  
ATOM   3675  C   LYS A 614     -24.944  20.307   1.046  1.00 74.99      A    C  
ATOM   3676  O   LYS A 614     -25.946  19.942   0.431  1.00 87.91      A    O  
ATOM   3677  CB  LYS A 614     -24.520  20.244   3.502  1.00 84.46      A    C  
ATOM   3678  CG  LYS A 614     -25.199  18.896   3.656  1.00 65.28      A    C  
ATOM   3679  CD  LYS A 614     -24.853  18.283   4.999  1.00 87.50      A    C  
ATOM   3680  CE  LYS A 614     -25.341  16.856   5.113  1.00100.62      A    C  
ATOM   3681  NZ  LYS A 614     -24.765  16.162   6.295  1.00109.59      A    N1+
ATOM   3682  N   GLY A 615     -23.702  20.060   0.636  1.00 82.25      A    N  
ATOM   3683  CA  GLY A 615     -23.392  19.291  -0.558  1.00 82.66      A    C  
ATOM   3684  C   GLY A 615     -23.747  19.979  -1.861  1.00 74.42      A    C  
ATOM   3685  O   GLY A 615     -23.917  21.197  -1.906  1.00 70.76      A    O  
ATOM   3686  N   PHE A 616     -23.867  19.191  -2.924  1.00 69.57      A    N  
ATOM   3687  CA  PHE A 616     -24.100  19.734  -4.253  1.00 75.83      A    C  
ATOM   3688  C   PHE A 616     -24.836  18.699  -5.098  1.00 80.96      A    C  
ATOM   3689  O   PHE A 616     -24.748  17.501  -4.830  1.00 83.34      A    O  
ATOM   3690  CB  PHE A 616     -22.779  20.130  -4.926  1.00 78.11      A    C  
ATOM   3691  CG  PHE A 616     -21.733  19.050  -4.902  1.00 75.93      A    C  
ATOM   3692  CD1 PHE A 616     -20.966  18.825  -3.771  1.00 74.96      A    C  
ATOM   3693  CD2 PHE A 616     -21.513  18.264  -6.021  1.00 72.24      A    C  
ATOM   3694  CE1 PHE A 616     -20.009  17.831  -3.757  1.00 77.30      A    C  
ATOM   3695  CE2 PHE A 616     -20.558  17.273  -6.014  1.00 72.89      A    C  
ATOM   3696  CZ  PHE A 616     -19.802  17.059  -4.879  1.00 73.48      A    C  
ATOM   3697  N   PRO A 617     -25.567  19.157  -6.127  1.00 76.01      A    N  
ATOM   3698  CA  PRO A 617     -26.322  18.228  -6.978  1.00 80.02      A    C  
ATOM   3699  C   PRO A 617     -25.436  17.294  -7.795  1.00 83.23      A    C  
ATOM   3700  O   PRO A 617     -24.290  17.627  -8.094  1.00 87.77      A    O  
ATOM   3701  CB  PRO A 617     -27.102  19.157  -7.908  1.00 82.28      A    C  
ATOM   3702  CG  PRO A 617     -26.344  20.437  -7.896  1.00 78.92      A    C  
ATOM   3703  CD  PRO A 617     -25.775  20.561  -6.523  1.00 76.80      A    C  
ATOM   3704  N   LEU A 618     -25.977  16.134  -8.151  1.00 84.35      A    N  
ATOM   3705  CA  LEU A 618     -25.375  15.291  -9.168  1.00 76.65      A    C  
ATOM   3706  C   LEU A 618     -26.249  15.343 -10.411  1.00 76.28      A    C  
ATOM   3707  O   LEU A 618     -27.328  14.757 -10.446  1.00 91.88      A    O  
ATOM   3708  CB  LEU A 618     -25.224  13.852  -8.674  1.00 78.25      A    C  
ATOM   3709  CG  LEU A 618     -24.897  12.799  -9.738  1.00 73.40      A    C  
ATOM   3710  CD1 LEU A 618     -23.580  13.130 -10.434  1.00 74.81      A    C  
ATOM   3711  CD2 LEU A 618     -24.863  11.402  -9.142  1.00 77.91      A    C  
ATOM   3712  N   VAL A 619     -25.790  16.063 -11.426  1.00 71.01      A    N  
ATOM   3713  CA  VAL A 619     -26.555  16.185 -12.654  1.00 75.89      A    C  
ATOM   3714  C   VAL A 619     -26.334  14.944 -13.505  1.00 87.99      A    C  
ATOM   3715  O   VAL A 619     -25.198  14.555 -13.765  1.00 88.95      A    O  
ATOM   3716  CB  VAL A 619     -26.159  17.447 -13.440  1.00 79.01      A    C  
ATOM   3717  CG1 VAL A 619     -26.799  17.449 -14.820  1.00 77.99      A    C  
ATOM   3718  CG2 VAL A 619     -26.549  18.696 -12.658  1.00 73.73      A    C  
ATOM   3719  N   THR A 620     -27.425  14.320 -13.931  1.00 98.44      A    N  
ATOM   3720  CA  THR A 620     -27.337  13.144 -14.782  1.00 98.09      A    C  
ATOM   3721  C   THR A 620     -27.847  13.527 -16.166  1.00101.58      A    C  
ATOM   3722  O   THR A 620     -28.837  14.245 -16.286  1.00113.48      A    O  
ATOM   3723  CB  THR A 620     -28.146  11.971 -14.202  1.00 97.07      A    C  
ATOM   3724  CG2 THR A 620     -27.810  10.682 -14.920  1.00101.97      A    C  
ATOM   3725  OG1 THR A 620     -27.848  11.828 -12.808  1.00 96.52      A    O  
ATOM   3726  N   VAL A 621     -27.173  13.052 -17.208  1.00 93.29      A    N  
ATOM   3727  CA  VAL A 621     -27.454  13.509 -18.565  1.00103.62      A    C  
ATOM   3728  C   VAL A 621     -27.605  12.361 -19.562  1.00107.50      A    C  
ATOM   3729  O   VAL A 621     -26.810  11.422 -19.568  1.00109.31      A    O  
ATOM   3730  CB  VAL A 621     -26.336  14.459 -19.062  1.00 96.32      A    C  
ATOM   3731  CG1 VAL A 621     -26.534  14.815 -20.521  1.00 98.65      A    C  
ATOM   3732  CG2 VAL A 621     -26.274  15.720 -18.205  1.00 88.03      A    C  
ATOM   3733  N   GLN A 622     -28.645  12.445 -20.391  1.00106.67      A    N  
ATOM   3734  CA  GLN A 622     -28.937  11.439 -21.409  1.00112.44      A    C  
ATOM   3735  C   GLN A 622     -29.358  12.068 -22.728  1.00111.82      A    C  
ATOM   3736  O   GLN A 622     -30.523  12.416 -22.917  1.00119.51      A    O  
ATOM   3737  CB  GLN A 622     -30.033  10.468 -20.952  1.00118.34      A    C  
ATOM   3738  CG  GLN A 622     -29.642   9.521 -19.835  1.00127.60      A    C  
ATOM   3739  CD  GLN A 622     -29.715  10.146 -18.461  1.00131.38      A    C  
ATOM   3740  NE2 GLN A 622     -29.205   9.430 -17.468  1.00125.15      A    N  
ATOM   3741  OE1 GLN A 622     -30.226  11.255 -18.288  1.00136.11      A    O  
ATOM   3742  N   LYS A 623     -28.402  12.212 -23.638  1.00105.39      A    N  
ATOM   3743  CA  LYS A 623     -28.690  12.719 -24.968  1.00109.41      A    C  
ATOM   3744  C   LYS A 623     -29.243  11.582 -25.813  1.00119.75      A    C  
ATOM   3745  O   LYS A 623     -28.555  10.593 -26.054  1.00123.23      A    O  
ATOM   3746  CB  LYS A 623     -27.438  13.311 -25.614  1.00111.06      A    C  
ATOM   3747  CG  LYS A 623     -27.656  13.809 -27.028  1.00112.94      A    C  
ATOM   3748  CD  LYS A 623     -26.376  13.716 -27.836  1.00120.72      A    C  
ATOM   3749  CE  LYS A 623     -25.956  12.274 -28.054  1.00125.94      A    C  
ATOM   3750  NZ  LYS A 623     -26.971  11.513 -28.831  1.00119.35      A    N1+
ATOM   3751  N   LYS A 624     -30.487  11.720 -26.254  1.00128.81      A    N  
ATOM   3752  CA  LYS A 624     -31.090  10.728 -27.132  1.00125.59      A    C  
ATOM   3753  C   LYS A 624     -31.522  11.367 -28.444  1.00126.92      A    C  
ATOM   3754  O   LYS A 624     -32.686  11.287 -28.834  1.00144.24      A    O  
ATOM   3755  CB  LYS A 624     -32.283  10.053 -26.446  1.00120.70      A    C  
ATOM   3756  CG  LYS A 624     -31.898   9.007 -25.407  1.00119.47      A    C  
ATOM   3757  CD  LYS A 624     -33.118   8.331 -24.791  1.00127.12      A    C  
ATOM   3758  CE  LYS A 624     -33.947   9.300 -23.968  1.00132.41      A    C  
ATOM   3759  NZ  LYS A 624     -35.177   8.656 -23.434  1.00132.28      A    N1+
ATOM   3760  N   GLY A 625     -30.570  12.006 -29.116  1.00128.49      A    N  
ATOM   3761  CA  GLY A 625     -30.834  12.636 -30.395  1.00129.91      A    C  
ATOM   3762  C   GLY A 625     -30.656  14.141 -30.376  1.00128.50      A    C  
ATOM   3763  O   GLY A 625     -29.541  14.651 -30.275  1.00139.47      A    O  
ATOM   3764  N   LYS A 626     -31.774  14.851 -30.484  1.00117.24      A    N  
ATOM   3765  CA  LYS A 626     -31.791  16.309 -30.510  1.00131.41      A    C  
ATOM   3766  C   LYS A 626     -32.344  16.862 -29.200  1.00129.71      A    C  
ATOM   3767  O   LYS A 626     -32.530  18.068 -29.048  1.00134.53      A    O  
ATOM   3768  CB  LYS A 626     -32.609  16.820 -31.695  1.00165.18      A    C  
ATOM   3769  N   GLU A 627     -32.643  15.965 -28.267  1.00123.06      A    N  
ATOM   3770  CA  GLU A 627     -33.109  16.372 -26.947  1.00132.09      A    C  
ATOM   3771  C   GLU A 627     -32.184  15.831 -25.865  1.00132.33      A    C  
ATOM   3772  O   GLU A 627     -31.681  14.709 -25.961  1.00131.38      A    O  
ATOM   3773  CB  GLU A 627     -34.546  15.902 -26.718  1.00137.58      A    C  
ATOM   3774  CG  GLU A 627     -35.439  16.113 -27.932  1.00151.83      A    C  
ATOM   3775  CD  GLU A 627     -36.884  16.374 -27.565  1.00152.72      A    C  
ATOM   3776  OE1 GLU A 627     -37.552  15.447 -27.060  1.00143.95      A    O  
ATOM   3777  OE2 GLU A 627     -37.351  17.512 -27.785  1.00151.06      A    O1-
ATOM   3778  N   LEU A 628     -31.964  16.640 -24.834  1.00126.13      A    N  
ATOM   3779  CA  LEU A 628     -31.015  16.302 -23.785  1.00107.71      A    C  
ATOM   3780  C   LEU A 628     -31.702  16.253 -22.423  1.00104.81      A    C  
ATOM   3781  O   LEU A 628     -32.025  17.288 -21.840  1.00109.65      A    O  
ATOM   3782  CB  LEU A 628     -29.886  17.336 -23.772  1.00105.05      A    C  
ATOM   3783  CG  LEU A 628     -28.644  17.142 -22.909  1.00106.63      A    C  
ATOM   3784  CD1 LEU A 628     -27.704  16.161 -23.570  1.00121.40      A    C  
ATOM   3785  CD2 LEU A 628     -27.956  18.478 -22.696  1.00101.94      A    C  
ATOM   3786  N   PHE A 629     -31.912  15.042 -21.920  1.00102.08      A    N  
ATOM   3787  CA  PHE A 629     -32.608  14.838 -20.654  1.00110.10      A    C  
ATOM   3788  C   PHE A 629     -31.726  15.062 -19.431  1.00114.01      A    C  
ATOM   3789  O   PHE A 629     -30.719  14.381 -19.244  1.00119.73      A    O  
ATOM   3790  CB  PHE A 629     -33.219  13.436 -20.614  1.00121.32      A    C  
ATOM   3791  CG  PHE A 629     -34.288  13.218 -21.643  1.00129.99      A    C  
ATOM   3792  CD1 PHE A 629     -33.969  12.784 -22.919  1.00128.87      A    C  
ATOM   3793  CD2 PHE A 629     -35.616  13.464 -21.337  1.00129.60      A    C  
ATOM   3794  CE1 PHE A 629     -34.959  12.593 -23.868  1.00133.73      A    C  
ATOM   3795  CE2 PHE A 629     -36.607  13.274 -22.278  1.00132.52      A    C  
ATOM   3796  CZ  PHE A 629     -36.279  12.837 -23.545  1.00136.52      A    C  
ATOM   3797  N   ILE A 630     -32.118  16.021 -18.600  1.00107.23      A    N  
ATOM   3798  CA  ILE A 630     -31.389  16.321 -17.374  1.00 97.57      A    C  
ATOM   3799  C   ILE A 630     -32.124  15.793 -16.143  1.00101.39      A    C  
ATOM   3800  O   ILE A 630     -33.347  15.886 -16.056  1.00117.30      A    O  
ATOM   3801  CB  ILE A 630     -31.160  17.835 -17.219  1.00 93.56      A    C  
ATOM   3802  CG1 ILE A 630     -30.717  18.449 -18.552  1.00100.08      A    C  
ATOM   3803  CG2 ILE A 630     -30.126  18.109 -16.144  1.00104.89      A    C  
ATOM   3804  CD1 ILE A 630     -29.386  17.929 -19.054  1.00104.75      A    C  
ATOM   3805  N   GLN A 631     -31.372  15.244 -15.193  1.00 99.82      A    N  
ATOM   3806  CA  GLN A 631     -31.924  14.830 -13.905  1.00104.54      A    C  
ATOM   3807  C   GLN A 631     -30.932  15.180 -12.808  1.00107.72      A    C  
ATOM   3808  O   GLN A 631     -29.735  14.918 -12.937  1.00108.38      A    O  
ATOM   3809  CB  GLN A 631     -32.213  13.326 -13.864  1.00105.69      A    C  
ATOM   3810  CG  GLN A 631     -32.813  12.743 -15.125  1.00114.42      A    C  
ATOM   3811  CD  GLN A 631     -32.062  11.518 -15.606  1.00121.54      A    C  
ATOM   3812  NE2 GLN A 631     -32.202  11.207 -16.887  1.00115.37      A    N  
ATOM   3813  OE1 GLN A 631     -31.354  10.865 -14.837  1.00122.90      A    O  
ATOM   3814  N   GLN A 632     -31.429  15.767 -11.725  1.00 98.43      A    N  
ATOM   3815  CA  GLN A 632     -30.559  16.142 -10.621  1.00 88.66      A    C  
ATOM   3816  C   GLN A 632     -30.866  15.303  -9.389  1.00 88.12      A    C  
ATOM   3817  O   GLN A 632     -31.957  14.747  -9.259  1.00 97.37      A    O  
ATOM   3818  CB  GLN A 632     -30.697  17.631 -10.303  1.00 79.42      A    C  
ATOM   3819  CG  GLN A 632     -31.975  18.013  -9.583  1.00 88.14      A    C  
ATOM   3820  CD  GLN A 632     -31.798  19.253  -8.736  1.00 85.91      A    C  
ATOM   3821  NE2 GLN A 632     -31.939  20.418  -9.355  1.00 89.48      A    N  
ATOM   3822  OE1 GLN A 632     -31.531  19.166  -7.538  1.00 91.32      A    O  
ATOM   3823  N   GLU A 633     -29.892  15.230  -8.490  1.00 86.10      A    N  
ATOM   3824  CA  GLU A 633     -30.009  14.459  -7.261  1.00 90.19      A    C  
ATOM   3825  C   GLU A 633     -28.815  14.780  -6.370  1.00 91.39      A    C  
ATOM   3826  O   GLU A 633     -27.798  15.283  -6.847  1.00 88.61      A    O  
ATOM   3827  CB  GLU A 633     -30.079  12.960  -7.561  1.00 98.29      A    C  
ATOM   3828  CG  GLU A 633     -28.896  12.425  -8.346  1.00 94.60      A    C  
ATOM   3829  CD  GLU A 633     -29.063  10.969  -8.729  1.00108.99      A    C  
ATOM   3830  OE1 GLU A 633     -29.416  10.699  -9.897  1.00114.50      A    O  
ATOM   3831  OE2 GLU A 633     -28.846  10.095  -7.864  1.00111.96      A    O1-
ATOM   3832  N   ARG A 634     -28.938  14.502  -5.077  1.00 94.39      A    N  
ATOM   3833  CA  ARG A 634     -27.852  14.786  -4.147  1.00 92.68      A    C  
ATOM   3834  C   ARG A 634     -26.663  13.867  -4.366  1.00113.50      A    C  
ATOM   3835  O   ARG A 634     -26.813  12.655  -4.512  1.00113.16      A    O  
ATOM   3836  CB  ARG A 634     -28.330  14.693  -2.703  1.00107.39      A    C  
ATOM   3837  CG  ARG A 634     -27.241  14.972  -1.675  1.00124.25      A    C  
ATOM   3838  CD  ARG A 634     -27.746  14.596  -0.311  1.00142.12      A    C  
ATOM   3839  NE  ARG A 634     -26.768  14.691   0.761  1.00158.75      A    N  
ATOM   3840  CZ  ARG A 634     -27.092  14.550   2.041  1.00161.62      A    C  
ATOM   3841  NH1 ARG A 634     -28.356  14.327   2.372  1.00172.91      A    N1+
ATOM   3842  NH2 ARG A 634     -26.167  14.637   2.987  1.00155.70      A    N  
ATOM   3843  N   PHE A 635     -25.477  14.458  -4.399  1.00110.80      A    N  
ATOM   3844  CA  PHE A 635     -24.250  13.686  -4.505  1.00 86.34      A    C  
ATOM   3845  C   PHE A 635     -23.989  12.995  -3.174  1.00 88.39      A    C  
ATOM   3846  O   PHE A 635     -23.498  13.613  -2.232  1.00 93.57      A    O  
ATOM   3847  CB  PHE A 635     -23.073  14.580  -4.875  1.00 81.08      A    C  
ATOM   3848  CG  PHE A 635     -21.871  13.823  -5.341  1.00 86.37      A    C  
ATOM   3849  CD1 PHE A 635     -21.960  12.985  -6.441  1.00 89.03      A    C  
ATOM   3850  CD2 PHE A 635     -20.667  13.911  -4.665  1.00 81.07      A    C  
ATOM   3851  CE1 PHE A 635     -20.863  12.284  -6.882  1.00 84.89      A    C  
ATOM   3852  CE2 PHE A 635     -19.563  13.205  -5.098  1.00 87.71      A    C  
ATOM   3853  CZ  PHE A 635     -19.664  12.389  -6.207  1.00 85.58      A    C  
ATOM   3854  N   PHE A 636     -24.336  11.714  -3.094  1.00 98.83      A    N  
ATOM   3855  CA  PHE A 636     -24.226  10.976  -1.841  1.00120.13      A    C  
ATOM   3856  C   PHE A 636     -23.263   9.799  -1.939  1.00128.41      A    C  
ATOM   3857  O   PHE A 636     -23.081   9.209  -3.004  1.00125.77      A    O  
ATOM   3858  CB  PHE A 636     -25.607  10.476  -1.397  1.00134.34      A    C  
ATOM   3859  CG  PHE A 636     -25.936  10.804   0.037  1.00145.56      A    C  
ATOM   3860  CD1 PHE A 636     -24.928  11.128   0.931  1.00144.01      A    C  
ATOM   3861  CD2 PHE A 636     -27.247  10.799   0.490  1.00154.89      A    C  
ATOM   3862  CE1 PHE A 636     -25.216  11.435   2.248  1.00150.24      A    C  
ATOM   3863  CE2 PHE A 636     -27.538  11.109   1.811  1.00162.30      A    C  
ATOM   3864  CZ  PHE A 636     -26.516  11.425   2.691  1.00160.14      A    C  
ATOM   3865  N   LEU A 637     -22.654   9.462  -0.807  1.00133.75      A    N  
ATOM   3866  CA  LEU A 637     -21.689   8.374  -0.746  1.00136.10      A    C  
ATOM   3867  C   LEU A 637     -22.205   7.265   0.167  1.00146.19      A    C  
ATOM   3868  O   LEU A 637     -22.091   7.343   1.389  1.00145.01      A    O  
ATOM   3869  CB  LEU A 637     -20.335   8.896  -0.266  1.00121.73      A    C  
ATOM   3870  CG  LEU A 637     -19.801  10.079  -1.082  1.00117.52      A    C  
ATOM   3871  CD1 LEU A 637     -18.476  10.596  -0.534  1.00 96.22      A    C  
ATOM   3872  CD2 LEU A 637     -19.670   9.700  -2.552  1.00122.44      A    C  
ATOM   3873  N   ASN A 638     -22.772   6.245  -0.478  1.00156.41      A    N  
ATOM   3874  CA  ASN A 638     -23.406   5.072   0.134  1.00159.03      A    C  
ATOM   3875  C   ASN A 638     -22.994   4.671   1.550  1.00163.55      A    C  
ATOM   3876  O   ASN A 638     -21.809   4.598   1.876  1.00170.72      A    O  
ATOM   3877  CB  ASN A 638     -23.185   3.868  -0.782  1.00154.96      A    C  
ATOM   3878  CG  ASN A 638     -23.592   4.148  -2.215  1.00152.91      A    C  
ATOM   3879  ND2 ASN A 638     -24.721   3.587  -2.631  1.00158.68      A    N  
ATOM   3880  OD1 ASN A 638     -22.899   4.862  -2.941  1.00141.05      A    O  
ATOM   3881  N   MET A 639     -23.999   4.402   2.378  1.00164.94      A    N  
ATOM   3882  CA  MET A 639     -23.792   3.844   3.709  1.00164.50      A    C  
ATOM   3883  C   MET A 639     -25.012   3.051   4.159  1.00161.27      A    C  
ATOM   3884  O   MET A 639     -25.388   3.090   5.329  1.00151.14      A    O  
ATOM   3885  CB  MET A 639     -23.484   4.943   4.725  1.00167.95      A    C  
ATOM   3886  CG  MET A 639     -22.020   5.016   5.111  1.00168.70      A    C  
ATOM   3887  SD  MET A 639     -21.179   6.423   4.364  1.00175.36      A    S  
ATOM   3888  CE  MET A 639     -19.517   5.776   4.218  1.00131.29      A    C  
ATOM   3889  N   THR A 648     -35.966  12.488   1.806  1.00163.82      A    N  
ATOM   3890  CA  THR A 648     -35.050  13.016   0.801  1.00169.10      A    C  
ATOM   3891  C   THR A 648     -34.571  14.432   1.107  1.00167.59      A    C  
ATOM   3892  O   THR A 648     -33.464  14.590   1.612  1.00168.75      A    O  
ATOM   3893  CB  THR A 648     -35.686  13.015  -0.601  1.00187.01      A    C  
ATOM   3894  N   SER A 649     -35.420  15.425   0.806  1.00167.47      A    N  
ATOM   3895  CA  SER A 649     -35.094  16.873   0.768  1.00158.63      A    C  
ATOM   3896  C   SER A 649     -34.478  17.301  -0.580  1.00147.79      A    C  
ATOM   3897  O   SER A 649     -34.832  16.770  -1.634  1.00150.16      A    O  
ATOM   3898  CB  SER A 649     -34.173  17.307   1.926  1.00157.32      A    C  
ATOM   3899  OG  SER A 649     -34.684  16.932   3.191  1.00152.85      A    O  
ATOM   3900  N   TYR A 650     -33.626  18.327  -0.521  1.00136.89      A    N  
ATOM   3901  CA  TYR A 650     -32.827  18.860  -1.639  1.00124.37      A    C  
ATOM   3902  C   TYR A 650     -33.556  19.667  -2.722  1.00109.81      A    C  
ATOM   3903  O   TYR A 650     -34.382  20.536  -2.436  1.00125.92      A    O  
ATOM   3904  CB  TYR A 650     -32.063  17.739  -2.354  1.00125.60      A    C  
ATOM   3905  CG  TYR A 650     -31.681  16.560  -1.503  1.00135.16      A    C  
ATOM   3906  CD1 TYR A 650     -31.133  16.725  -0.235  1.00151.00      A    C  
ATOM   3907  CD2 TYR A 650     -31.885  15.272  -1.969  1.00147.07      A    C  
ATOM   3908  CE1 TYR A 650     -30.801  15.636   0.536  1.00152.95      A    C  
ATOM   3909  CE2 TYR A 650     -31.550  14.182  -1.211  1.00158.92      A    C  
ATOM   3910  CZ  TYR A 650     -31.007  14.369   0.041  1.00161.96      A    C  
ATOM   3911  OH  TYR A 650     -30.669  13.281   0.808  1.00162.59      A    O  
ATOM   3912  N   LEU A 651     -33.202  19.342  -3.967  1.00107.49      A    N  
ATOM   3913  CA  LEU A 651     -33.483  20.114  -5.186  1.00101.14      A    C  
ATOM   3914  C   LEU A 651     -32.673  21.409  -5.223  1.00 89.67      A    C  
ATOM   3915  O   LEU A 651     -32.568  22.129  -4.230  1.00 91.02      A    O  
ATOM   3916  CB  LEU A 651     -34.978  20.419  -5.328  1.00105.38      A    C  
ATOM   3917  CG  LEU A 651     -35.644  19.716  -6.505  1.00108.51      A    C  
ATOM   3918  CD1 LEU A 651     -35.259  20.372  -7.821  1.00102.36      A    C  
ATOM   3919  CD2 LEU A 651     -35.250  18.247  -6.512  1.00108.06      A    C  
ATOM   3920  N   TRP A 652     -32.095  21.684  -6.387  1.00 88.99      A    N  
ATOM   3921  CA  TRP A 652     -31.257  22.859  -6.604  1.00 89.30      A    C  
ATOM   3922  C   TRP A 652     -31.733  23.706  -7.779  1.00 82.86      A    C  
ATOM   3923  O   TRP A 652     -32.350  23.197  -8.714  1.00 86.13      A    O  
ATOM   3924  CB  TRP A 652     -29.800  22.451  -6.835  1.00 84.92      A    C  
ATOM   3925  CG  TRP A 652     -28.989  22.224  -5.587  1.00 81.32      A    C  
ATOM   3926  CD1 TRP A 652     -28.300  23.167  -4.880  1.00 82.42      A    C  
ATOM   3927  CD2 TRP A 652     -28.748  20.975  -4.926  1.00 78.31      A    C  
ATOM   3928  CE2 TRP A 652     -27.917  21.242  -3.819  1.00 79.13      A    C  
ATOM   3929  CE3 TRP A 652     -29.158  19.659  -5.158  1.00 80.15      A    C  
ATOM   3930  NE1 TRP A 652     -27.661  22.588  -3.813  1.00 79.34      A    N  
ATOM   3931  CZ2 TRP A 652     -27.488  20.243  -2.947  1.00 75.20      A    C  
ATOM   3932  CZ3 TRP A 652     -28.731  18.666  -4.289  1.00 92.04      A    C  
ATOM   3933  CH2 TRP A 652     -27.906  18.966  -3.197  1.00 86.10      A    C  
ATOM   3934  N   HIS A 653     -31.454  25.002  -7.723  1.00 76.27      A    N  
ATOM   3935  CA  HIS A 653     -31.689  25.868  -8.868  1.00 90.13      A    C  
ATOM   3936  C   HIS A 653     -30.377  25.974  -9.635  1.00 87.10      A    C  
ATOM   3937  O   HIS A 653     -29.567  26.869  -9.389  1.00 91.74      A    O  
ATOM   3938  CB  HIS A 653     -32.180  27.248  -8.435  1.00104.03      A    C  
ATOM   3939  CG  HIS A 653     -33.617  27.278  -8.019  1.00 96.89      A    C  
ATOM   3940  CD2 HIS A 653     -34.753  27.378  -8.750  1.00 97.63      A    C  
ATOM   3941  ND1 HIS A 653     -34.014  27.201  -6.702  1.00 99.97      A    N  
ATOM   3942  CE1 HIS A 653     -35.333  27.254  -6.639  1.00110.83      A    C  
ATOM   3943  NE2 HIS A 653     -35.805  27.360  -7.867  1.00119.71      A    N  
ATOM   3944  N   ILE A 654     -30.179  25.048 -10.567  1.00 79.60      A    N  
ATOM   3945  CA  ILE A 654     -28.880  24.841 -11.195  1.00 82.15      A    C  
ATOM   3946  C   ILE A 654     -28.718  25.603 -12.497  1.00 82.22      A    C  
ATOM   3947  O   ILE A 654     -29.489  25.412 -13.431  1.00 84.05      A    O  
ATOM   3948  CB  ILE A 654     -28.636  23.351 -11.501  1.00 87.62      A    C  
ATOM   3949  CG1 ILE A 654     -28.802  22.494 -10.244  1.00 80.82      A    C  
ATOM   3950  CG2 ILE A 654     -27.260  23.150 -12.114  1.00 87.56      A    C  
ATOM   3951  CD1 ILE A 654     -28.760  21.011 -10.526  1.00 82.26      A    C  
ATOM   3952  N   PRO A 655     -27.694  26.461 -12.570  1.00 84.20      A    N  
ATOM   3953  CA  PRO A 655     -27.431  27.178 -13.819  1.00 88.39      A    C  
ATOM   3954  C   PRO A 655     -26.677  26.277 -14.784  1.00 84.99      A    C  
ATOM   3955  O   PRO A 655     -25.449  26.245 -14.775  1.00 90.90      A    O  
ATOM   3956  CB  PRO A 655     -26.565  28.364 -13.377  1.00 78.38      A    C  
ATOM   3957  CG  PRO A 655     -26.666  28.400 -11.874  1.00 83.09      A    C  
ATOM   3958  CD  PRO A 655     -26.897  26.990 -11.455  1.00 78.69      A    C  
ATOM   3959  N   LEU A 656     -27.416  25.537 -15.602  1.00 82.49      A    N  
ATOM   3960  CA  LEU A 656     -26.801  24.589 -16.514  1.00 83.58      A    C  
ATOM   3961  C   LEU A 656     -26.165  25.280 -17.705  1.00 97.23      A    C  
ATOM   3962  O   LEU A 656     -26.697  26.249 -18.236  1.00104.23      A    O  
ATOM   3963  CB  LEU A 656     -27.826  23.572 -17.019  1.00 85.99      A    C  
ATOM   3964  CG  LEU A 656     -28.268  22.424 -16.114  1.00 84.36      A    C  
ATOM   3965  CD1 LEU A 656     -29.133  21.458 -16.907  1.00 82.47      A    C  
ATOM   3966  CD2 LEU A 656     -27.066  21.711 -15.519  1.00 91.99      A    C  
ATOM   3967  N   SER A 657     -25.012  24.773 -18.113  1.00 96.65      A    N  
ATOM   3968  CA  SER A 657     -24.362  25.212 -19.336  1.00 99.38      A    C  
ATOM   3969  C   SER A 657     -23.847  23.984 -20.070  1.00 91.05      A    C  
ATOM   3970  O   SER A 657     -23.546  22.967 -19.445  1.00 98.72      A    O  
ATOM   3971  CB  SER A 657     -23.219  26.179 -19.029  1.00 98.22      A    C  
ATOM   3972  OG  SER A 657     -22.337  25.625 -18.067  1.00 98.00      A    O  
ATOM   3973  N   TYR A 658     -23.743  24.069 -21.388  1.00 97.50      A    N  
ATOM   3974  CA  TYR A 658     -23.239  22.939 -22.148  1.00109.06      A    C  
ATOM   3975  C   TYR A 658     -22.503  23.426 -23.386  1.00116.01      A    C  
ATOM   3976  O   TYR A 658     -22.622  24.590 -23.772  1.00120.33      A    O  
ATOM   3977  CB  TYR A 658     -24.376  21.976 -22.522  1.00111.07      A    C  
ATOM   3978  CG  TYR A 658     -25.425  22.518 -23.477  1.00121.99      A    C  
ATOM   3979  CD1 TYR A 658     -25.265  22.420 -24.853  1.00121.45      A    C  
ATOM   3980  CD2 TYR A 658     -26.594  23.097 -22.996  1.00126.70      A    C  
ATOM   3981  CE1 TYR A 658     -26.227  22.906 -25.725  1.00125.43      A    C  
ATOM   3982  CE2 TYR A 658     -27.560  23.584 -23.857  1.00129.16      A    C  
ATOM   3983  CZ  TYR A 658     -27.372  23.484 -25.224  1.00132.47      A    C  
ATOM   3984  OH  TYR A 658     -28.334  23.972 -26.083  1.00141.26      A    O  
ATOM   3985  N   VAL A 659     -21.742  22.529 -24.004  1.00114.84      A    N  
ATOM   3986  CA  VAL A 659     -21.026  22.846 -25.229  1.00123.69      A    C  
ATOM   3987  C   VAL A 659     -20.980  21.633 -26.150  1.00123.09      A    C  
ATOM   3988  O   VAL A 659     -20.882  20.493 -25.695  1.00120.08      A    O  
ATOM   3989  CB  VAL A 659     -19.592  23.349 -24.924  1.00116.13      A    C  
ATOM   3990  CG1 VAL A 659     -18.736  22.238 -24.319  1.00117.06      A    C  
ATOM   3991  CG2 VAL A 659     -18.941  23.937 -26.172  1.00117.76      A    C  
ATOM   3992  N   THR A 660     -21.078  21.883 -27.448  1.00126.75      A    N  
ATOM   3993  CA  THR A 660     -20.948  20.820 -28.430  1.00124.82      A    C  
ATOM   3994  C   THR A 660     -20.392  21.321 -29.756  1.00134.06      A    C  
ATOM   3995  O   THR A 660     -20.177  22.521 -29.939  1.00142.63      A    O  
ATOM   3996  CB  THR A 660     -22.306  20.153 -28.697  1.00128.50      A    C  
ATOM   3997  CG2 THR A 660     -23.429  21.182 -28.613  1.00129.47      A    C  
ATOM   3998  OG1 THR A 660     -22.302  19.579 -30.009  1.00139.83      A    O  
ATOM   3999  N   GLU A 661     -20.169  20.395 -30.683  1.00135.36      A    N  
ATOM   4000  CA  GLU A 661     -19.852  20.779 -32.047  1.00149.96      A    C  
ATOM   4001  C   GLU A 661     -21.011  20.287 -32.898  1.00159.65      A    C  
ATOM   4002  O   GLU A 661     -21.406  19.120 -32.809  1.00153.79      A    O  
ATOM   4003  CB  GLU A 661     -18.525  20.181 -32.519  1.00152.21      A    C  
ATOM   4004  CG  GLU A 661     -17.306  21.045 -32.218  1.00153.58      A    C  
ATOM   4005  CD  GLU A 661     -16.053  20.538 -32.907  1.00156.82      A    C  
ATOM   4006  OE1 GLU A 661     -16.025  19.348 -33.286  1.00148.15      A    O  
ATOM   4007  OE2 GLU A 661     -15.101  21.330 -33.076  1.00157.11      A    O1-
ATOM   4008  N   GLY A 662     -21.510  21.152 -33.773  1.00169.60      A    N  
ATOM   4009  CA  GLY A 662     -22.671  20.806 -34.565  1.00176.65      A    C  
ATOM   4010  C   GLY A 662     -22.393  20.658 -36.040  1.00185.29      A    C  
ATOM   4011  O   GLY A 662     -21.945  19.606 -36.494  1.00183.32      A    O  
ATOM   4012  N   ARG A 663     -22.667  21.721 -36.787  1.00187.06      A    N  
ATOM   4013  CA  ARG A 663     -22.491  21.712 -38.232  1.00190.73      A    C  
ATOM   4014  C   ARG A 663     -21.008  21.697 -38.594  1.00193.38      A    C  
ATOM   4015  O   ARG A 663     -20.326  20.690 -38.406  1.00190.31      A    O  
ATOM   4016  CB  ARG A 663     -23.191  22.920 -38.858  1.00185.28      A    C  
ATOM   4017  CG  ARG A 663     -23.440  22.798 -40.350  1.00184.47      A    C  
ATOM   4018  CD  ARG A 663     -24.189  24.007 -40.879  1.00193.98      A    C  
ATOM   4019  NE  ARG A 663     -24.306  23.978 -42.333  1.00194.77      A    N  
ATOM   4020  CZ  ARG A 663     -24.978  24.875 -43.045  1.00185.64      A    C  
ATOM   4021  NH1 ARG A 663     -25.601  25.875 -42.438  1.00182.05      A    N1+
ATOM   4022  NH2 ARG A 663     -25.029  24.771 -44.366  1.00173.72      A    N  
ATOM   4023  N   ASN A 664     -20.508  22.817 -39.106  1.00196.90      A    N  
ATOM   4024  CA  ASN A 664     -19.097  22.928 -39.457  1.00199.62      A    C  
ATOM   4025  C   ASN A 664     -18.239  23.119 -38.215  1.00193.47      A    C  
ATOM   4026  O   ASN A 664     -17.629  24.173 -38.030  1.00191.75      A    O  
ATOM   4027  CB  ASN A 664     -18.877  24.084 -40.433  1.00202.00      A    C  
ATOM   4028  CG  ASN A 664     -19.452  23.802 -41.807  1.00196.00      A    C  
ATOM   4029  ND2 ASN A 664     -18.584  23.451 -42.749  1.00197.52      A    N  
ATOM   4030  OD1 ASN A 664     -20.659  23.903 -42.021  1.00193.00      A    O  
ATOM   4031  N   TYR A 665     -18.201  22.087 -37.374  1.00188.87      A    N  
ATOM   4032  CA  TYR A 665     -17.547  22.147 -36.068  1.00181.41      A    C  
ATOM   4033  C   TYR A 665     -18.088  23.329 -35.275  1.00175.49      A    C  
ATOM   4034  O   TYR A 665     -17.347  23.994 -34.548  1.00173.84      A    O  
ATOM   4035  CB  TYR A 665     -16.026  22.256 -36.207  1.00184.77      A    C  
ATOM   4036  CG  TYR A 665     -15.354  21.060 -36.850  1.00190.99      A    C  
ATOM   4037  CD1 TYR A 665     -16.067  19.906 -37.151  1.00187.81      A    C  
ATOM   4038  CD2 TYR A 665     -13.997  21.086 -37.145  1.00194.87      A    C  
ATOM   4039  CE1 TYR A 665     -15.449  18.817 -37.737  1.00190.17      A    C  
ATOM   4040  CE2 TYR A 665     -13.371  20.002 -37.727  1.00198.98      A    C  
ATOM   4041  CZ  TYR A 665     -14.101  18.871 -38.021  1.00197.78      A    C  
ATOM   4042  OH  TYR A 665     -13.480  17.789 -38.602  1.00201.94      A    O  
ATOM   4043  N   SER A 666     -19.387  23.579 -35.429  1.00178.69      A    N  
ATOM   4044  CA  SER A 666     -20.036  24.749 -34.846  1.00178.75      A    C  
ATOM   4045  C   SER A 666     -19.861  24.802 -33.331  1.00169.75      A    C  
ATOM   4046  O   SER A 666     -20.485  24.039 -32.597  1.00164.60      A    O  
ATOM   4047  CB  SER A 666     -21.528  24.766 -35.201  1.00178.53      A    C  
ATOM   4048  OG  SER A 666     -22.148  25.947 -34.720  1.00173.37      A    O  
ATOM   4049  N   LYS A 667     -19.004  25.707 -32.874  1.00170.38      A    N  
ATOM   4050  CA  LYS A 667     -18.762  25.900 -31.454  1.00168.44      A    C  
ATOM   4051  C   LYS A 667     -20.016  26.354 -30.725  1.00167.42      A    C  
ATOM   4052  O   LYS A 667     -20.104  27.495 -30.267  1.00165.47      A    O  
ATOM   4053  CB  LYS A 667     -17.644  26.919 -31.253  1.00164.42      A    C  
ATOM   4054  CG  LYS A 667     -17.711  28.126 -32.182  1.00164.82      A    C  
ATOM   4055  CD  LYS A 667     -16.867  29.279 -31.674  1.00159.82      A    C  
ATOM   4056  CE  LYS A 667     -17.730  30.309 -30.946  1.00154.40      A    C  
ATOM   4057  NZ  LYS A 667     -18.503  29.698 -29.812  1.00147.00      A    N1+
ATOM   4058  N   TYR A 668     -20.996  25.464 -30.628  1.00161.88      A    N  
ATOM   4059  CA  TYR A 668     -22.240  25.825 -29.972  1.00159.27      A    C  
ATOM   4060  C   TYR A 668     -22.142  25.645 -28.461  1.00148.71      A    C  
ATOM   4061  O   TYR A 668     -21.684  24.613 -27.966  1.00143.68      A    O  
ATOM   4062  CB  TYR A 668     -23.398  24.985 -30.523  1.00155.21      A    C  
ATOM   4063  CG  TYR A 668     -24.778  25.493 -30.152  1.00157.77      A    C  
ATOM   4064  CD1 TYR A 668     -25.311  25.270 -28.887  1.00151.84      A    C  
ATOM   4065  CD2 TYR A 668     -25.555  26.181 -31.075  1.00163.49      A    C  
ATOM   4066  CE1 TYR A 668     -26.570  25.730 -28.548  1.00153.83      A    C  
ATOM   4067  CE2 TYR A 668     -26.818  26.643 -30.746  1.00170.37      A    C  
ATOM   4068  CZ  TYR A 668     -27.320  26.414 -29.481  1.00167.69      A    C  
ATOM   4069  OH  TYR A 668     -28.575  26.870 -29.146  1.00172.61      A    O  
ATOM   4070  N   GLN A 669     -22.587  26.666 -27.740  1.00150.30      A    N  
ATOM   4071  CA  GLN A 669     -22.717  26.599 -26.296  1.00143.72      A    C  
ATOM   4072  C   GLN A 669     -24.030  27.266 -25.920  1.00141.20      A    C  
ATOM   4073  O   GLN A 669     -24.511  28.144 -26.638  1.00147.63      A    O  
ATOM   4074  CB  GLN A 669     -21.534  27.265 -25.592  1.00144.53      A    C  
ATOM   4075  CG  GLN A 669     -21.533  28.784 -25.637  1.00153.73      A    C  
ATOM   4076  CD  GLN A 669     -20.327  29.378 -24.933  1.00154.32      A    C  
ATOM   4077  NE2 GLN A 669     -20.361  30.684 -24.697  1.00155.39      A    N  
ATOM   4078  OE1 GLN A 669     -19.377  28.668 -24.603  1.00145.01      A    O  
ATOM   4079  N   SER A 670     -24.616  26.851 -24.807  1.00130.38      A    N  
ATOM   4080  CA  SER A 670     -25.853  27.467 -24.352  1.00129.99      A    C  
ATOM   4081  C   SER A 670     -25.980  27.368 -22.843  1.00123.38      A    C  
ATOM   4082  O   SER A 670     -25.190  26.693 -22.184  1.00123.63      A    O  
ATOM   4083  CB  SER A 670     -27.061  26.824 -25.034  1.00139.48      A    C  
ATOM   4084  OG  SER A 670     -28.266  27.455 -24.634  1.00147.42      A    O  
ATOM   4085  N   VAL A 671     -26.990  28.037 -22.302  1.00123.84      A    N  
ATOM   4086  CA  VAL A 671     -27.184  28.078 -20.866  1.00114.09      A    C  
ATOM   4087  C   VAL A 671     -28.659  27.906 -20.514  1.00116.92      A    C  
ATOM   4088  O   VAL A 671     -29.543  28.381 -21.223  1.00118.15      A    O  
ATOM   4089  CB  VAL A 671     -26.632  29.407 -20.292  1.00112.10      A    C  
ATOM   4090  CG1 VAL A 671     -27.015  30.576 -21.193  1.00112.56      A    C  
ATOM   4091  CG2 VAL A 671     -27.090  29.641 -18.866  1.00114.23      A    C  
ATOM   4092  N   SER A 672     -28.917  27.214 -19.412  1.00113.72      A    N  
ATOM   4093  CA  SER A 672     -30.275  26.927 -18.977  1.00109.36      A    C  
ATOM   4094  C   SER A 672     -30.362  27.029 -17.456  1.00108.00      A    C  
ATOM   4095  O   SER A 672     -29.530  27.671 -16.821  1.00116.80      A    O  
ATOM   4096  CB  SER A 672     -30.710  25.535 -19.459  1.00107.98      A    C  
ATOM   4097  OG  SER A 672     -31.818  25.050 -18.719  1.00112.85      A    O  
ATOM   4098  N   LEU A 673     -31.369  26.384 -16.881  1.00 99.73      A    N  
ATOM   4099  CA  LEU A 673     -31.612  26.438 -15.446  1.00 95.03      A    C  
ATOM   4100  C   LEU A 673     -32.599  25.353 -15.048  1.00 97.28      A    C  
ATOM   4101  O   LEU A 673     -33.785  25.621 -14.844  1.00107.90      A    O  
ATOM   4102  CB  LEU A 673     -32.124  27.821 -15.017  1.00 89.35      A    C  
ATOM   4103  CG  LEU A 673     -32.064  28.093 -13.504  1.00 93.44      A    C  
ATOM   4104  CD1 LEU A 673     -31.454  29.453 -13.207  1.00 97.88      A    C  
ATOM   4105  CD2 LEU A 673     -33.438  27.990 -12.851  1.00 99.76      A    C  
ATOM   4106  N   LEU A 674     -32.118  24.116 -14.979  1.00 93.51      A    N  
ATOM   4107  CA  LEU A 674     -32.926  23.044 -14.415  1.00 92.15      A    C  
ATOM   4108  C   LEU A 674     -33.232  23.391 -12.970  1.00 93.95      A    C  
ATOM   4109  O   LEU A 674     -32.326  23.691 -12.189  1.00 93.91      A    O  
ATOM   4110  CB  LEU A 674     -32.211  21.694 -14.508  1.00 91.02      A    C  
ATOM   4111  CG  LEU A 674     -32.932  20.544 -13.814  1.00 98.56      A    C  
ATOM   4112  CD1 LEU A 674     -33.371  19.483 -14.807  1.00106.94      A    C  
ATOM   4113  CD2 LEU A 674     -32.047  19.937 -12.733  1.00105.19      A    C  
ATOM   4114  N   ASP A 675     -34.511  23.336 -12.621  1.00105.09      A    N  
ATOM   4115  CA  ASP A 675     -34.958  23.687 -11.281  1.00108.67      A    C  
ATOM   4116  C   ASP A 675     -35.991  22.697 -10.757  1.00100.13      A    C  
ATOM   4117  O   ASP A 675     -36.720  22.982  -9.799  1.00 90.86      A    O  
ATOM   4118  CB  ASP A 675     -35.506  25.123 -11.267  1.00103.18      A    C  
ATOM   4119  CG  ASP A 675     -36.736  25.302 -12.154  1.00117.47      A    C  
ATOM   4120  OD1 ASP A 675     -37.206  24.319 -12.770  1.00118.48      A    O  
ATOM   4121  OD2 ASP A 675     -37.222  26.444 -12.247  1.00124.84      A    O1-
ATOM   4122  N   LYS A 676     -36.020  21.524 -11.382  1.00104.27      A    N  
ATOM   4123  CA  LYS A 676     -36.938  20.461 -11.005  1.00115.36      A    C  
ATOM   4124  C   LYS A 676     -36.204  19.132 -11.134  1.00108.21      A    C  
ATOM   4125  O   LYS A 676     -35.170  19.052 -11.799  1.00104.16      A    O  
ATOM   4126  CB  LYS A 676     -38.194  20.479 -11.879  1.00133.01      A    C  
ATOM   4127  N   LYS A 677     -36.729  18.103 -10.474  1.00106.54      A    N  
ATOM   4128  CA  LYS A 677     -36.117  16.775 -10.464  1.00101.45      A    C  
ATOM   4129  C   LYS A 677     -35.805  16.261 -11.869  1.00 97.62      A    C  
ATOM   4130  O   LYS A 677     -34.897  15.454 -12.058  1.00 93.65      A    O  
ATOM   4131  CB  LYS A 677     -37.033  15.789  -9.728  1.00103.94      A    C  
ATOM   4132  CG  LYS A 677     -36.486  14.372  -9.610  1.00 97.14      A    C  
ATOM   4133  CD  LYS A 677     -37.516  13.444  -8.976  1.00112.77      A    C  
ATOM   4134  CE  LYS A 677     -38.843  13.493  -9.727  1.00123.83      A    C  
ATOM   4135  NZ  LYS A 677     -39.867  12.598  -9.116  1.00126.20      A    N1+
ATOM   4136  N   SER A 678     -36.527  16.777 -12.860  1.00100.34      A    N  
ATOM   4137  CA  SER A 678     -36.296  16.395 -14.246  1.00 99.84      A    C  
ATOM   4138  C   SER A 678     -36.500  17.576 -15.183  1.00103.19      A    C  
ATOM   4139  O   SER A 678     -37.286  18.483 -14.905  1.00110.56      A    O  
ATOM   4140  CB  SER A 678     -37.232  15.258 -14.664  1.00 98.40      A    C  
ATOM   4141  OG  SER A 678     -37.627  14.465 -13.553  1.00105.76      A    O  
ATOM   4142  N   GLY A 679     -35.776  17.555 -16.295  1.00 89.76      A    N  
ATOM   4143  CA  GLY A 679     -35.893  18.576 -17.315  1.00 88.84      A    C  
ATOM   4144  C   GLY A 679     -35.412  18.030 -18.641  1.00 99.46      A    C  
ATOM   4145  O   GLY A 679     -35.098  16.848 -18.760  1.00104.42      A    O  
ATOM   4146  N   VAL A 680     -35.333  18.899 -19.639  1.00 98.95      A    N  
ATOM   4147  CA  VAL A 680     -34.817  18.509 -20.942  1.00105.89      A    C  
ATOM   4148  C   VAL A 680     -34.366  19.760 -21.687  1.00104.02      A    C  
ATOM   4149  O   VAL A 680     -34.994  20.814 -21.592  1.00112.39      A    O  
ATOM   4150  CB  VAL A 680     -35.875  17.735 -21.764  1.00112.17      A    C  
ATOM   4151  CG1 VAL A 680     -37.167  18.532 -21.860  1.00111.05      A    C  
ATOM   4152  CG2 VAL A 680     -35.352  17.390 -23.149  1.00111.91      A    C  
ATOM   4153  N   ILE A 681     -33.260  19.641 -22.412  1.00103.59      A    N  
ATOM   4154  CA  ILE A 681     -32.725  20.759 -23.173  1.00108.55      A    C  
ATOM   4155  C   ILE A 681     -32.864  20.488 -24.665  1.00124.57      A    C  
ATOM   4156  O   ILE A 681     -32.554  19.394 -25.143  1.00120.60      A    O  
ATOM   4157  CB  ILE A 681     -31.249  21.024 -22.804  1.00109.49      A    C  
ATOM   4158  CG1 ILE A 681     -31.171  21.902 -21.553  1.00112.31      A    C  
ATOM   4159  CG2 ILE A 681     -30.503  21.681 -23.954  1.00123.12      A    C  
ATOM   4160  CD1 ILE A 681     -30.054  21.525 -20.606  1.00105.56      A    C  
ATOM   4161  N   ASN A 682     -33.340  21.494 -25.393  1.00135.95      A    N  
ATOM   4162  CA  ASN A 682     -33.587  21.352 -26.818  1.00142.63      A    C  
ATOM   4163  C   ASN A 682     -32.372  21.723 -27.653  1.00138.10      A    C  
ATOM   4164  O   ASN A 682     -32.012  22.893 -27.771  1.00137.97      A    O  
ATOM   4165  CB  ASN A 682     -34.779  22.212 -27.238  1.00149.52      A    C  
ATOM   4166  CG  ASN A 682     -36.109  21.547 -26.956  1.00155.85      A    C  
ATOM   4167  ND2 ASN A 682     -37.063  22.329 -26.470  1.00167.99      A    N  
ATOM   4168  OD1 ASN A 682     -36.279  20.346 -27.169  1.00152.95      A    O  
ATOM   4169  N   LEU A 683     -31.750  20.710 -28.240  1.00136.19      A    N  
ATOM   4170  CA  LEU A 683     -30.562  20.905 -29.052  1.00142.54      A    C  
ATOM   4171  C   LEU A 683     -30.992  21.409 -30.419  1.00148.83      A    C  
ATOM   4172  O   LEU A 683     -31.955  20.899 -30.992  1.00147.01      A    O  
ATOM   4173  CB  LEU A 683     -29.772  19.604 -29.183  1.00144.36      A    C  
ATOM   4174  CG  LEU A 683     -28.705  19.275 -28.133  1.00139.25      A    C  
ATOM   4175  CD1 LEU A 683     -29.152  19.639 -26.728  1.00133.35      A    C  
ATOM   4176  CD2 LEU A 683     -28.377  17.798 -28.204  1.00127.96      A    C  
ATOM   4177  N   THR A 684     -30.292  22.413 -30.934  1.00153.28      A    N  
ATOM   4178  CA  THR A 684     -30.583  22.934 -32.264  1.00151.51      A    C  
ATOM   4179  C   THR A 684     -30.477  21.830 -33.311  1.00152.45      A    C  
ATOM   4180  O   THR A 684     -31.458  21.485 -33.968  1.00156.87      A    O  
ATOM   4181  CB  THR A 684     -29.630  24.078 -32.644  1.00158.64      A    C  
ATOM   4182  CG2 THR A 684     -29.888  24.541 -34.074  1.00158.40      A    C  
ATOM   4183  OG1 THR A 684     -29.811  25.177 -31.743  1.00161.78      A    O  
ATOM   4184  N   GLU A 685     -29.275  21.286 -33.466  1.00156.23      A    N  
ATOM   4185  CA  GLU A 685     -29.030  20.233 -34.442  1.00158.37      A    C  
ATOM   4186  C   GLU A 685     -28.844  18.871 -33.785  1.00155.33      A    C  
ATOM   4187  O   GLU A 685     -29.047  18.715 -32.580  1.00155.49      A    O  
ATOM   4188  CB  GLU A 685     -27.807  20.581 -35.289  1.00154.84      A    C  
ATOM   4189  CG  GLU A 685     -26.693  21.252 -34.506  1.00160.66      A    C  
ATOM   4190  CD  GLU A 685     -25.807  22.112 -35.385  1.00172.90      A    C  
ATOM   4191  OE1 GLU A 685     -25.840  21.932 -36.621  1.00175.74      A    O  
ATOM   4192  OE2 GLU A 685     -25.082  22.974 -34.843  1.00173.28      A    O1-
ATOM   4193  N   GLU A 686     -28.450  17.888 -34.587  1.00150.46      A    N  
ATOM   4194  CA  GLU A 686     -27.946  16.628 -34.061  1.00150.57      A    C  
ATOM   4195  C   GLU A 686     -26.460  16.785 -33.765  1.00149.99      A    C  
ATOM   4196  O   GLU A 686     -25.738  17.433 -34.522  1.00147.44      A    O  
ATOM   4197  CB  GLU A 686     -28.193  15.482 -35.045  1.00156.84      A    C  
ATOM   4198  CG  GLU A 686     -28.075  14.098 -34.425  1.00153.23      A    C  
ATOM   4199  CD  GLU A 686     -28.871  13.050 -35.179  1.00161.77      A    C  
ATOM   4200  OE1 GLU A 686     -28.565  12.803 -36.364  1.00164.18      A    O  
ATOM   4201  OE2 GLU A 686     -29.810  12.478 -34.586  1.00163.65      A    O1-
ATOM   4202  N   VAL A 687     -26.002  16.183 -32.672  1.00150.03      A    N  
ATOM   4203  CA  VAL A 687     -24.614  16.329 -32.251  1.00137.69      A    C  
ATOM   4204  C   VAL A 687     -24.043  14.978 -31.830  1.00136.43      A    C  
ATOM   4205  O   VAL A 687     -24.765  14.122 -31.319  1.00136.85      A    O  
ATOM   4206  CB  VAL A 687     -24.479  17.326 -31.091  1.00130.50      A    C  
ATOM   4207  CG1 VAL A 687     -24.805  18.733 -31.576  1.00136.66      A    C  
ATOM   4208  CG2 VAL A 687     -25.423  16.956 -29.971  1.00131.08      A    C  
ATOM   4209  N   LEU A 688     -22.750  14.786 -32.070  1.00134.01      A    N  
ATOM   4210  CA  LEU A 688     -22.098  13.510 -31.790  1.00133.25      A    C  
ATOM   4211  C   LEU A 688     -21.589  13.442 -30.348  1.00130.35      A    C  
ATOM   4212  O   LEU A 688     -21.479  12.360 -29.772  1.00130.34      A    O  
ATOM   4213  CB  LEU A 688     -20.954  13.260 -32.786  1.00124.18      A    C  
ATOM   4214  CG  LEU A 688     -19.914  14.331 -33.171  1.00132.99      A    C  
ATOM   4215  CD1 LEU A 688     -18.753  13.675 -33.902  1.00140.75      A    C  
ATOM   4216  CD2 LEU A 688     -20.497  15.438 -34.044  1.00132.09      A    C  
ATOM   4217  N   TRP A 689     -21.255  14.596 -29.779  1.00122.19      A    N  
ATOM   4218  CA  TRP A 689     -20.853  14.677 -28.376  1.00114.92      A    C  
ATOM   4219  C   TRP A 689     -21.357  15.965 -27.727  1.00114.13      A    C  
ATOM   4220  O   TRP A 689     -21.459  16.996 -28.387  1.00122.81      A    O  
ATOM   4221  CB  TRP A 689     -19.336  14.564 -28.241  1.00113.99      A    C  
ATOM   4222  CG  TRP A 689     -18.586  15.672 -28.891  1.00107.27      A    C  
ATOM   4223  CD1 TRP A 689     -18.048  15.665 -30.141  1.00114.86      A    C  
ATOM   4224  CD2 TRP A 689     -18.289  16.958 -28.332  1.00109.80      A    C  
ATOM   4225  CE2 TRP A 689     -17.567  17.676 -29.303  1.00115.62      A    C  
ATOM   4226  CE3 TRP A 689     -18.564  17.571 -27.105  1.00109.79      A    C  
ATOM   4227  NE1 TRP A 689     -17.432  16.864 -30.398  1.00121.20      A    N  
ATOM   4228  CZ2 TRP A 689     -17.118  18.974 -29.090  1.00115.42      A    C  
ATOM   4229  CZ3 TRP A 689     -18.114  18.861 -26.894  1.00111.28      A    C  
ATOM   4230  CH2 TRP A 689     -17.397  19.547 -27.881  1.00114.52      A    C  
ATOM   4231  N   VAL A 690     -21.657  15.905 -26.433  1.00112.04      A    N  
ATOM   4232  CA  VAL A 690     -22.093  17.089 -25.697  1.00113.52      A    C  
ATOM   4233  C   VAL A 690     -21.520  17.119 -24.275  1.00113.71      A    C  
ATOM   4234  O   VAL A 690     -21.791  16.235 -23.461  1.00113.18      A    O  
ATOM   4235  CB  VAL A 690     -23.633  17.179 -25.642  1.00109.89      A    C  
ATOM   4236  CG1 VAL A 690     -24.244  15.810 -25.366  1.00120.03      A    C  
ATOM   4237  CG2 VAL A 690     -24.076  18.203 -24.610  1.00106.57      A    C  
ATOM   4238  N   LYS A 691     -20.706  18.133 -23.994  1.00112.10      A    N  
ATOM   4239  CA  LYS A 691     -20.127  18.314 -22.667  1.00104.01      A    C  
ATOM   4240  C   LYS A 691     -20.925  19.318 -21.837  1.00101.19      A    C  
ATOM   4241  O   LYS A 691     -21.040  20.489 -22.200  1.00100.86      A    O  
ATOM   4242  CB  LYS A 691     -18.665  18.759 -22.776  1.00106.20      A    C  
ATOM   4243  CG  LYS A 691     -17.817  18.454 -21.543  1.00 94.59      A    C  
ATOM   4244  CD  LYS A 691     -17.848  19.589 -20.534  1.00 90.81      A    C  
ATOM   4245  CE  LYS A 691     -17.047  19.246 -19.290  1.00 86.27      A    C  
ATOM   4246  NZ  LYS A 691     -16.970  20.399 -18.350  1.00 87.80      A    N1+
ATOM   4247  N   VAL A 692     -21.476  18.844 -20.724  1.00 95.40      A    N  
ATOM   4248  CA  VAL A 692     -22.274  19.681 -19.835  1.00 91.82      A    C  
ATOM   4249  C   VAL A 692     -21.371  20.282 -18.753  1.00 94.31      A    C  
ATOM   4250  O   VAL A 692     -20.435  19.627 -18.291  1.00 97.61      A    O  
ATOM   4251  CB  VAL A 692     -23.429  18.876 -19.187  1.00 89.50      A    C  
ATOM   4252  CG1 VAL A 692     -24.232  19.747 -18.231  1.00 74.66      A    C  
ATOM   4253  CG2 VAL A 692     -24.329  18.290 -20.266  1.00 90.27      A    C  
ATOM   4254  N   ASN A 693     -21.640  21.541 -18.401  1.00 94.40      A    N  
ATOM   4255  CA  ASN A 693     -20.929  22.282 -17.354  1.00 89.13      A    C  
ATOM   4256  C   ASN A 693     -19.552  22.711 -17.834  1.00 85.83      A    C  
ATOM   4257  O   ASN A 693     -18.573  21.981 -17.678  1.00 94.44      A    O  
ATOM   4258  CB  ASN A 693     -20.818  21.469 -16.058  1.00 85.47      A    C  
ATOM   4259  CG  ASN A 693     -20.375  22.305 -14.877  1.00 88.16      A    C  
ATOM   4260  ND2 ASN A 693     -19.710  21.670 -13.917  1.00 81.83      A    N  
ATOM   4261  OD1 ASN A 693     -20.631  23.507 -14.823  1.00 90.69      A    O  
ATOM   4262  N   ILE A 694     -19.487  23.908 -18.409  1.00 94.20      A    N  
ATOM   4263  CA  ILE A 694     -18.290  24.351 -19.114  1.00100.95      A    C  
ATOM   4264  C   ILE A 694     -17.285  24.971 -18.146  1.00 95.92      A    C  
ATOM   4265  O   ILE A 694     -17.646  25.827 -17.336  1.00 92.89      A    O  
ATOM   4266  CB  ILE A 694     -18.628  25.368 -20.221  1.00 98.63      A    C  
ATOM   4267  CG1 ILE A 694     -20.047  25.146 -20.737  1.00101.96      A    C  
ATOM   4268  CG2 ILE A 694     -17.607  25.305 -21.346  1.00 99.73      A    C  
ATOM   4269  CD1 ILE A 694     -20.481  26.138 -21.791  1.00106.39      A    C  
ATOM   4270  N   ASN A 695     -16.032  24.529 -18.239  1.00 87.28      A    N  
ATOM   4271  CA  ASN A 695     -14.956  24.982 -17.359  1.00 86.97      A    C  
ATOM   4272  C   ASN A 695     -15.281  24.873 -15.867  1.00 78.93      A    C  
ATOM   4273  O   ASN A 695     -14.864  25.724 -15.079  1.00 71.90      A    O  
ATOM   4274  CB  ASN A 695     -14.599  26.435 -17.690  1.00 90.83      A    C  
ATOM   4275  CG  ASN A 695     -13.998  26.588 -19.074  1.00 92.24      A    C  
ATOM   4276  ND2 ASN A 695     -13.983  27.816 -19.584  1.00101.42      A    N  
ATOM   4277  OD1 ASN A 695     -13.546  25.618 -19.674  1.00 91.34      A    O  
ATOM   4278  N   MET A 696     -15.979  23.801 -15.493  1.00 72.95      A    N  
ATOM   4279  CA  MET A 696     -16.608  23.649 -14.172  1.00 79.98      A    C  
ATOM   4280  C   MET A 696     -17.022  24.965 -13.511  1.00 79.86      A    C  
ATOM   4281  O   MET A 696     -16.684  25.225 -12.358  1.00 81.84      A    O  
ATOM   4282  CB  MET A 696     -15.676  22.886 -13.221  1.00 71.99      A    C  
ATOM   4283  CG  MET A 696     -16.393  22.288 -12.006  1.00 75.61      A    C  
ATOM   4284  SD  MET A 696     -15.449  21.031 -11.132  1.00 92.20      A    S  
ATOM   4285  CE  MET A 696     -14.451  22.053 -10.043  1.00 83.58      A    C  
ATOM   4286  N   ASN A 697     -17.732  25.813 -14.241  1.00 80.15      A    N  
ATOM   4287  CA  ASN A 697     -18.225  27.040 -13.635  1.00 66.55      A    C  
ATOM   4288  C   ASN A 697     -19.332  26.734 -12.632  1.00 76.43      A    C  
ATOM   4289  O   ASN A 697     -19.534  27.478 -11.672  1.00 73.01      A    O  
ATOM   4290  CB  ASN A 697     -18.708  28.023 -14.702  1.00 71.41      A    C  
ATOM   4291  CG  ASN A 697     -17.557  28.703 -15.428  1.00 85.33      A    C  
ATOM   4292  ND2 ASN A 697     -17.754  29.004 -16.705  1.00 90.73      A    N  
ATOM   4293  OD1 ASN A 697     -16.510  28.971 -14.836  1.00 98.84      A    O  
ATOM   4294  N   GLY A 698     -20.032  25.624 -12.849  1.00 76.47      A    N  
ATOM   4295  CA  GLY A 698     -21.109  25.209 -11.966  1.00 71.10      A    C  
ATOM   4296  C   GLY A 698     -20.638  24.286 -10.856  1.00 74.90      A    C  
ATOM   4297  O   GLY A 698     -19.880  23.348 -11.099  1.00 75.68      A    O  
ATOM   4298  N   TYR A 699     -21.118  24.535  -9.642  1.00 67.01      A    N  
ATOM   4299  CA  TYR A 699     -20.687  23.793  -8.467  1.00 60.97      A    C  
ATOM   4300  C   TYR A 699     -21.491  22.494  -8.344  1.00 76.44      A    C  
ATOM   4301  O   TYR A 699     -22.370  22.369  -7.490  1.00 80.83      A    O  
ATOM   4302  CB  TYR A 699     -20.847  24.649  -7.212  1.00 60.08      A    C  
ATOM   4303  CG  TYR A 699     -20.250  24.062  -5.948  1.00 62.82      A    C  
ATOM   4304  CD1 TYR A 699     -18.880  24.069  -5.728  1.00 68.79      A    C  
ATOM   4305  CD2 TYR A 699     -21.067  23.512  -4.964  1.00 76.03      A    C  
ATOM   4306  CE1 TYR A 699     -18.341  23.540  -4.560  1.00 70.34      A    C  
ATOM   4307  CE2 TYR A 699     -20.540  22.982  -3.810  1.00 80.93      A    C  
ATOM   4308  CZ  TYR A 699     -19.178  22.997  -3.612  1.00 81.84      A    C  
ATOM   4309  OH  TYR A 699     -18.680  22.464  -2.448  1.00 86.33      A    O  
ATOM   4310  N   TYR A 700     -21.172  21.526  -9.201  1.00 77.17      A    N  
ATOM   4311  CA  TYR A 700     -21.859  20.234  -9.269  1.00 74.62      A    C  
ATOM   4312  C   TYR A 700     -21.086  19.264 -10.158  1.00 86.19      A    C  
ATOM   4313  O   TYR A 700     -20.156  19.662 -10.853  1.00 91.28      A    O  
ATOM   4314  CB  TYR A 700     -23.283  20.404  -9.788  1.00 69.84      A    C  
ATOM   4315  CG  TYR A 700     -23.404  21.051 -11.153  1.00 71.08      A    C  
ATOM   4316  CD1 TYR A 700     -23.345  20.291 -12.318  1.00 74.31      A    C  
ATOM   4317  CD2 TYR A 700     -23.603  22.418 -11.274  1.00 70.33      A    C  
ATOM   4318  CE1 TYR A 700     -23.462  20.887 -13.568  1.00 77.90      A    C  
ATOM   4319  CE2 TYR A 700     -23.724  23.017 -12.514  1.00 72.06      A    C  
ATOM   4320  CZ  TYR A 700     -23.652  22.252 -13.654  1.00 77.25      A    C  
ATOM   4321  OH  TYR A 700     -23.770  22.857 -14.885  1.00 77.57      A    O  
ATOM   4322  N   ILE A 701     -21.463  17.990 -10.128  1.00 79.13      A    N  
ATOM   4323  CA  ILE A 701     -20.788  16.980 -10.945  1.00 76.47      A    C  
ATOM   4324  C   ILE A 701     -21.779  16.401 -11.941  1.00 72.64      A    C  
ATOM   4325  O   ILE A 701     -22.948  16.195 -11.624  1.00 83.15      A    O  
ATOM   4326  CB  ILE A 701     -20.199  15.849 -10.069  1.00 78.95      A    C  
ATOM   4327  CG1 ILE A 701     -19.039  16.375  -9.218  1.00 95.43      A    C  
ATOM   4328  CG2 ILE A 701     -19.707  14.687 -10.929  1.00 70.81      A    C  
ATOM   4329  CD1 ILE A 701     -18.298  15.291  -8.428  1.00 89.72      A    C  
ATOM   4330  N   VAL A 702     -21.311  16.173 -13.160  1.00 72.61      A    N  
ATOM   4331  CA  VAL A 702     -22.178  15.692 -14.218  1.00 75.41      A    C  
ATOM   4332  C   VAL A 702     -21.833  14.247 -14.529  1.00 81.11      A    C  
ATOM   4333  O   VAL A 702     -20.682  13.921 -14.820  1.00 77.32      A    O  
ATOM   4334  CB  VAL A 702     -22.058  16.548 -15.492  1.00 77.27      A    C  
ATOM   4335  CG1 VAL A 702     -22.634  15.812 -16.686  1.00 70.78      A    C  
ATOM   4336  CG2 VAL A 702     -22.753  17.895 -15.293  1.00 81.82      A    C  
ATOM   4337  N   HIS A 703     -22.838  13.383 -14.440  1.00 86.29      A    N  
ATOM   4338  CA  HIS A 703     -22.662  11.972 -14.725  1.00 83.70      A    C  
ATOM   4339  C   HIS A 703     -23.440  11.681 -15.997  1.00 85.03      A    C  
ATOM   4340  O   HIS A 703     -24.670  11.692 -15.998  1.00 96.48      A    O  
ATOM   4341  CB  HIS A 703     -23.147  11.111 -13.550  1.00 83.00      A    C  
ATOM   4342  CG  HIS A 703     -23.024   9.633 -13.774  1.00 86.01      A    C  
ATOM   4343  CD2 HIS A 703     -23.203   8.592 -12.926  1.00 83.50      A    C  
ATOM   4344  ND1 HIS A 703     -22.651   9.079 -14.981  1.00 83.15      A    N  
ATOM   4345  CE1 HIS A 703     -22.617   7.763 -14.870  1.00 89.99      A    C  
ATOM   4346  NE2 HIS A 703     -22.948   7.442 -13.633  1.00 84.19      A    N  
ATOM   4347  N   TYR A 704     -22.717  11.419 -17.079  1.00 80.82      A    N  
ATOM   4348  CA  TYR A 704     -23.356  11.142 -18.359  1.00 90.10      A    C  
ATOM   4349  C   TYR A 704     -23.819   9.697 -18.376  1.00 98.83      A    C  
ATOM   4350  O   TYR A 704     -23.463   8.915 -17.495  1.00 90.18      A    O  
ATOM   4351  CB  TYR A 704     -22.396  11.403 -19.521  1.00 89.58      A    C  
ATOM   4352  CG  TYR A 704     -21.827  12.804 -19.558  1.00 90.03      A    C  
ATOM   4353  CD1 TYR A 704     -20.610  13.095 -18.954  1.00 87.05      A    C  
ATOM   4354  CD2 TYR A 704     -22.507  13.837 -20.191  1.00 97.19      A    C  
ATOM   4355  CE1 TYR A 704     -20.088  14.370 -18.981  1.00 91.81      A    C  
ATOM   4356  CE2 TYR A 704     -21.987  15.117 -20.227  1.00 94.37      A    C  
ATOM   4357  CZ  TYR A 704     -20.777  15.377 -19.619  1.00 91.81      A    C  
ATOM   4358  OH  TYR A 704     -20.257  16.651 -19.649  1.00 91.10      A    O  
ATOM   4359  N   ALA A 705     -24.607   9.341 -19.382  1.00107.71      A    N  
ATOM   4360  CA  ALA A 705     -24.999   7.955 -19.547  1.00 98.55      A    C  
ATOM   4361  C   ALA A 705     -23.885   7.230 -20.282  1.00102.11      A    C  
ATOM   4362  O   ALA A 705     -22.967   7.864 -20.804  1.00 98.07      A    O  
ATOM   4363  CB  ALA A 705     -26.313   7.846 -20.298  1.00104.69      A    C  
ATOM   4364  N   ASP A 706     -23.955   5.904 -20.280  1.00103.36      A    N  
ATOM   4365  CA  ASP A 706     -22.902   5.052 -20.824  1.00109.71      A    C  
ATOM   4366  C   ASP A 706     -22.458   5.505 -22.209  1.00111.30      A    C  
ATOM   4367  O   ASP A 706     -21.269   5.694 -22.465  1.00101.84      A    O  
ATOM   4368  CB  ASP A 706     -23.369   3.598 -20.878  1.00122.28      A    C  
ATOM   4369  CG  ASP A 706     -23.846   3.086 -19.530  1.00128.66      A    C  
ATOM   4370  OD1 ASP A 706     -24.543   3.840 -18.820  1.00128.30      A    O  
ATOM   4371  OD2 ASP A 706     -23.517   1.932 -19.179  1.00124.31      A    O1-
ATOM   4372  N   ASP A 707     -23.432   5.676 -23.097  1.00117.46      A    N  
ATOM   4373  CA  ASP A 707     -23.163   6.015 -24.490  1.00128.78      A    C  
ATOM   4374  C   ASP A 707     -22.543   7.403 -24.634  1.00115.15      A    C  
ATOM   4375  O   ASP A 707     -21.752   7.638 -25.544  1.00122.70      A    O  
ATOM   4376  CB  ASP A 707     -24.453   5.941 -25.304  1.00139.49      A    C  
ATOM   4377  CG  ASP A 707     -24.247   5.317 -26.673  1.00149.79      A    C  
ATOM   4378  OD1 ASP A 707     -24.273   4.071 -26.767  1.00143.76      A    O  
ATOM   4379  OD2 ASP A 707     -24.055   6.069 -27.649  1.00159.48      A    O1-
ATOM   4380  N   ASP A 708     -22.905   8.315 -23.735  1.00106.21      A    N  
ATOM   4381  CA  ASP A 708     -22.438   9.699 -23.811  1.00104.72      A    C  
ATOM   4382  C   ASP A 708     -21.086   9.910 -23.124  1.00102.24      A    C  
ATOM   4383  O   ASP A 708     -20.316  10.785 -23.524  1.00 96.62      A    O  
ATOM   4384  CB  ASP A 708     -23.479  10.653 -23.222  1.00112.22      A    C  
ATOM   4385  CG  ASP A 708     -24.764  10.686 -24.028  1.00118.42      A    C  
ATOM   4386  OD1 ASP A 708     -24.705  11.052 -25.220  1.00107.98      A    O  
ATOM   4387  OD2 ASP A 708     -25.828  10.348 -23.471  1.00114.87      A    O1-
ATOM   4388  N   TRP A 709     -20.808   9.128 -22.083  1.00109.52      A    N  
ATOM   4389  CA  TRP A 709     -19.452   9.036 -21.543  1.00 94.06      A    C  
ATOM   4390  C   TRP A 709     -18.500   8.582 -22.639  1.00 93.51      A    C  
ATOM   4391  O   TRP A 709     -17.548   9.281 -22.981  1.00 98.52      A    O  
ATOM   4392  CB  TRP A 709     -19.388   8.065 -20.358  1.00 90.52      A    C  
ATOM   4393  CG  TRP A 709     -19.605   8.696 -19.013  1.00 83.90      A    C  
ATOM   4394  CD1 TRP A 709     -20.568   8.370 -18.103  1.00 89.25      A    C  
ATOM   4395  CD2 TRP A 709     -18.826   9.740 -18.414  1.00 81.21      A    C  
ATOM   4396  CE2 TRP A 709     -19.384  10.002 -17.146  1.00 86.79      A    C  
ATOM   4397  CE3 TRP A 709     -17.716  10.482 -18.827  1.00 79.97      A    C  
ATOM   4398  NE1 TRP A 709     -20.446   9.153 -16.981  1.00 87.68      A    N  
ATOM   4399  CZ2 TRP A 709     -18.870  10.975 -16.290  1.00 84.09      A    C  
ATOM   4400  CZ3 TRP A 709     -17.208  11.446 -17.977  1.00 77.71      A    C  
ATOM   4401  CH2 TRP A 709     -17.784  11.684 -16.724  1.00 78.88      A    C  
ATOM   4402  N   GLU A 710     -18.772   7.398 -23.177  1.00 95.89      A    N  
ATOM   4403  CA  GLU A 710     -17.970   6.804 -24.241  1.00100.62      A    C  
ATOM   4404  C   GLU A 710     -17.928   7.687 -25.491  1.00106.03      A    C  
ATOM   4405  O   GLU A 710     -17.033   7.555 -26.325  1.00107.79      A    O  
ATOM   4406  CB  GLU A 710     -18.504   5.412 -24.583  1.00115.43      A    C  
ATOM   4407  CG  GLU A 710     -18.323   4.402 -23.454  1.00120.30      A    C  
ATOM   4408  CD  GLU A 710     -18.681   2.987 -23.863  1.00136.96      A    C  
ATOM   4409  OE1 GLU A 710     -18.170   2.522 -24.904  1.00148.61      A    O  
ATOM   4410  OE2 GLU A 710     -19.467   2.336 -23.142  1.00132.55      A    O1-
ATOM   4411  N   ALA A 711     -18.904   8.581 -25.618  1.00112.22      A    N  
ATOM   4412  CA  ALA A 711     -18.940   9.532 -26.723  1.00108.28      A    C  
ATOM   4413  C   ALA A 711     -17.866  10.597 -26.538  1.00106.00      A    C  
ATOM   4414  O   ALA A 711     -17.193  10.989 -27.490  1.00107.63      A    O  
ATOM   4415  CB  ALA A 711     -20.311  10.176 -26.832  1.00107.12      A    C  
ATOM   4416  N   LEU A 712     -17.716  11.065 -25.302  1.00102.51      A    N  
ATOM   4417  CA  LEU A 712     -16.724  12.085 -24.978  1.00 94.31      A    C  
ATOM   4418  C   LEU A 712     -15.316  11.505 -25.008  1.00 94.15      A    C  
ATOM   4419  O   LEU A 712     -14.374  12.165 -25.447  1.00 95.56      A    O  
ATOM   4420  CB  LEU A 712     -17.004  12.700 -23.607  1.00 85.49      A    C  
ATOM   4421  CG  LEU A 712     -18.105  13.758 -23.527  1.00 95.96      A    C  
ATOM   4422  CD1 LEU A 712     -18.633  13.852 -22.107  1.00 82.78      A    C  
ATOM   4423  CD2 LEU A 712     -17.597  15.110 -24.007  1.00 98.38      A    C  
ATOM   4424  N   ILE A 713     -15.181  10.270 -24.536  1.00 88.14      A    N  
ATOM   4425  CA  ILE A 713     -13.893   9.584 -24.523  1.00 96.27      A    C  
ATOM   4426  C   ILE A 713     -13.361   9.411 -25.942  1.00105.33      A    C  
ATOM   4427  O   ILE A 713     -12.174   9.616 -26.198  1.00108.19      A    O  
ATOM   4428  CB  ILE A 713     -13.993   8.210 -23.835  1.00 91.46      A    C  
ATOM   4429  CG1 ILE A 713     -14.384   8.383 -22.366  1.00 78.49      A    C  
ATOM   4430  CG2 ILE A 713     -12.676   7.454 -23.944  1.00 87.48      A    C  
ATOM   4431  CD1 ILE A 713     -14.665   7.083 -21.652  1.00 76.89      A    C  
ATOM   4432  N   HIS A 714     -14.246   9.037 -26.860  1.00102.27      A    N  
ATOM   4433  CA  HIS A 714     -13.871   8.899 -28.261  1.00105.67      A    C  
ATOM   4434  C   HIS A 714     -13.435  10.250 -28.818  1.00106.40      A    C  
ATOM   4435  O   HIS A 714     -12.457  10.339 -29.559  1.00110.84      A    O  
ATOM   4436  CB  HIS A 714     -15.031   8.331 -29.080  1.00111.05      A    C  
ATOM   4437  CG  HIS A 714     -14.690   8.080 -30.516  1.00107.32      A    C  
ATOM   4438  CD2 HIS A 714     -15.340   8.409 -31.657  1.00108.35      A    C  
ATOM   4439  ND1 HIS A 714     -13.551   7.409 -30.903  1.00103.93      A    N  
ATOM   4440  CE1 HIS A 714     -13.512   7.337 -32.222  1.00106.47      A    C  
ATOM   4441  NE2 HIS A 714     -14.586   7.935 -32.704  1.00112.47      A    N  
ATOM   4442  N   GLN A 715     -14.169  11.297 -28.454  1.00105.99      A    N  
ATOM   4443  CA  GLN A 715     -13.840  12.655 -28.872  1.00106.81      A    C  
ATOM   4444  C   GLN A 715     -12.468  13.086 -28.359  1.00107.91      A    C  
ATOM   4445  O   GLN A 715     -11.691  13.708 -29.084  1.00106.83      A    O  
ATOM   4446  CB  GLN A 715     -14.911  13.634 -28.385  1.00107.62      A    C  
ATOM   4447  CG  GLN A 715     -14.575  15.099 -28.621  1.00112.41      A    C  
ATOM   4448  CD  GLN A 715     -14.381  15.424 -30.087  1.00115.36      A    C  
ATOM   4449  NE2 GLN A 715     -13.331  16.179 -30.391  1.00110.29      A    N  
ATOM   4450  OE1 GLN A 715     -15.162  15.000 -30.939  1.00126.41      A    O  
ATOM   4451  N   LEU A 716     -12.178  12.748 -27.105  1.00104.79      A    N  
ATOM   4452  CA  LEU A 716     -10.892  13.071 -26.495  1.00101.23      A    C  
ATOM   4453  C   LEU A 716      -9.740  12.357 -27.195  1.00108.95      A    C  
ATOM   4454  O   LEU A 716      -8.648  12.901 -27.314  1.00107.09      A    O  
ATOM   4455  CB  LEU A 716     -10.901  12.722 -25.004  1.00 97.60      A    C  
ATOM   4456  CG  LEU A 716     -11.705  13.649 -24.089  1.00 90.79      A    C  
ATOM   4457  CD1 LEU A 716     -11.610  13.186 -22.645  1.00 80.74      A    C  
ATOM   4458  CD2 LEU A 716     -11.235  15.088 -24.226  1.00 91.11      A    C  
ATOM   4459  N   LYS A 717      -9.976  11.135 -27.656  1.00108.52      A    N  
ATOM   4460  CA  LYS A 717      -8.913  10.378 -28.309  1.00112.30      A    C  
ATOM   4461  C   LYS A 717      -8.652  10.879 -29.726  1.00115.17      A    C  
ATOM   4462  O   LYS A 717      -7.589  10.627 -30.293  1.00125.14      A    O  
ATOM   4463  CB  LYS A 717      -9.228   8.882 -28.316  1.00113.22      A    C  
ATOM   4464  CG  LYS A 717      -8.912   8.199 -26.988  1.00114.40      A    C  
ATOM   4465  CD  LYS A 717      -9.308   6.735 -26.985  1.00117.53      A    C  
ATOM   4466  CE  LYS A 717      -9.255   6.146 -25.584  1.00115.51      A    C  
ATOM   4467  NZ  LYS A 717      -9.359   4.662 -25.608  1.00112.03      A    N1+
ATOM   4468  N   ILE A 718      -9.622  11.583 -30.301  1.00111.48      A    N  
ATOM   4469  CA  ILE A 718      -9.450  12.138 -31.641  1.00117.03      A    C  
ATOM   4470  C   ILE A 718      -8.849  13.543 -31.575  1.00119.88      A    C  
ATOM   4471  O   ILE A 718      -7.700  13.748 -31.947  1.00128.50      A    O  
ATOM   4472  CB  ILE A 718     -10.794  12.195 -32.403  1.00115.55      A    C  
ATOM   4473  CG1 ILE A 718     -11.424  10.800 -32.497  1.00116.05      A    C  
ATOM   4474  CG2 ILE A 718     -10.602  12.785 -33.795  1.00123.25      A    C  
ATOM   4475  CD1 ILE A 718     -12.849  10.806 -33.001  1.00115.44      A    C  
ATOM   4476  N   ASN A 719      -9.629  14.504 -31.089  1.00117.37      A    N  
ATOM   4477  CA  ASN A 719      -9.130  15.856 -30.847  1.00117.07      A    C  
ATOM   4478  C   ASN A 719      -9.610  16.406 -29.499  1.00114.65      A    C  
ATOM   4479  O   ASN A 719     -10.714  16.929 -29.400  1.00116.36      A    O  
ATOM   4480  CB  ASN A 719      -9.538  16.795 -31.986  1.00119.26      A    C  
ATOM   4481  CG  ASN A 719      -8.860  18.141 -31.892  1.00121.11      A    C  
ATOM   4482  ND2 ASN A 719      -9.529  19.173 -32.396  1.00113.20      A    N  
ATOM   4483  OD1 ASN A 719      -7.743  18.256 -31.375  1.00127.11      A    O  
ATOM   4484  N   PRO A 720      -8.768  16.297 -28.461  1.00111.51      A    N  
ATOM   4485  CA  PRO A 720      -9.170  16.689 -27.103  1.00104.90      A    C  
ATOM   4486  C   PRO A 720      -9.024  18.183 -26.833  1.00105.60      A    C  
ATOM   4487  O   PRO A 720      -8.998  18.596 -25.684  1.00116.50      A    O  
ATOM   4488  CB  PRO A 720      -8.220  15.902 -26.206  1.00105.82      A    C  
ATOM   4489  CG  PRO A 720      -7.071  15.484 -27.077  1.00106.59      A    C  
ATOM   4490  CD  PRO A 720      -7.407  15.734 -28.517  1.00111.30      A    C  
ATOM   4491  N   TYR A 721      -8.995  18.996 -27.881  1.00106.26      A    N  
ATOM   4492  CA  TYR A 721      -8.722  20.424 -27.716  1.00108.73      A    C  
ATOM   4493  C   TYR A 721      -9.913  21.252 -28.184  1.00106.10      A    C  
ATOM   4494  O   TYR A 721      -9.862  22.481 -28.249  1.00 99.83      A    O  
ATOM   4495  CB  TYR A 721      -7.452  20.808 -28.471  1.00103.77      A    C  
ATOM   4496  CG  TYR A 721      -6.220  20.284 -27.783  1.00104.28      A    C  
ATOM   4497  CD1 TYR A 721      -5.792  18.978 -27.989  1.00110.28      A    C  
ATOM   4498  CD2 TYR A 721      -5.504  21.076 -26.892  1.00106.96      A    C  
ATOM   4499  CE1 TYR A 721      -4.657  18.486 -27.351  1.00104.49      A    C  
ATOM   4500  CE2 TYR A 721      -4.370  20.589 -26.250  1.00110.69      A    C  
ATOM   4501  CZ  TYR A 721      -3.956  19.295 -26.485  1.00105.21      A    C  
ATOM   4502  OH  TYR A 721      -2.837  18.797 -25.865  1.00110.88      A    O  
ATOM   4503  N   VAL A 722     -10.990  20.550 -28.518  1.00104.75      A    N  
ATOM   4504  CA  VAL A 722     -12.278  21.167 -28.813  1.00105.31      A    C  
ATOM   4505  C   VAL A 722     -12.879  21.728 -27.529  1.00108.05      A    C  
ATOM   4506  O   VAL A 722     -13.862  22.466 -27.559  1.00107.85      A    O  
ATOM   4507  CB  VAL A 722     -13.252  20.163 -29.467  1.00110.67      A    C  
ATOM   4508  CG1 VAL A 722     -12.552  19.403 -30.594  1.00110.60      A    C  
ATOM   4509  CG2 VAL A 722     -13.805  19.212 -28.419  1.00102.36      A    C  
ATOM   4510  N   LEU A 723     -12.272  21.366 -26.401  1.00102.05      A    N  
ATOM   4511  CA  LEU A 723     -12.666  21.891 -25.100  1.00 99.10      A    C  
ATOM   4512  C   LEU A 723     -11.469  22.565 -24.442  1.00 97.40      A    C  
ATOM   4513  O   LEU A 723     -10.331  22.394 -24.881  1.00102.87      A    O  
ATOM   4514  CB  LEU A 723     -13.194  20.782 -24.187  1.00 96.88      A    C  
ATOM   4515  CG  LEU A 723     -13.886  19.560 -24.793  1.00 95.45      A    C  
ATOM   4516  CD1 LEU A 723     -13.008  18.320 -24.675  1.00 90.77      A    C  
ATOM   4517  CD2 LEU A 723     -15.229  19.330 -24.125  1.00 99.21      A    C  
ATOM   4518  N   SER A 724     -11.729  23.330 -23.387  1.00 90.98      A    N  
ATOM   4519  CA  SER A 724     -10.671  24.009 -22.651  1.00 88.15      A    C  
ATOM   4520  C   SER A 724      -9.914  23.040 -21.755  1.00 89.99      A    C  
ATOM   4521  O   SER A 724     -10.315  21.889 -21.594  1.00 91.66      A    O  
ATOM   4522  CB  SER A 724     -11.246  25.150 -21.815  1.00 97.32      A    C  
ATOM   4523  OG  SER A 724     -11.903  24.649 -20.664  1.00 89.65      A    O  
ATOM   4524  N   ASP A 725      -8.813  23.512 -21.177  1.00 87.77      A    N  
ATOM   4525  CA  ASP A 725      -8.056  22.717 -20.218  1.00 83.57      A    C  
ATOM   4526  C   ASP A 725      -8.899  22.462 -18.967  1.00 79.83      A    C  
ATOM   4527  O   ASP A 725      -8.866  21.369 -18.405  1.00 83.93      A    O  
ATOM   4528  CB  ASP A 725      -6.733  23.402 -19.860  1.00 87.52      A    C  
ATOM   4529  CG  ASP A 725      -6.932  24.715 -19.133  1.00 90.04      A    C  
ATOM   4530  OD1 ASP A 725      -7.986  25.358 -19.331  1.00 95.50      A    O  
ATOM   4531  OD2 ASP A 725      -6.029  25.110 -18.365  1.00 83.18      A    O1-
ATOM   4532  N   LYS A 726      -9.645  23.475 -18.532  1.00 78.92      A    N  
ATOM   4533  CA  LYS A 726     -10.562  23.319 -17.404  1.00 82.80      A    C  
ATOM   4534  C   LYS A 726     -11.599  22.228 -17.670  1.00 82.41      A    C  
ATOM   4535  O   LYS A 726     -11.880  21.403 -16.802  1.00 75.57      A    O  
ATOM   4536  CB  LYS A 726     -11.291  24.632 -17.101  1.00 83.14      A    C  
ATOM   4537  CG  LYS A 726     -10.415  25.846 -16.839  1.00 82.49      A    C  
ATOM   4538  CD  LYS A 726     -11.296  27.083 -16.707  1.00 94.31      A    C  
ATOM   4539  CE  LYS A 726     -10.496  28.360 -16.564  1.00101.40      A    C  
ATOM   4540  NZ  LYS A 726      -9.767  28.699 -17.815  1.00110.04      A    N1+
ATOM   4541  N   ASP A 727     -12.161  22.239 -18.875  1.00 86.12      A    N  
ATOM   4542  CA  ASP A 727     -13.108  21.215 -19.312  1.00 85.09      A    C  
ATOM   4543  C   ASP A 727     -12.511  19.817 -19.203  1.00 84.34      A    C  
ATOM   4544  O   ASP A 727     -13.106  18.919 -18.608  1.00 78.86      A    O  
ATOM   4545  CB  ASP A 727     -13.562  21.483 -20.749  1.00 88.07      A    C  
ATOM   4546  CG  ASP A 727     -14.818  22.332 -20.816  1.00 99.79      A    C  
ATOM   4547  OD1 ASP A 727     -15.745  22.083 -20.018  1.00 95.14      A    O  
ATOM   4548  OD2 ASP A 727     -14.879  23.245 -21.668  1.00103.56      A    O1-
ATOM   4549  N   ARG A 728     -11.333  19.646 -19.791  1.00 82.77      A    N  
ATOM   4550  CA  ARG A 728     -10.647  18.361 -19.795  1.00 73.96      A    C  
ATOM   4551  C   ARG A 728     -10.286  17.896 -18.396  1.00 76.78      A    C  
ATOM   4552  O   ARG A 728     -10.399  16.714 -18.079  1.00 79.39      A    O  
ATOM   4553  CB  ARG A 728      -9.381  18.438 -20.638  1.00 76.98      A    C  
ATOM   4554  CG  ARG A 728      -9.504  17.825 -22.007  1.00 84.66      A    C  
ATOM   4555  CD  ARG A 728      -8.292  18.155 -22.848  1.00 89.60      A    C  
ATOM   4556  NE  ARG A 728      -8.348  19.515 -23.381  1.00 95.59      A    N  
ATOM   4557  CZ  ARG A 728      -7.529  20.502 -23.032  1.00 96.61      A    C  
ATOM   4558  NH1 ARG A 728      -6.568  20.294 -22.140  1.00 92.02      A    N1+
ATOM   4559  NH2 ARG A 728      -7.670  21.701 -23.581  1.00 97.32      A    N  
ATOM   4560  N   ALA A 729      -9.839  18.832 -17.568  1.00 73.91      A    N  
ATOM   4561  CA  ALA A 729      -9.507  18.534 -16.184  1.00 69.27      A    C  
ATOM   4562  C   ALA A 729     -10.755  18.098 -15.432  1.00 76.69      A    C  
ATOM   4563  O   ALA A 729     -10.732  17.124 -14.679  1.00 83.14      A    O  
ATOM   4564  CB  ALA A 729      -8.873  19.743 -15.517  1.00 80.34      A    C  
ATOM   4565  N   ASN A 730     -11.840  18.839 -15.637  1.00 82.95      A    N  
ATOM   4566  CA  ASN A 730     -13.123  18.544 -15.008  1.00 79.99      A    C  
ATOM   4567  C   ASN A 730     -13.623  17.131 -15.297  1.00 73.83      A    C  
ATOM   4568  O   ASN A 730     -14.137  16.451 -14.408  1.00 67.24      A    O  
ATOM   4569  CB  ASN A 730     -14.177  19.558 -15.457  1.00 73.64      A    C  
ATOM   4570  CG  ASN A 730     -15.467  19.439 -14.673  1.00 77.08      A    C  
ATOM   4571  ND2 ASN A 730     -15.361  19.476 -13.350  1.00 78.52      A    N  
ATOM   4572  OD1 ASN A 730     -16.546  19.313 -15.249  1.00 83.44      A    O  
ATOM   4573  N   LEU A 731     -13.474  16.696 -16.544  1.00 74.67      A    N  
ATOM   4574  CA  LEU A 731     -13.902  15.359 -16.947  1.00 74.43      A    C  
ATOM   4575  C   LEU A 731     -13.129  14.272 -16.209  1.00 74.23      A    C  
ATOM   4576  O   LEU A 731     -13.715  13.290 -15.759  1.00 76.93      A    O  
ATOM   4577  CB  LEU A 731     -13.746  15.175 -18.458  1.00 78.69      A    C  
ATOM   4578  CG  LEU A 731     -14.945  15.613 -19.302  1.00 77.81      A    C  
ATOM   4579  CD1 LEU A 731     -14.518  15.931 -20.728  1.00 86.12      A    C  
ATOM   4580  CD2 LEU A 731     -16.036  14.554 -19.285  1.00 87.01      A    C  
ATOM   4581  N   ILE A 732     -11.816  14.453 -16.091  1.00 73.61      A    N  
ATOM   4582  CA  ILE A 732     -10.965  13.491 -15.396  1.00 78.24      A    C  
ATOM   4583  C   ILE A 732     -11.357  13.405 -13.926  1.00 76.45      A    C  
ATOM   4584  O   ILE A 732     -11.467  12.314 -13.365  1.00 69.54      A    O  
ATOM   4585  CB  ILE A 732      -9.471  13.858 -15.510  1.00 71.45      A    C  
ATOM   4586  CG1 ILE A 732      -9.073  14.020 -16.977  1.00 70.01      A    C  
ATOM   4587  CG2 ILE A 732      -8.612  12.779 -14.878  1.00 76.10      A    C  
ATOM   4588  CD1 ILE A 732      -7.774  14.768 -17.178  1.00 67.14      A    C  
ATOM   4589  N   ASN A 733     -11.564  14.565 -13.311  1.00 77.65      A    N  
ATOM   4590  CA  ASN A 733     -12.027  14.634 -11.931  1.00 78.03      A    C  
ATOM   4591  C   ASN A 733     -13.337  13.890 -11.716  1.00 79.18      A    C  
ATOM   4592  O   ASN A 733     -13.419  12.990 -10.883  1.00 80.30      A    O  
ATOM   4593  CB  ASN A 733     -12.195  16.091 -11.499  1.00 75.07      A    C  
ATOM   4594  CG  ASN A 733     -12.705  16.220 -10.075  1.00 76.43      A    C  
ATOM   4595  ND2 ASN A 733     -14.011  16.406  -9.928  1.00 76.06      A    N  
ATOM   4596  OD1 ASN A 733     -11.933  16.154  -9.118  1.00 83.34      A    O  
ATOM   4597  N   ASN A 734     -14.357  14.279 -12.472  1.00 84.68      A    N  
ATOM   4598  CA  ASN A 734     -15.702  13.753 -12.280  1.00 77.22      A    C  
ATOM   4599  C   ASN A 734     -15.808  12.246 -12.474  1.00 78.52      A    C  
ATOM   4600  O   ASN A 734     -16.529  11.577 -11.741  1.00 75.05      A    O  
ATOM   4601  CB  ASN A 734     -16.683  14.459 -13.220  1.00 73.33      A    C  
ATOM   4602  CG  ASN A 734     -16.960  15.888 -12.801  1.00 82.18      A    C  
ATOM   4603  ND2 ASN A 734     -17.924  16.524 -13.458  1.00 76.42      A    N  
ATOM   4604  OD1 ASN A 734     -16.319  16.412 -11.890  1.00 88.11      A    O  
ATOM   4605  N   ILE A 735     -15.081  11.703 -13.446  1.00 76.20      A    N  
ATOM   4606  CA  ILE A 735     -15.204  10.280 -13.744  1.00 76.93      A    C  
ATOM   4607  C   ILE A 735     -14.517   9.424 -12.677  1.00 80.43      A    C  
ATOM   4608  O   ILE A 735     -15.027   8.366 -12.315  1.00 85.51      A    O  
ATOM   4609  CB  ILE A 735     -14.646   9.932 -15.146  1.00 76.65      A    C  
ATOM   4610  CG1 ILE A 735     -14.941   8.470 -15.487  1.00 77.57      A    C  
ATOM   4611  CG2 ILE A 735     -13.159  10.235 -15.253  1.00 80.76      A    C  
ATOM   4612  CD1 ILE A 735     -15.459   8.254 -16.892  1.00 84.72      A    C  
ATOM   4613  N   PHE A 736     -13.375   9.880 -12.169  1.00 75.93      A    N  
ATOM   4614  CA  PHE A 736     -12.669   9.149 -11.122  1.00 73.76      A    C  
ATOM   4615  C   PHE A 736     -13.457   9.168  -9.817  1.00 73.20      A    C  
ATOM   4616  O   PHE A 736     -13.446   8.198  -9.058  1.00 73.56      A    O  
ATOM   4617  CB  PHE A 736     -11.271   9.727 -10.906  1.00 76.02      A    C  
ATOM   4618  CG  PHE A 736     -10.218   9.098 -11.768  1.00 70.51      A    C  
ATOM   4619  CD1 PHE A 736      -9.701   7.856 -11.444  1.00 70.08      A    C  
ATOM   4620  CD2 PHE A 736      -9.750   9.739 -12.902  1.00 69.83      A    C  
ATOM   4621  CE1 PHE A 736      -8.732   7.266 -12.229  1.00 79.48      A    C  
ATOM   4622  CE2 PHE A 736      -8.780   9.153 -13.694  1.00 74.37      A    C  
ATOM   4623  CZ  PHE A 736      -8.270   7.915 -13.357  1.00 76.06      A    C  
ATOM   4624  N   GLU A 737     -14.134  10.280  -9.556  1.00 72.28      A    N  
ATOM   4625  CA  GLU A 737     -14.899  10.425  -8.326  1.00 79.15      A    C  
ATOM   4626  C   GLU A 737     -16.217   9.674  -8.426  1.00 84.67      A    C  
ATOM   4627  O   GLU A 737     -16.773   9.236  -7.418  1.00 97.10      A    O  
ATOM   4628  CB  GLU A 737     -15.152  11.897  -8.016  1.00 85.51      A    C  
ATOM   4629  CG  GLU A 737     -13.891  12.691  -7.750  1.00 85.56      A    C  
ATOM   4630  CD  GLU A 737     -13.291  12.365  -6.400  1.00 95.30      A    C  
ATOM   4631  OE1 GLU A 737     -14.071  12.124  -5.455  1.00 96.19      A    O  
ATOM   4632  OE2 GLU A 737     -12.046  12.353  -6.278  1.00 94.20      A    O1-
ATOM   4633  N   LEU A 738     -16.717   9.535  -9.650  1.00 84.75      A    N  
ATOM   4634  CA  LEU A 738     -17.897   8.721  -9.905  1.00 88.72      A    C  
ATOM   4635  C   LEU A 738     -17.540   7.245  -9.834  1.00 82.73      A    C  
ATOM   4636  O   LEU A 738     -18.277   6.451  -9.253  1.00 81.74      A    O  
ATOM   4637  CB  LEU A 738     -18.502   9.054 -11.266  1.00 80.78      A    C  
ATOM   4638  CG  LEU A 738     -19.350  10.320 -11.337  1.00 69.01      A    C  
ATOM   4639  CD1 LEU A 738     -19.740  10.594 -12.777  1.00 72.38      A    C  
ATOM   4640  CD2 LEU A 738     -20.581  10.201 -10.445  1.00 68.81      A    C  
ATOM   4641  N   ALA A 739     -16.402   6.888 -10.425  1.00 75.87      A    N  
ATOM   4642  CA  ALA A 739     -15.904   5.518 -10.373  1.00 80.09      A    C  
ATOM   4643  C   ALA A 739     -15.602   5.082  -8.944  1.00 79.89      A    C  
ATOM   4644  O   ALA A 739     -15.570   3.889  -8.641  1.00 83.88      A    O  
ATOM   4645  CB  ALA A 739     -14.662   5.372 -11.241  1.00 76.04      A    C  
ATOM   4646  N   GLY A 740     -15.380   6.057  -8.070  1.00 79.60      A    N  
ATOM   4647  CA  GLY A 740     -15.139   5.787  -6.667  1.00 86.83      A    C  
ATOM   4648  C   GLY A 740     -16.386   5.304  -5.956  1.00 92.92      A    C  
ATOM   4649  O   GLY A 740     -16.361   4.302  -5.241  1.00 95.08      A    O  
ATOM   4650  N   LEU A 741     -17.484   6.023  -6.161  1.00 91.94      A    N  
ATOM   4651  CA  LEU A 741     -18.739   5.705  -5.496  1.00102.28      A    C  
ATOM   4652  C   LEU A 741     -19.439   4.527  -6.182  1.00112.70      A    C  
ATOM   4653  O   LEU A 741     -20.459   4.033  -5.698  1.00118.96      A    O  
ATOM   4654  CB  LEU A 741     -19.648   6.942  -5.443  1.00 95.79      A    C  
ATOM   4655  CG  LEU A 741     -20.744   7.193  -6.480  1.00111.15      A    C  
ATOM   4656  CD1 LEU A 741     -22.100   6.768  -5.931  1.00115.19      A    C  
ATOM   4657  CD2 LEU A 741     -20.764   8.661  -6.882  1.00109.08      A    C  
ATOM   4658  N   GLY A 742     -18.879   4.070  -7.300  1.00101.87      A    N  
ATOM   4659  CA  GLY A 742     -19.457   2.974  -8.058  1.00 94.21      A    C  
ATOM   4660  C   GLY A 742     -20.395   3.310  -9.204  1.00 95.78      A    C  
ATOM   4661  O   GLY A 742     -20.856   2.405  -9.899  1.00 95.71      A    O  
ATOM   4662  N   LYS A 743     -20.694   4.588  -9.412  1.00 85.79      A    N  
ATOM   4663  CA  LYS A 743     -21.582   4.977 -10.509  1.00 85.42      A    C  
ATOM   4664  C   LYS A 743     -20.984   4.703 -11.895  1.00 89.56      A    C  
ATOM   4665  O   LYS A 743     -21.682   4.792 -12.905  1.00 92.77      A    O  
ATOM   4666  CB  LYS A 743     -21.941   6.462 -10.394  1.00 88.10      A    C  
ATOM   4667  CG  LYS A 743     -22.998   6.774  -9.353  1.00 99.59      A    C  
ATOM   4668  CD  LYS A 743     -24.284   7.239 -10.007  1.00107.19      A    C  
ATOM   4669  CE  LYS A 743     -25.310   7.665  -8.973  1.00109.28      A    C  
ATOM   4670  NZ  LYS A 743     -26.543   8.192  -9.621  1.00111.15      A    N1+
ATOM   4671  N   VAL A 744     -19.701   4.352 -11.928  1.00 83.82      A    N  
ATOM   4672  CA  VAL A 744     -18.987   4.063 -13.170  1.00 79.19      A    C  
ATOM   4673  C   VAL A 744     -17.852   3.073 -12.901  1.00 79.39      A    C  
ATOM   4674  O   VAL A 744     -17.203   3.143 -11.863  1.00 82.46      A    O  
ATOM   4675  CB  VAL A 744     -18.429   5.372 -13.806  1.00 76.00      A    C  
ATOM   4676  CG1 VAL A 744     -17.136   5.135 -14.571  1.00 80.70      A    C  
ATOM   4677  CG2 VAL A 744     -19.473   6.040 -14.699  1.00 85.51      A    C  
ATOM   4678  N   PRO A 745     -17.623   2.123 -13.824  1.00 77.89      A    N  
ATOM   4679  CA  PRO A 745     -16.485   1.215 -13.634  1.00 84.94      A    C  
ATOM   4680  C   PRO A 745     -15.148   1.953 -13.742  1.00 89.80      A    C  
ATOM   4681  O   PRO A 745     -14.993   2.823 -14.600  1.00 84.63      A    O  
ATOM   4682  CB  PRO A 745     -16.649   0.200 -14.768  1.00 86.90      A    C  
ATOM   4683  CG  PRO A 745     -17.467   0.901 -15.799  1.00 85.98      A    C  
ATOM   4684  CD  PRO A 745     -18.380   1.826 -15.052  1.00 82.40      A    C  
ATOM   4685  N   LEU A 746     -14.198   1.606 -12.878  1.00 91.88      A    N  
ATOM   4686  CA  LEU A 746     -12.911   2.297 -12.828  1.00 83.21      A    C  
ATOM   4687  C   LEU A 746     -12.133   2.169 -14.134  1.00 81.26      A    C  
ATOM   4688  O   LEU A 746     -11.332   3.041 -14.475  1.00 86.11      A    O  
ATOM   4689  CB  LEU A 746     -12.063   1.774 -11.667  1.00 89.34      A    C  
ATOM   4690  CG  LEU A 746     -10.732   2.498 -11.433  1.00 88.43      A    C  
ATOM   4691  CD1 LEU A 746     -10.960   3.992 -11.240  1.00 87.29      A    C  
ATOM   4692  CD2 LEU A 746      -9.979   1.907 -10.250  1.00 90.89      A    C  
ATOM   4693  N   LYS A 747     -12.369   1.084 -14.864  1.00 80.82      A    N  
ATOM   4694  CA  LYS A 747     -11.703   0.870 -16.142  1.00 83.47      A    C  
ATOM   4695  C   LYS A 747     -12.045   1.976 -17.139  1.00 91.27      A    C  
ATOM   4696  O   LYS A 747     -11.237   2.309 -18.007  1.00 98.83      A    O  
ATOM   4697  CB  LYS A 747     -12.071  -0.497 -16.721  1.00100.35      A    C  
ATOM   4698  CG  LYS A 747     -11.385  -0.797 -18.046  1.00116.40      A    C  
ATOM   4699  CD  LYS A 747     -11.499  -2.256 -18.442  1.00141.30      A    C  
ATOM   4700  CE  LYS A 747     -12.428  -2.433 -19.630  1.00156.61      A    C  
ATOM   4701  NZ  LYS A 747     -12.274  -3.776 -20.255  1.00165.49      A    N1+
ATOM   4702  N   ARG A 748     -13.234   2.555 -17.000  1.00 88.62      A    N  
ATOM   4703  CA  ARG A 748     -13.661   3.626 -17.892  1.00 88.93      A    C  
ATOM   4704  C   ARG A 748     -12.975   4.944 -17.556  1.00 90.18      A    C  
ATOM   4705  O   ARG A 748     -12.702   5.751 -18.445  1.00 92.04      A    O  
ATOM   4706  CB  ARG A 748     -15.178   3.807 -17.843  1.00 87.53      A    C  
ATOM   4707  CG  ARG A 748     -15.721   4.593 -19.030  1.00 97.87      A    C  
ATOM   4708  CD  ARG A 748     -17.226   4.787 -18.950  1.00107.02      A    C  
ATOM   4709  NE  ARG A 748     -17.945   3.566 -19.298  1.00121.56      A    N  
ATOM   4710  CZ  ARG A 748     -19.141   3.237 -18.823  1.00116.51      A    C  
ATOM   4711  NH1 ARG A 748     -19.760   4.035 -17.964  1.00 99.72      A    N1+
ATOM   4712  NH2 ARG A 748     -19.714   2.105 -19.201  1.00117.46      A    N  
ATOM   4713  N   ALA A 749     -12.703   5.162 -16.274  1.00 92.94      A    N  
ATOM   4714  CA  ALA A 749     -11.963   6.340 -15.840  1.00 85.98      A    C  
ATOM   4715  C   ALA A 749     -10.591   6.359 -16.500  1.00 80.97      A    C  
ATOM   4716  O   ALA A 749     -10.150   7.383 -17.017  1.00 85.22      A    O  
ATOM   4717  CB  ALA A 749     -11.830   6.364 -14.326  1.00 78.89      A    C  
ATOM   4718  N   PHE A 750      -9.924   5.210 -16.465  1.00 79.34      A    N  
ATOM   4719  CA  PHE A 750      -8.605   5.053 -17.063  1.00 89.05      A    C  
ATOM   4720  C   PHE A 750      -8.723   5.052 -18.582  1.00 88.15      A    C  
ATOM   4721  O   PHE A 750      -7.785   5.413 -19.295  1.00 90.38      A    O  
ATOM   4722  CB  PHE A 750      -7.946   3.772 -16.560  1.00 83.85      A    C  
ATOM   4723  CG  PHE A 750      -7.288   3.932 -15.224  1.00 85.29      A    C  
ATOM   4724  CD1 PHE A 750      -5.997   4.419 -15.121  1.00 81.65      A    C  
ATOM   4725  CD2 PHE A 750      -7.979   3.624 -14.064  1.00 89.46      A    C  
ATOM   4726  CE1 PHE A 750      -5.404   4.585 -13.883  1.00 85.08      A    C  
ATOM   4727  CE2 PHE A 750      -7.391   3.782 -12.827  1.00 82.09      A    C  
ATOM   4728  CZ  PHE A 750      -6.106   4.265 -12.735  1.00 78.05      A    C  
ATOM   4729  N   ASP A 751      -9.878   4.614 -19.071  1.00 91.05      A    N  
ATOM   4730  CA  ASP A 751     -10.154   4.603 -20.501  1.00101.04      A    C  
ATOM   4731  C   ASP A 751     -10.242   6.043 -21.005  1.00 93.20      A    C  
ATOM   4732  O   ASP A 751      -9.909   6.330 -22.154  1.00 94.45      A    O  
ATOM   4733  CB  ASP A 751     -11.458   3.842 -20.786  1.00101.29      A    C  
ATOM   4734  CG  ASP A 751     -11.599   3.421 -22.243  1.00119.15      A    C  
ATOM   4735  OD1 ASP A 751     -10.895   3.979 -23.110  1.00122.97      A    O  
ATOM   4736  OD2 ASP A 751     -12.428   2.529 -22.521  1.00127.64      A    O1-
ATOM   4737  N   LEU A 752     -10.683   6.948 -20.134  1.00 90.48      A    N  
ATOM   4738  CA  LEU A 752     -10.786   8.367 -20.474  1.00 87.93      A    C  
ATOM   4739  C   LEU A 752      -9.427   9.064 -20.555  1.00 92.98      A    C  
ATOM   4740  O   LEU A 752      -9.169   9.822 -21.490  1.00 93.36      A    O  
ATOM   4741  CB  LEU A 752     -11.681   9.085 -19.455  1.00 74.36      A    C  
ATOM   4742  CG  LEU A 752     -12.215  10.489 -19.767  1.00 87.71      A    C  
ATOM   4743  CD1 LEU A 752     -13.565  10.701 -19.097  1.00 92.70      A    C  
ATOM   4744  CD2 LEU A 752     -11.239  11.573 -19.324  1.00 95.82      A    C  
ATOM   4745  N   ILE A 753      -8.559   8.802 -19.582  1.00 98.03      A    N  
ATOM   4746  CA  ILE A 753      -7.250   9.453 -19.542  1.00 92.50      A    C  
ATOM   4747  C   ILE A 753      -6.318   8.975 -20.656  1.00 93.57      A    C  
ATOM   4748  O   ILE A 753      -5.273   9.573 -20.881  1.00 92.44      A    O  
ATOM   4749  CB  ILE A 753      -6.552   9.271 -18.180  1.00 79.24      A    C  
ATOM   4750  CG1 ILE A 753      -6.377   7.795 -17.844  1.00 85.12      A    C  
ATOM   4751  CG2 ILE A 753      -7.338   9.981 -17.086  1.00 79.88      A    C  
ATOM   4752  CD1 ILE A 753      -5.739   7.559 -16.498  1.00 83.48      A    C  
ATOM   4753  N   ASN A 754      -6.683   7.890 -21.334  1.00 93.65      A    N  
ATOM   4754  CA  ASN A 754      -5.836   7.293 -22.371  1.00 96.28      A    C  
ATOM   4755  C   ASN A 754      -5.406   8.295 -23.448  1.00103.98      A    C  
ATOM   4756  O   ASN A 754      -4.452   8.051 -24.192  1.00107.68      A    O  
ATOM   4757  CB  ASN A 754      -6.549   6.112 -23.031  1.00 88.39      A    C  
ATOM   4758  CG  ASN A 754      -6.165   4.777 -22.416  1.00104.41      A    C  
ATOM   4759  ND2 ASN A 754      -6.468   3.694 -23.122  1.00121.22      A    N  
ATOM   4760  OD1 ASN A 754      -5.597   4.721 -21.324  1.00100.91      A    O  
ATOM   4761  N   TYR A 755      -6.117   9.418 -23.527  1.00 94.88      A    N  
ATOM   4762  CA  TYR A 755      -5.827  10.461 -24.504  1.00 98.95      A    C  
ATOM   4763  C   TYR A 755      -4.596  11.252 -24.076  1.00 99.66      A    C  
ATOM   4764  O   TYR A 755      -3.969  11.927 -24.895  1.00105.34      A    O  
ATOM   4765  CB  TYR A 755      -7.030  11.397 -24.669  1.00 96.09      A    C  
ATOM   4766  CG  TYR A 755      -7.072  12.548 -23.677  1.00 94.15      A    C  
ATOM   4767  CD1 TYR A 755      -6.466  13.768 -23.962  1.00 98.87      A    C  
ATOM   4768  CD2 TYR A 755      -7.704  12.407 -22.448  1.00 92.81      A    C  
ATOM   4769  CE1 TYR A 755      -6.499  14.811 -23.059  1.00 97.98      A    C  
ATOM   4770  CE2 TYR A 755      -7.741  13.448 -21.538  1.00 90.28      A    C  
ATOM   4771  CZ  TYR A 755      -7.136  14.648 -21.849  1.00 94.37      A    C  
ATOM   4772  OH  TYR A 755      -7.174  15.684 -20.942  1.00 94.72      A    O  
ATOM   4773  N   LEU A 756      -4.264  11.177 -22.787  1.00 98.41      A    N  
ATOM   4774  CA  LEU A 756      -3.274  12.068 -22.167  1.00 96.34      A    C  
ATOM   4775  C   LEU A 756      -1.915  12.064 -22.862  1.00103.00      A    C  
ATOM   4776  O   LEU A 756      -1.083  12.933 -22.609  1.00 99.91      A    O  
ATOM   4777  CB  LEU A 756      -3.081  11.700 -20.695  1.00 80.23      A    C  
ATOM   4778  CG  LEU A 756      -4.093  12.282 -19.709  1.00 79.44      A    C  
ATOM   4779  CD1 LEU A 756      -3.727  11.906 -18.286  1.00 73.48      A    C  
ATOM   4780  CD2 LEU A 756      -4.179  13.795 -19.862  1.00 87.61      A    C  
ATOM   4781  N   GLY A 757      -1.689  11.076 -23.722  1.00105.73      A    N  
ATOM   4782  CA  GLY A 757      -0.489  11.038 -24.537  1.00102.94      A    C  
ATOM   4783  C   GLY A 757      -0.407  12.258 -25.440  1.00103.45      A    C  
ATOM   4784  O   GLY A 757       0.662  12.613 -25.936  1.00108.50      A    O  
ATOM   4785  N   ASN A 758      -1.557  12.889 -25.665  1.00 98.50      A    N  
ATOM   4786  CA  ASN A 758      -1.667  14.044 -26.550  1.00101.08      A    C  
ATOM   4787  C   ASN A 758      -2.137  15.296 -25.804  1.00106.08      A    C  
ATOM   4788  O   ASN A 758      -2.869  16.118 -26.350  1.00106.18      A    O  
ATOM   4789  CB  ASN A 758      -2.621  13.710 -27.705  1.00100.85      A    C  
ATOM   4790  CG  ASN A 758      -2.501  14.670 -28.869  1.00112.54      A    C  
ATOM   4791  ND2 ASN A 758      -1.455  14.503 -29.671  1.00126.53      A    N  
ATOM   4792  OD1 ASN A 758      -3.341  15.551 -29.047  1.00119.41      A    O  
ATOM   4793  N   GLU A 759      -1.714  15.429 -24.549  1.00102.67      A    N  
ATOM   4794  CA  GLU A 759      -2.036  16.609 -23.753  1.00 98.96      A    C  
ATOM   4795  C   GLU A 759      -0.798  17.439 -23.445  1.00104.91      A    C  
ATOM   4796  O   GLU A 759       0.240  16.902 -23.066  1.00103.56      A    O  
ATOM   4797  CB  GLU A 759      -2.744  16.232 -22.445  1.00 91.21      A    C  
ATOM   4798  CG  GLU A 759      -3.107  17.464 -21.629  1.00 96.97      A    C  
ATOM   4799  CD  GLU A 759      -4.476  18.019 -21.967  1.00100.21      A    C  
ATOM   4800  OE1 GLU A 759      -5.492  17.352 -21.677  1.00 99.76      A    O  
ATOM   4801  OE2 GLU A 759      -4.534  19.120 -22.554  1.00 92.56      A    O1-
ATOM   4802  N   ASN A 760      -0.915  18.754 -23.623  1.00106.60      A    N  
ATOM   4803  CA  ASN A 760       0.185  19.667 -23.334  1.00107.12      A    C  
ATOM   4804  C   ASN A 760      -0.212  20.714 -22.289  1.00106.00      A    C  
ATOM   4805  O   ASN A 760       0.592  21.560 -21.889  1.00109.87      A    O  
ATOM   4806  CB  ASN A 760       0.672  20.335 -24.628  1.00121.23      A    C  
ATOM   4807  CG  ASN A 760      -0.432  21.101 -25.364  1.00124.65      A    C  
ATOM   4808  ND2 ASN A 760      -0.167  21.457 -26.623  1.00137.45      A    N  
ATOM   4809  OD1 ASN A 760      -1.502  21.362 -24.815  1.00115.36      A    O  
ATOM   4810  N   HIS A 761      -1.467  20.639 -21.859  1.00106.60      A    N  
ATOM   4811  CA  HIS A 761      -2.007  21.504 -20.817  1.00100.62      A    C  
ATOM   4812  C   HIS A 761      -1.911  20.845 -19.443  1.00 94.58      A    C  
ATOM   4813  O   HIS A 761      -2.460  19.772 -19.220  1.00 91.27      A    O  
ATOM   4814  CB  HIS A 761      -3.452  21.877 -21.138  1.00 96.73      A    C  
ATOM   4815  CG  HIS A 761      -3.575  22.951 -22.172  1.00 92.23      A    C  
ATOM   4816  CD2 HIS A 761      -2.974  24.160 -22.272  1.00 96.65      A    C  
ATOM   4817  ND1 HIS A 761      -4.395  22.836 -23.273  1.00108.04      A    N  
ATOM   4818  CE1 HIS A 761      -4.298  23.931 -24.006  1.00111.35      A    C  
ATOM   4819  NE2 HIS A 761      -3.444  24.750 -23.421  1.00114.21      A    N  
ATOM   4820  N   THR A 762      -1.197  21.497 -18.534  1.00 87.50      A    N  
ATOM   4821  CA  THR A 762      -0.970  21.000 -17.174  1.00 88.79      A    C  
ATOM   4822  C   THR A 762      -2.237  20.644 -16.390  1.00 85.44      A    C  
ATOM   4823  O   THR A 762      -2.312  19.565 -15.805  1.00 78.26      A    O  
ATOM   4824  CB  THR A 762      -0.182  22.033 -16.350  1.00 81.25      A    C  
ATOM   4825  CG2 THR A 762      -0.372  23.409 -16.948  1.00 79.32      A    C  
ATOM   4826  OG1 THR A 762      -0.677  22.049 -15.006  1.00 77.33      A    O  
ATOM   4827  N   ALA A 763      -3.207  21.557 -16.358  1.00 87.78      A    N  
ATOM   4828  CA  ALA A 763      -4.388  21.422 -15.496  1.00 83.58      A    C  
ATOM   4829  C   ALA A 763      -5.093  20.049 -15.568  1.00 84.70      A    C  
ATOM   4830  O   ALA A 763      -5.450  19.490 -14.529  1.00 78.30      A    O  
ATOM   4831  CB  ALA A 763      -5.385  22.546 -15.804  1.00 78.78      A    C  
ATOM   4832  N   PRO A 764      -5.289  19.493 -16.780  1.00 78.08      A    N  
ATOM   4833  CA  PRO A 764      -5.760  18.103 -16.804  1.00 72.49      A    C  
ATOM   4834  C   PRO A 764      -4.732  17.100 -16.279  1.00 80.61      A    C  
ATOM   4835  O   PRO A 764      -5.107  16.141 -15.605  1.00 82.83      A    O  
ATOM   4836  CB  PRO A 764      -6.032  17.853 -18.292  1.00 76.41      A    C  
ATOM   4837  CG  PRO A 764      -6.262  19.202 -18.864  1.00 77.58      A    C  
ATOM   4838  CD  PRO A 764      -5.311  20.084 -18.129  1.00 79.78      A    C  
ATOM   4839  N   ILE A 765      -3.456  17.326 -16.585  1.00 79.13      A    N  
ATOM   4840  CA  ILE A 765      -2.400  16.373 -16.246  1.00 82.35      A    C  
ATOM   4841  C   ILE A 765      -2.187  16.290 -14.735  1.00 78.56      A    C  
ATOM   4842  O   ILE A 765      -2.100  15.196 -14.176  1.00 79.57      A    O  
ATOM   4843  CB  ILE A 765      -1.065  16.736 -16.933  1.00 83.35      A    C  
ATOM   4844  CG1 ILE A 765      -1.230  16.730 -18.456  1.00 86.52      A    C  
ATOM   4845  CG2 ILE A 765       0.034  15.765 -16.522  1.00 69.61      A    C  
ATOM   4846  CD1 ILE A 765       0.034  17.085 -19.210  1.00 89.09      A    C  
ATOM   4847  N   THR A 766      -2.087  17.448 -14.085  1.00 69.88      A    N  
ATOM   4848  CA  THR A 766      -1.929  17.515 -12.633  1.00 72.14      A    C  
ATOM   4849  C   THR A 766      -3.055  16.774 -11.913  1.00 85.87      A    C  
ATOM   4850  O   THR A 766      -2.805  15.956 -11.028  1.00 83.71      A    O  
ATOM   4851  CB  THR A 766      -1.874  18.966 -12.125  1.00 70.45      A    C  
ATOM   4852  CG2 THR A 766      -0.735  19.721 -12.791  1.00 75.20      A    C  
ATOM   4853  OG1 THR A 766      -3.113  19.629 -12.408  1.00 83.30      A    O  
ATOM   4854  N   GLU A 767      -4.294  17.072 -12.290  1.00 89.35      A    N  
ATOM   4855  CA  GLU A 767      -5.460  16.434 -11.685  1.00 76.51      A    C  
ATOM   4856  C   GLU A 767      -5.538  14.947 -12.004  1.00 70.87      A    C  
ATOM   4857  O   GLU A 767      -6.059  14.161 -11.213  1.00 79.48      A    O  
ATOM   4858  CB  GLU A 767      -6.743  17.135 -12.147  1.00 81.07      A    C  
ATOM   4859  CG  GLU A 767      -8.039  16.447 -11.737  1.00 84.76      A    C  
ATOM   4860  CD  GLU A 767      -8.244  16.387 -10.234  1.00 89.48      A    C  
ATOM   4861  OE1 GLU A 767      -7.622  17.191  -9.507  1.00 92.10      A    O  
ATOM   4862  OE2 GLU A 767      -9.035  15.531  -9.782  1.00 81.37      A    O1-
ATOM   4863  N   ALA A 768      -5.003  14.555 -13.153  1.00 70.61      A    N  
ATOM   4864  CA  ALA A 768      -5.010  13.152 -13.537  1.00 72.95      A    C  
ATOM   4865  C   ALA A 768      -3.928  12.405 -12.767  1.00 77.87      A    C  
ATOM   4866  O   ALA A 768      -4.139  11.283 -12.309  1.00 72.65      A    O  
ATOM   4867  CB  ALA A 768      -4.804  13.007 -15.031  1.00 69.00      A    C  
ATOM   4868  N   LEU A 769      -2.774  13.047 -12.621  1.00 80.69      A    N  
ATOM   4869  CA  LEU A 769      -1.704  12.555 -11.758  1.00 74.18      A    C  
ATOM   4870  C   LEU A 769      -2.100  12.488 -10.287  1.00 72.60      A    C  
ATOM   4871  O   LEU A 769      -1.516  11.725  -9.520  1.00 73.28      A    O  
ATOM   4872  CB  LEU A 769      -0.458  13.425 -11.906  1.00 78.03      A    C  
ATOM   4873  CG  LEU A 769       0.417  13.124 -13.123  1.00 75.74      A    C  
ATOM   4874  CD1 LEU A 769       1.514  14.164 -13.265  1.00 80.56      A    C  
ATOM   4875  CD2 LEU A 769       1.008  11.726 -13.019  1.00 68.99      A    C  
ATOM   4876  N   PHE A 770      -3.093  13.277  -9.895  1.00 72.18      A    N  
ATOM   4877  CA  PHE A 770      -3.553  13.274  -8.512  1.00 69.19      A    C  
ATOM   4878  C   PHE A 770      -4.399  12.040  -8.252  1.00 72.70      A    C  
ATOM   4879  O   PHE A 770      -4.142  11.283  -7.315  1.00 74.06      A    O  
ATOM   4880  CB  PHE A 770      -4.349  14.547  -8.204  1.00 66.85      A    C  
ATOM   4881  CG  PHE A 770      -5.125  14.480  -6.920  1.00 66.21      A    C  
ATOM   4882  CD1 PHE A 770      -4.490  14.694  -5.708  1.00 71.98      A    C  
ATOM   4883  CD2 PHE A 770      -6.486  14.224  -6.922  1.00 79.10      A    C  
ATOM   4884  CE1 PHE A 770      -5.192  14.635  -4.521  1.00 70.56      A    C  
ATOM   4885  CE2 PHE A 770      -7.196  14.165  -5.735  1.00 83.93      A    C  
ATOM   4886  CZ  PHE A 770      -6.544  14.371  -4.533  1.00 67.72      A    C  
ATOM   4887  N   GLN A 771      -5.409  11.856  -9.093  1.00 73.57      A    N  
ATOM   4888  CA  GLN A 771      -6.370  10.770  -8.954  1.00 71.69      A    C  
ATOM   4889  C   GLN A 771      -5.707   9.394  -8.988  1.00 77.21      A    C  
ATOM   4890  O   GLN A 771      -6.063   8.513  -8.207  1.00 80.47      A    O  
ATOM   4891  CB  GLN A 771      -7.425  10.869 -10.056  1.00 74.30      A    C  
ATOM   4892  CG  GLN A 771      -8.427  11.996  -9.854  1.00 75.34      A    C  
ATOM   4893  CD  GLN A 771      -9.364  11.745  -8.688  1.00 76.61      A    C  
ATOM   4894  NE2 GLN A 771     -10.093  12.779  -8.285  1.00 71.33      A    N  
ATOM   4895  OE1 GLN A 771      -9.434  10.636  -8.156  1.00 82.02      A    O  
ATOM   4896  N   THR A 772      -4.742   9.215  -9.886  1.00 71.43      A    N  
ATOM   4897  CA  THR A 772      -4.031   7.943  -9.991  1.00 76.13      A    C  
ATOM   4898  C   THR A 772      -3.023   7.723  -8.866  1.00 78.16      A    C  
ATOM   4899  O   THR A 772      -2.806   6.589  -8.440  1.00 78.59      A    O  
ATOM   4900  CB  THR A 772      -3.291   7.820 -11.337  1.00 68.32      A    C  
ATOM   4901  CG2 THR A 772      -4.242   8.059 -12.500  1.00 76.25      A    C  
ATOM   4902  OG1 THR A 772      -2.222   8.772 -11.390  1.00 65.37      A    O  
ATOM   4903  N   ASP A 773      -2.405   8.798  -8.387  1.00 77.92      A    N  
ATOM   4904  CA  ASP A 773      -1.474   8.689  -7.268  1.00 75.61      A    C  
ATOM   4905  C   ASP A 773      -2.210   8.278  -5.998  1.00 83.37      A    C  
ATOM   4906  O   ASP A 773      -1.657   7.583  -5.145  1.00 85.06      A    O  
ATOM   4907  CB  ASP A 773      -0.728  10.006  -7.046  1.00 69.42      A    C  
ATOM   4908  CG  ASP A 773       0.647   9.805  -6.432  1.00 94.57      A    C  
ATOM   4909  OD1 ASP A 773       1.589   9.456  -7.178  1.00 98.81      A    O  
ATOM   4910  OD2 ASP A 773       0.789  10.005  -5.206  1.00 98.18      A    O1-
ATOM   4911  N   LEU A 774      -3.459   8.720  -5.880  1.00 81.19      A    N  
ATOM   4912  CA  LEU A 774      -4.292   8.369  -4.734  1.00 75.27      A    C  
ATOM   4913  C   LEU A 774      -4.573   6.874  -4.729  1.00 76.81      A    C  
ATOM   4914  O   LEU A 774      -4.462   6.221  -3.691  1.00 74.08      A    O  
ATOM   4915  CB  LEU A 774      -5.604   9.150  -4.746  1.00 71.60      A    C  
ATOM   4916  CG  LEU A 774      -6.567   8.959  -3.572  1.00 66.09      A    C  
ATOM   4917  CD1 LEU A 774      -5.807   8.821  -2.254  1.00 68.51      A    C  
ATOM   4918  CD2 LEU A 774      -7.559  10.111  -3.505  1.00 67.66      A    C  
ATOM   4919  N   ILE A 775      -4.930   6.335  -5.892  1.00 73.12      A    N  
ATOM   4920  CA  ILE A 775      -5.245   4.920  -6.009  1.00 80.87      A    C  
ATOM   4921  C   ILE A 775      -3.990   4.100  -5.745  1.00 81.01      A    C  
ATOM   4922  O   ILE A 775      -4.050   3.061  -5.086  1.00 80.69      A    O  
ATOM   4923  CB  ILE A 775      -5.818   4.573  -7.404  1.00 72.42      A    C  
ATOM   4924  CG1 ILE A 775      -7.189   5.215  -7.589  1.00 67.79      A    C  
ATOM   4925  CG2 ILE A 775      -5.912   3.064  -7.589  1.00 64.96      A    C  
ATOM   4926  CD1 ILE A 775      -7.572   5.440  -9.034  1.00 78.11      A    C  
ATOM   4927  N   TYR A 776      -2.854   4.569  -6.260  1.00 74.46      A    N  
ATOM   4928  CA  TYR A 776      -1.583   3.892  -6.019  1.00 70.56      A    C  
ATOM   4929  C   TYR A 776      -1.296   3.791  -4.531  1.00 72.71      A    C  
ATOM   4930  O   TYR A 776      -0.912   2.738  -4.030  1.00 75.66      A    O  
ATOM   4931  CB  TYR A 776      -0.416   4.615  -6.714  1.00 74.19      A    C  
ATOM   4932  CG  TYR A 776       0.942   4.175  -6.208  1.00 73.37      A    C  
ATOM   4933  CD1 TYR A 776       1.607   4.884  -5.221  1.00 77.69      A    C  
ATOM   4934  CD2 TYR A 776       1.546   3.031  -6.711  1.00 77.39      A    C  
ATOM   4935  CE1 TYR A 776       2.847   4.468  -4.754  1.00 82.06      A    C  
ATOM   4936  CE2 TYR A 776       2.773   2.610  -6.257  1.00 78.22      A    C  
ATOM   4937  CZ  TYR A 776       3.424   3.330  -5.280  1.00 77.72      A    C
[truncated: 170,545 more chars]
